# Supplementary material for: A single-cell pan-cancer analysis to show the variability of tumor-infiltrating myeloid cells in immune checkpoint blockade
Source: Nat Commun. 2024 Jul 21;15:6142. doi: 10.1038/s41467-024-50478-8 (PMC11271490; doi:10.1038/s41467-024-50478-8)
Supplement: Supplementary file 11 — Source Data [file 41467_2024_50478_MOESM11_ESM.xlsx]

## Sheet: FigureS1a
FigureS1a
Batch	Cancer	Treatment	umap_1	umap_2
Batch01	Breast Cancer	None	5.80662	3.10759
Batch01	Breast Cancer	None	3.05012	3.71536
Batch01	Breast Cancer	None	2.49956	4.06162
Batch01	Breast Cancer	None	5.65126	3.4034
Batch01	Breast Cancer	None	2.41195	5.48424
Batch01	Breast Cancer	None	3.27812	3.91647
Batch01	Breast Cancer	None	4.69851	3.59305
Batch01	Breast Cancer	None	5.51104	3.34
Batch01	Breast Cancer	None	0.471741	4.1001
Batch01	Breast Cancer	None	6.07362	-6.61635
Batch01	Breast Cancer	None	13.9846	-2.19866
Batch01	Breast Cancer	None	3.05655	4.48491
Batch01	Breast Cancer	None	3.43554	5.22155
Batch01	Breast Cancer	None	6.18737	4.16209
Batch01	Breast Cancer	None	2.8006	3.94923
Batch01	Breast Cancer	None	5.40059	3.76964
Batch01	Breast Cancer	None	5.72093	3.4874
Batch01	Breast Cancer	None	4.39153	4.22613
Batch01	Breast Cancer	None	5.73787	3.15878
Batch01	Breast Cancer	None	5.37535	3.83593
Batch01	Breast Cancer	None	0.982677	4.77208
Batch01	Breast Cancer	None	-0.131315	5.96823
Batch01	Breast Cancer	None	4.82904	-7.13544
Batch01	Breast Cancer	None	-2.32324	-14.3961
Batch01	Breast Cancer	None	15.1163	-1.57214
Batch01	Breast Cancer	None	5.65501	4.14462
Batch01	Breast Cancer	None	5.75842	3.30685
Batch01	Breast Cancer	None	14.5086	-1.77029
Batch01	Breast Cancer	None	5.28457	3.78614
Batch01	Breast Cancer	None	5.46436	3.41085
Batch01	Breast Cancer	None	2.54107	3.91083
Batch01	Breast Cancer	None	2.99733	4.34627
Batch01	Breast Cancer	None	5.66397	3.66506
Batch01	Breast Cancer	None	5.6905	3.84752
Batch01	Breast Cancer	None	3.05821	4.51358
Batch01	Breast Cancer	None	3.52397	4.92095
Batch01	Breast Cancer	None	5.57257	3.41551
Batch01	Breast Cancer	None	4.6034	-6.94519
Batch01	Breast Cancer	None	4.48013	4.89518
Batch01	Breast Cancer	None	2.82084	4.82379
Batch01	Breast Cancer	None	5.81221	3.37529
Batch01	Breast Cancer	None	2.65202	4.1382
Batch01	Breast Cancer	None	3.33319	4.89969
Batch01	Breast Cancer	None	2.75958	3.84486
Batch01	Breast Cancer	None	-0.0229394	5.70548
Batch01	Breast Cancer	None	2.70594	2.70557
Batch01	Breast Cancer	None	-2.04256	-14.4834
Batch01	Breast Cancer	None	5.66104	3.45743
Batch01	Breast Cancer	None	-2.64844	-14.109
Batch01	Breast Cancer	None	4.3014	4.19905
Batch01	Breast Cancer	None	-1.94763	-14.3194
Batch01	Breast Cancer	None	-1.94126	-14.7338
Batch01	Breast Cancer	None	5.81956	3.43902
Batch01	Breast Cancer	None	1.41938	5.6159
Batch01	Breast Cancer	None	3.07025	4.65602
Batch01	Breast Cancer	None	2.95195	5.11028
Batch01	Breast Cancer	None	14.1972	-2.32084
Batch01	Breast Cancer	None	0.720483	2.6333
Batch01	Breast Cancer	None	4.32384	4.34883
Batch01	Breast Cancer	None	0.847904	4.16867
Batch01	Breast Cancer	None	4.64472	-6.99018
Batch01	Breast Cancer	None	2.30245	4.5706
Batch01	Breast Cancer	None	-1.79953	-14.816
Batch01	Breast Cancer	None	5.85268	-6.79531
Batch01	Breast Cancer	None	2.02737	6.26163
Batch01	Breast Cancer	None	4.70157	4.05881
Batch01	Breast Cancer	None	-2.07278	-14.6194
Batch01	Breast Cancer	None	4.74217	-7.05038
Batch01	Breast Cancer	None	5.25587	4.7056
Batch01	Breast Cancer	None	2.26041	5.12839
Batch01	Breast Cancer	None	6.53276	4.35384
Batch01	Breast Cancer	None	3.81452	4.70798
Batch01	Breast Cancer	None	2.22743	6.01811
Batch01	Breast Cancer	None	2.64901	4.50693
Batch01	Breast Cancer	None	-2.37763	-14.3197
Batch01	Breast Cancer	None	-2.08381	-14.7896
Batch01	Breast Cancer	None	5.61167	3.97778
Batch01	Breast Cancer	None	5.53765	3.39943
Batch01	Breast Cancer	None	4.98344	-7.05775
Batch01	Breast Cancer	None	-2.21751	-14.3511
Batch01	Breast Cancer	None	2.74166	4.59972
Batch01	Breast Cancer	None	5.44825	3.20409
Batch01	Breast Cancer	None	6.45739	4.33689
Batch01	Breast Cancer	None	-6.61243	2.75175
Batch01	Breast Cancer	None	-2.66789	-14.0472
Batch01	Breast Cancer	None	5.08618	4.55662
Batch01	Breast Cancer	None	2.00914	5.69996
Batch01	Breast Cancer	None	2.65906	4.56158
Batch01	Breast Cancer	None	2.03148	5.74042
Batch01	Breast Cancer	None	5.79655	3.29135
Batch01	Breast Cancer	None	6.41158	3.54578
Batch01	Breast Cancer	None	5.54703	3.60799
Batch01	Breast Cancer	None	5.22177	3.56775
Batch01	Breast Cancer	None	3.37367	4.05109
Batch01	Breast Cancer	None	-2.18632	-14.5857
Batch01	Breast Cancer	None	5.26238	3.85675
Batch01	Breast Cancer	None	-2.60956	-14.1332
Batch01	Breast Cancer	None	2.86189	3.02632
Batch01	Breast Cancer	None	5.65535	3.44892
Batch01	Breast Cancer	None	5.3858	3.41865
Batch01	Breast Cancer	None	5.85512	3.18
Batch01	Breast Cancer	None	-1.98311	-14.6728
Batch01	Breast Cancer	None	5.57023	3.29585
Batch01	Breast Cancer	None	5.54134	3.98287
Batch01	Breast Cancer	None	5.85273	3.40293
Batch01	Breast Cancer	None	5.05	3.7525
Batch01	Breast Cancer	None	-1.99466	-14.6155
Batch01	Breast Cancer	None	3.17176	5.19467
Batch01	Breast Cancer	None	-2.31673	-14.505
Batch01	Breast Cancer	None	6.39847	1.3278
Batch01	Breast Cancer	None	-2.41639	-14.279
Batch01	Breast Cancer	None	-0.372174	4.30866
Batch01	Breast Cancer	None	5.29974	-7.09527
Batch01	Breast Cancer	None	5.39924	3.51507
Batch01	Breast Cancer	None	5.92162	3.02665
Batch01	Breast Cancer	None	4.90385	4.09533
Batch01	Breast Cancer	None	5.49803	4.55159
Batch01	Breast Cancer	None	5.72238	3.33961
Batch01	Breast Cancer	None	6.42749	4.32403
Batch01	Breast Cancer	None	6.49578	0.451584
Batch01	Breast Cancer	None	-1.80811	-12.9577
Batch01	Breast Cancer	None	5.40107	-6.82947
Batch01	Breast Cancer	None	2.58888	4.98091
Batch01	Breast Cancer	None	2.67851	4.21911
Batch01	Breast Cancer	None	-2.28605	-14.2468
Batch01	Breast Cancer	None	5.63397	3.50606
Batch01	Breast Cancer	None	5.92289	2.95294
Batch01	Breast Cancer	None	-2.18359	-14.6425
Batch01	Breast Cancer	None	5.77624	3.29188
Batch01	Breast Cancer	None	5.42339	3.6403
Batch01	Breast Cancer	None	4.51518	4.11128
Batch01	Breast Cancer	Anti-PD1	5.21092	4.76852
Batch01	Breast Cancer	Anti-PD1	5.8419	3.71846
Batch01	Breast Cancer	Anti-PD1	1.76604	5.77625
Batch01	Breast Cancer	Anti-PD1	1.70951	5.79392
Batch01	Breast Cancer	Anti-PD1	1.65056	5.2329
Batch01	Breast Cancer	Anti-PD1	4.88237	4.97855
Batch01	Breast Cancer	Anti-PD1	1.74249	5.73211
Batch01	Breast Cancer	Anti-PD1	6.0977	-6.65067
Batch01	Breast Cancer	Anti-PD1	12.9984	-3.18642
Batch01	Breast Cancer	Anti-PD1	1.79529	5.80487
Batch01	Breast Cancer	Anti-PD1	1.81522	5.971
Batch01	Breast Cancer	Anti-PD1	-0.055201	4.96463
Batch01	Breast Cancer	Anti-PD1	3.75947	5.21693
Batch01	Breast Cancer	Anti-PD1	1.78704	6.01856
Batch01	Breast Cancer	Anti-PD1	-5.52385	-2.37604
Batch01	Breast Cancer	Anti-PD1	2.42103	5.80966
Batch01	Breast Cancer	Anti-PD1	1.72697	5.78445
Batch01	Breast Cancer	Anti-PD1	1.79485	5.92268
Batch01	Breast Cancer	Anti-PD1	13.3824	-2.57482
Batch01	Breast Cancer	Anti-PD1	1.74601	5.73271
Batch01	Breast Cancer	Anti-PD1	-0.509659	5.10378
Batch01	Breast Cancer	Anti-PD1	1.73846	5.8235
Batch01	Breast Cancer	Anti-PD1	3.05771	2.66568
Batch01	Breast Cancer	Anti-PD1	1.69971	5.68828
Batch01	Breast Cancer	Anti-PD1	1.76608	5.61326
Batch01	Breast Cancer	Anti-PD1	4.80547	-6.94247
Batch01	Breast Cancer	Anti-PD1	5.98585	4.54393
Batch01	Breast Cancer	Anti-PD1	5.46073	-6.78947
Batch01	Breast Cancer	Anti-PD1	1.84358	5.90391
Batch01	Breast Cancer	Anti-PD1	0.805091	2.7938
Batch01	Breast Cancer	Anti-PD1	2.35916	5.97479
Batch01	Breast Cancer	Anti-PD1	13.1704	-2.9857
Batch01	Breast Cancer	Anti-PD1	5.76793	3.85439
Batch01	Breast Cancer	Anti-PD1	2.10769	5.36424
Batch01	Breast Cancer	Anti-PD1	5.59722	2.92004
Batch01	Breast Cancer	Anti-PD1	6.4512	4.59341
Batch01	Breast Cancer	Anti-PD1	1.78711	5.76454
Batch01	Breast Cancer	Anti-PD1	13.4071	-2.43389
Batch01	Breast Cancer	Anti-PD1	5.86249	1.3274
Batch01	Breast Cancer	Anti-PD1	13.1579	-2.85788
Batch01	Breast Cancer	Anti-PD1	2.88507	4.5482
Batch01	Breast Cancer	Anti-PD1	2.08061	3.92892
Batch01	Breast Cancer	Anti-PD1	1.81481	5.64281
Batch01	Breast Cancer	Anti-PD1	2.90899	4.43706
Batch01	Breast Cancer	Anti-PD1	-9.92528	2.48595
Batch01	Breast Cancer	Anti-PD1	1.79996	5.84298
Batch01	Breast Cancer	Anti-PD1	14.8324	-2.04007
Batch01	Breast Cancer	Anti-PD1	2.09994	5.9372
Batch01	Breast Cancer	Anti-PD1	5.48812	3.40446
Batch01	Breast Cancer	Anti-PD1	5.72249	-6.90405
Batch01	Breast Cancer	Anti-PD1	1.85425	5.76421
Batch01	Breast Cancer	Anti-PD1	1.79988	5.87532
Batch01	Breast Cancer	Anti-PD1	1.89826	5.70079
Batch01	Breast Cancer	Anti-PD1	1.81711	5.8211
Batch01	Breast Cancer	Anti-PD1	1.75601	6.04022
Batch01	Breast Cancer	Anti-PD1	1.82017	5.8691
Batch01	Breast Cancer	Anti-PD1	2.59209	3.63272
Batch01	Breast Cancer	Anti-PD1	1.85536	5.87403
Batch01	Breast Cancer	Anti-PD1	1.83946	5.35266
Batch01	Breast Cancer	Anti-PD1	2.16251	4.45373
Batch01	Breast Cancer	Anti-PD1	3.33825	4.48881
Batch01	Breast Cancer	Anti-PD1	5.26457	4.6779
Batch01	Breast Cancer	Anti-PD1	3.69938	5.4928
Batch01	Breast Cancer	None	14.6125	-1.97576
Batch01	Breast Cancer	None	14.5771	-2.13159
Batch01	Breast Cancer	None	14.0304	-2.16972
Batch01	Breast Cancer	None	13.5333	-2.30863
Batch01	Breast Cancer	None	15.253	-1.19872
Batch01	Breast Cancer	None	15.1842	-1.38087
Batch01	Breast Cancer	None	0.241624	2.85605
Batch01	Breast Cancer	None	15.3133	-1.27325
Batch01	Breast Cancer	None	15.1749	-1.39311
Batch01	Breast Cancer	None	15.0135	-1.74127
Batch01	Breast Cancer	None	-0.506539	6.04432
Batch01	Breast Cancer	None	4.96125	-6.65041
Batch01	Breast Cancer	None	14.5884	-2.03427
Batch01	Breast Cancer	None	1.80401	5.45042
Batch01	Breast Cancer	None	15.3377	-1.36166
Batch01	Breast Cancer	None	2.20656	4.30663
Batch01	Breast Cancer	None	1.6384	4.32404
Batch01	Breast Cancer	None	15.1614	-1.17567
Batch01	Breast Cancer	None	14.9565	-1.86262
Batch01	Breast Cancer	None	15.2281	-0.921926
Batch01	Breast Cancer	None	13.8626	-2.51021
Batch01	Breast Cancer	None	4.88095	4.50723
Batch01	Breast Cancer	None	2.00257	5.6406
Batch01	Breast Cancer	None	15.1826	-1.31576
Batch01	Breast Cancer	None	5.12726	-6.69249
Batch01	Breast Cancer	None	14.9327	-1.87709
Batch01	Breast Cancer	None	0.888616	3.37492
Batch01	Breast Cancer	None	15.1123	-1.5215
Batch01	Breast Cancer	None	13.4153	-1.79092
Batch01	Breast Cancer	Anti-PD1	-1.91958	-14.5227
Batch01	Breast Cancer	Anti-PD1	1.34376	3.0435
Batch01	Breast Cancer	Anti-PD1	2.57803	5.53245
Batch01	Breast Cancer	Anti-PD1	1.58691	3.79896
Batch01	Breast Cancer	Anti-PD1	1.36309	4.87645
Batch01	Breast Cancer	Anti-PD1	0.67097	2.86701
Batch01	Breast Cancer	Anti-PD1	1.90192	3.74504
Batch01	Breast Cancer	Anti-PD1	-0.0901992	3.07951
Batch01	Breast Cancer	Anti-PD1	0.929676	3.18399
Batch01	Breast Cancer	Anti-PD1	4.45864	-6.62775
Batch01	Breast Cancer	Anti-PD1	0.693642	3.02636
Batch01	Breast Cancer	Anti-PD1	15.0165	-0.540269
Batch01	Breast Cancer	Anti-PD1	-2.52797	-13.8046
Batch01	Breast Cancer	Anti-PD1	2.43846	4.2673
Batch01	Breast Cancer	Anti-PD1	2.33832	5.67573
Batch01	Breast Cancer	Anti-PD1	14.9755	-0.701809
Batch01	Breast Cancer	Anti-PD1	1.45809	3.8118
Batch01	Breast Cancer	Anti-PD1	-2.65611	-13.9308
Batch01	Breast Cancer	Anti-PD1	6.91921	4.43459
Batch01	Breast Cancer	Anti-PD1	1.58145	4.02289
Batch01	Breast Cancer	Anti-PD1	6.23204	3.79325
Batch01	Breast Cancer	Anti-PD1	1.05431	2.40173
Batch01	Breast Cancer	Anti-PD1	1.9748	6.56123
Batch01	Breast Cancer	Anti-PD1	-2.54044	-14.1433
Batch01	Breast Cancer	Anti-PD1	14.9787	-0.471965
Batch01	Breast Cancer	Anti-PD1	0.975126	2.51912
Batch01	Breast Cancer	Anti-PD1	0.161932	4.00291
Batch01	Breast Cancer	Anti-PD1	2.13685	6.79758
Batch01	Breast Cancer	Anti-PD1	2.39034	5.35983
Batch01	Breast Cancer	Anti-PD1	0.195886	3.51823
Batch01	Breast Cancer	Anti-PD1	0.784443	2.91453
Batch01	Breast Cancer	Anti-PD1	1.51043	3.22817
Batch01	Breast Cancer	Anti-PD1	15.157	-0.790985
Batch01	Breast Cancer	Anti-PD1	-0.124687	5.99321
Batch01	Breast Cancer	Anti-PD1	0.963955	4.68804
Batch01	Breast Cancer	Anti-PD1	7.15652	4.2148
Batch01	Breast Cancer	Anti-PD1	1.71186	3.61174
Batch01	Breast Cancer	Anti-PD1	1.50502	3.68187
Batch01	Breast Cancer	Anti-PD1	15.14	-0.803004
Batch01	Breast Cancer	Anti-PD1	-0.137407	6.8009
Batch01	Breast Cancer	Anti-PD1	-9.92218	2.00148
Batch01	Breast Cancer	Anti-PD1	4.20063	4.3492
Batch01	Breast Cancer	Anti-PD1	-0.0938984	3.68607
Batch01	Breast Cancer	Anti-PD1	15.261	-0.429171
Batch01	Breast Cancer	Anti-PD1	1.14915	2.77553
Batch01	Breast Cancer	Anti-PD1	2.45272	6.53522
Batch01	Breast Cancer	Anti-PD1	0.0465565	4.41582
Batch01	Breast Cancer	Anti-PD1	4.9742	-5.98411
Batch01	Breast Cancer	Anti-PD1	-1.82505	-12.8378
Batch01	Breast Cancer	Anti-PD1	0.819613	2.69715
Batch01	Breast Cancer	Anti-PD1	-0.0843919	3.88126
Batch01	Breast Cancer	Anti-PD1	1.48353	3.41302
Batch01	Breast Cancer	Anti-PD1	0.511359	2.27989
Batch01	Breast Cancer	Anti-PD1	1.1089	3.12596
Batch01	Breast Cancer	Anti-PD1	6.43019	3.84591
Batch01	Breast Cancer	Anti-PD1	0.0217827	3.26713
Batch01	Breast Cancer	Anti-PD1	1.12991	4.04161
Batch01	Breast Cancer	Anti-PD1	1.31876	2.99684
Batch01	Breast Cancer	Anti-PD1	6.11086	4.26624
Batch01	Breast Cancer	Anti-PD1	5.08902	-6.3488
Batch01	Breast Cancer	Anti-PD1	5.32571	3.72981
Batch01	Breast Cancer	Anti-PD1	-2.36978	-14.5199
Batch01	Breast Cancer	Anti-PD1	3.50544	4.73621
Batch01	Breast Cancer	Anti-PD1	2.71349	5.67146
Batch01	Breast Cancer	Anti-PD1	-2.22542	-14.0407
Batch01	Breast Cancer	Anti-PD1	-2.5447	-14.0442
Batch01	Breast Cancer	Anti-PD1	1.64673	5.03944
Batch01	Breast Cancer	Anti-PD1	-0.295973	4.7945
Batch01	Breast Cancer	Anti-PD1	1.72774	4.81954
Batch01	Breast Cancer	Anti-PD1	2.22422	3.71827
Batch01	Breast Cancer	Anti-PD1	14.7216	-1.50072
Batch01	Breast Cancer	Anti-PD1	6.16859	4.21147
Batch01	Breast Cancer	Anti-PD1	5.09178	-5.22192
Batch01	Breast Cancer	Anti-PD1	1.55885	3.54543
Batch01	Breast Cancer	Anti-PD1	1.10737	2.48299
Batch01	Breast Cancer	Anti-PD1	1.80671	2.91449
Batch01	Breast Cancer	Anti-PD1	5.70099	-6.89984
Batch01	Breast Cancer	Anti-PD1	2.02859	3.71934
Batch01	Breast Cancer	Anti-PD1	-2.44322	-14.1383
Batch01	Breast Cancer	Anti-PD1	1.73013	5.12093
Batch01	Breast Cancer	Anti-PD1	1.6417	4.13264
Batch01	Breast Cancer	Anti-PD1	0.410984	3.42767
Batch01	Breast Cancer	Anti-PD1	-2.14078	-14.3238
Batch01	Breast Cancer	Anti-PD1	4.62213	3.82314
Batch01	Breast Cancer	Anti-PD1	1.59119	3.99037
Batch01	Breast Cancer	Anti-PD1	-2.67002	-13.947
Batch01	Breast Cancer	Anti-PD1	4.76855	-7.08601
Batch01	Breast Cancer	Anti-PD1	2.18285	2.96504
Batch01	Breast Cancer	Anti-PD1	2.98684	4.9307
Batch01	Breast Cancer	Anti-PD1	1.53503	3.50662
Batch01	Breast Cancer	Anti-PD1	2.26063	5.25459
Batch01	Breast Cancer	Anti-PD1	4.80759	-6.74299
Batch01	Breast Cancer	Anti-PD1	-2.47373	-14.2936
Batch01	Breast Cancer	Anti-PD1	-4.1566	2.3225
Batch01	Breast Cancer	Anti-PD1	5.64461	3.96859
Batch01	Breast Cancer	Anti-PD1	2.25177	5.06248
Batch01	Breast Cancer	Anti-PD1	6.15963	4.21392
Batch01	Breast Cancer	Anti-PD1	1.58991	5.60735
Batch01	Breast Cancer	Anti-PD1	-0.0735055	4.31087
Batch01	Breast Cancer	Anti-PD1	1.91951	6.54616
Batch01	Breast Cancer	Anti-PD1	0.902967	2.76987
Batch01	Breast Cancer	Anti-PD1	1.45087	4.76473
Batch01	Breast Cancer	Anti-PD1	5.45328	2.07837
Batch01	Breast Cancer	Anti-PD1	-0.383657	3.60401
Batch01	Breast Cancer	Anti-PD1	0.970191	2.54308
Batch01	Breast Cancer	Anti-PD1	1.26093	3.18613
Batch01	Breast Cancer	Anti-PD1	5.35855	4.5829
Batch01	Breast Cancer	Anti-PD1	1.951	6.43987
Batch01	Breast Cancer	Anti-PD1	1.33188	3.9267
Batch01	Breast Cancer	Anti-PD1	1.71357	4.05394
Batch01	Breast Cancer	Anti-PD1	6.96528	4.3199
Batch01	Breast Cancer	Anti-PD1	-0.0929316	5.73466
Batch01	Breast Cancer	Anti-PD1	4.63086	4.32057
Batch01	Breast Cancer	Anti-PD1	-2.29154	-14.1262
Batch01	Breast Cancer	Anti-PD1	1.6606	3.91917
Batch01	Breast Cancer	Anti-PD1	13.6593	-1.27358
Batch01	Breast Cancer	Anti-PD1	1.22808	3.00949
Batch01	Breast Cancer	Anti-PD1	1.65477	3.89549
Batch01	Breast Cancer	Anti-PD1	4.74953	-6.79864
Batch01	Breast Cancer	Anti-PD1	2.76251	5.30174
Batch01	Breast Cancer	Anti-PD1	-0.38222	4.22121
Batch01	Breast Cancer	Anti-PD1	14.2221	-1.63535
Batch01	Breast Cancer	Anti-PD1	0.928802	2.96507
Batch01	Breast Cancer	Anti-PD1	14.6717	-0.72979
Batch01	Breast Cancer	Anti-PD1	-0.364641	5.90349
Batch01	Breast Cancer	Anti-PD1	1.59262	3.41717
Batch01	Breast Cancer	Anti-PD1	14.5411	-2.15458
Batch01	Breast Cancer	Anti-PD1	2.82563	4.10694
Batch01	Breast Cancer	Anti-PD1	15.223	-0.644392
Batch01	Breast Cancer	Anti-PD1	-0.0225803	4.29753
Batch01	Breast Cancer	Anti-PD1	5.07738	-6.39545
Batch01	Breast Cancer	Anti-PD1	1.04193	2.43125
Batch01	Breast Cancer	Anti-PD1	5.06113	-6.48787
Batch01	Breast Cancer	Anti-PD1	1.85637	2.72792
Batch01	Breast Cancer	Anti-PD1	2.56347	4.63063
Batch01	Breast Cancer	Anti-PD1	12.9547	-0.46174
Batch01	Breast Cancer	Anti-PD1	4.62471	4.94656
Batch01	Breast Cancer	Anti-PD1	15.191	-0.681793
Batch01	Breast Cancer	Anti-PD1	1.25348	2.79676
Batch01	Breast Cancer	Anti-PD1	-2.23583	-13.8989
Batch01	Breast Cancer	Anti-PD1	2.31847	5.2168
Batch01	Breast Cancer	Anti-PD1	6.94537	4.31512
Batch01	Breast Cancer	Anti-PD1	1.19545	4.83582
Batch01	Breast Cancer	Anti-PD1	3.30716	5.32806
Batch01	Breast Cancer	Anti-PD1	1.6362	3.34632
Batch01	Breast Cancer	Anti-PD1	0.847921	2.71016
Batch01	Breast Cancer	Anti-PD1	-2.46588	-14.2669
Batch01	Breast Cancer	Anti-PD1	1.07396	4.17961
Batch01	Breast Cancer	Anti-PD1	4.68677	3.68076
Batch01	Breast Cancer	None	0.29161	3.4089
Batch01	Breast Cancer	None	0.232692	3.16603
Batch01	Breast Cancer	None	0.387904	2.10149
Batch01	Breast Cancer	None	5.90571	-6.83436
Batch01	Breast Cancer	None	1.43947	3.55829
Batch01	Breast Cancer	None	-1.9822	-14.4138
Batch01	Breast Cancer	None	-0.190164	4.20913
Batch01	Breast Cancer	None	5.17623	3.87732
Batch01	Breast Cancer	None	0.0252703	3.72834
Batch01	Breast Cancer	None	14.9374	-1.6103
Batch01	Breast Cancer	None	4.51226	-6.72878
Batch01	Breast Cancer	None	0.79465	4.74737
Batch01	Breast Cancer	None	0.205881	2.62458
Batch01	Breast Cancer	None	-1.97517	-14.4959
Batch01	Breast Cancer	None	2.0989	4.38176
Batch01	Breast Cancer	None	-0.032962	2.54286
Batch01	Breast Cancer	None	1.92694	5.03572
Batch01	Breast Cancer	None	0.263498	2.7745
Batch01	Breast Cancer	None	0.206422	3.34308
Batch01	Breast Cancer	None	0.494042	3.36259
Batch01	Breast Cancer	None	-0.348879	4.40888
Batch01	Breast Cancer	None	-0.720875	4.01552
Batch01	Breast Cancer	None	-0.184322	5.10084
Batch01	Breast Cancer	None	0.778292	2.72907
Batch01	Breast Cancer	None	0.409987	3.99814
Batch01	Breast Cancer	None	0.020972	4.58789
Batch01	Breast Cancer	None	0.383708	2.09343
Batch01	Breast Cancer	None	0.172098	4.48069
Batch01	Breast Cancer	None	0.23217	3.98415
Batch01	Breast Cancer	None	4.85408	4.8476
Batch01	Breast Cancer	None	-0.782437	3.8498
Batch01	Breast Cancer	None	1.4613	2.7362
Batch01	Breast Cancer	None	1.59694	4.40597
Batch01	Breast Cancer	None	1.07176	3.43922
Batch01	Breast Cancer	None	1.34619	4.34891
Batch01	Breast Cancer	None	0.644286	2.17623
Batch01	Breast Cancer	None	1.27447	2.1156
Batch01	Breast Cancer	None	-0.0815697	2.56487
Batch01	Breast Cancer	None	-0.783427	4.64933
Batch01	Breast Cancer	None	0.689676	4.18712
Batch01	Breast Cancer	None	0.900262	4.4644
Batch01	Breast Cancer	None	-0.631828	4.33404
Batch01	Breast Cancer	None	4.69753	-6.68259
Batch01	Breast Cancer	None	0.893336	4.35472
Batch01	Breast Cancer	None	0.0229137	4.48159
Batch01	Breast Cancer	None	-0.479163	3.54533
Batch01	Breast Cancer	None	-1.84718	-14.6971
Batch01	Breast Cancer	None	-0.553499	3.76158
Batch01	Breast Cancer	None	2.17134	4.28536
Batch01	Breast Cancer	None	0.927432	4.70806
Batch01	Breast Cancer	None	0.314497	2.16557
Batch01	Breast Cancer	None	2.26402	2.62723
Batch01	Breast Cancer	None	0.64216	4.53649
Batch01	Breast Cancer	None	5.5398	1.9318
Batch01	Breast Cancer	None	-1.96871	-14.4171
Batch01	Breast Cancer	None	4.79103	3.62977
Batch01	Breast Cancer	None	-0.0052809	4.10038
Batch01	Breast Cancer	None	0.602244	4.03553
Batch01	Breast Cancer	None	-0.305374	4.07596
Batch01	Breast Cancer	None	0.922711	4.66002
Batch01	Breast Cancer	None	0.13901	3.37964
Batch01	Breast Cancer	None	-0.731567	3.97644
Batch01	Breast Cancer	None	-0.743828	3.96956
Batch01	Breast Cancer	None	0.284728	3.0094
Batch01	Breast Cancer	None	-0.699251	4.39705
Batch01	Breast Cancer	None	2.26258	4.28013
Batch01	Breast Cancer	None	6.98197	0.518543
Batch01	Breast Cancer	None	-0.152984	4.43074
Batch01	Breast Cancer	None	-0.717955	4.18735
Batch01	Breast Cancer	None	-2.10876	-14.3982
Batch01	Breast Cancer	None	0.0828375	2.43557
Batch01	Breast Cancer	None	-0.782989	4.00799
Batch01	Breast Cancer	None	-0.351312	4.19097
Batch01	Breast Cancer	None	0.0909845	4.71623
Batch01	Breast Cancer	None	-0.0421267	5.15262
Batch01	Breast Cancer	None	0.411771	3.47115
Batch01	Breast Cancer	None	-0.281195	4.30958
Batch01	Breast Cancer	None	14.5519	-1.05171
Batch01	Breast Cancer	None	1.16922	2.75806
Batch01	Breast Cancer	None	0.212683	3.29352
Batch01	Breast Cancer	None	1.12952	2.04288
Batch01	Breast Cancer	None	0.286894	3.34847
Batch01	Breast Cancer	None	0.858564	3.91766
Batch01	Breast Cancer	None	0.308655	1.93081
Batch01	Breast Cancer	None	0.885923	4.47109
Batch01	Breast Cancer	None	0.686176	1.88335
Batch01	Breast Cancer	None	0.1483	3.48723
Batch01	Breast Cancer	None	1.98673	4.30741
Batch01	Breast Cancer	None	0.695447	4.68994
Batch01	Breast Cancer	None	6.17941	1.76645
Batch01	Breast Cancer	None	3.41073	2.81346
Batch01	Breast Cancer	None	-0.08129	4.21273
Batch01	Breast Cancer	None	2.54619	4.09213
Batch01	Breast Cancer	None	0.628066	3.77746
Batch01	Breast Cancer	None	1.1929	4.41035
Batch01	Breast Cancer	None	0.174568	2.26495
Batch01	Breast Cancer	None	-1.68191	-13.8136
Batch01	Breast Cancer	None	0.0181809	2.24968
Batch01	Breast Cancer	None	0.939281	3.41817
Batch01	Breast Cancer	None	0.420449	2.26364
Batch01	Breast Cancer	None	2.73119	3.48737
Batch01	Breast Cancer	None	0.611252	3.8548
Batch01	Breast Cancer	None	2.67705	2.77551
Batch01	Breast Cancer	None	0.15843	3.21423
Batch01	Breast Cancer	None	-1.86017	-14.1608
Batch01	Breast Cancer	None	4.41157	-6.85924
Batch01	Breast Cancer	None	-0.274875	4.21303
Batch01	Breast Cancer	None	-0.491087	5.84904
Batch01	Breast Cancer	None	0.0889336	2.27918
Batch01	Breast Cancer	None	-0.294245	4.88178
Batch01	Breast Cancer	None	1.23274	4.59024
Batch01	Breast Cancer	None	-0.74465	4.04888
Batch01	Breast Cancer	None	1.53618	3.81483
Batch01	Breast Cancer	None	-0.436515	3.42239
Batch01	Breast Cancer	None	1.31445	3.11871
Batch01	Breast Cancer	None	-0.0687286	4.62587
Batch01	Breast Cancer	None	-2.08432	-13.9709
Batch01	Breast Cancer	None	1.83954	5.71858
Batch01	Breast Cancer	None	3.75514	3.29144
Batch01	Breast Cancer	None	6.79384	4.46818
Batch01	Breast Cancer	None	-1.8934	-14.4044
Batch01	Breast Cancer	None	0.695103	1.84798
Batch01	Breast Cancer	None	0.0249088	4.75471
Batch01	Breast Cancer	None	2.11425	5.83004
Batch01	Breast Cancer	None	0.831273	4.15763
Batch01	Breast Cancer	None	0.0546732	4.77849
Batch01	Breast Cancer	None	-0.126868	4.73726
Batch01	Breast Cancer	None	0.731235	4.32777
Batch01	Breast Cancer	None	-0.0876565	2.5081
Batch01	Breast Cancer	None	2.98104	2.84765
Batch01	Breast Cancer	None	1.29676	3.18186
Batch01	Breast Cancer	None	1.0138	3.11765
Batch01	Breast Cancer	None	1.34491	3.77303
Batch01	Breast Cancer	None	1.76006	4.47444
Batch01	Breast Cancer	None	1.73151	4.24045
Batch01	Breast Cancer	None	0.186441	4.38582
Batch01	Breast Cancer	None	-1.82811	-14.4622
Batch01	Breast Cancer	None	0.154456	3.85005
Batch01	Breast Cancer	None	2.67195	3.23695
Batch01	Breast Cancer	None	0.899802	3.38403
Batch01	Breast Cancer	None	4.96053	3.78125
Batch01	Breast Cancer	None	-0.666845	3.81694
Batch01	Breast Cancer	None	3.72711	4.47723
Batch01	Breast Cancer	None	1.68584	4.45691
Batch01	Breast Cancer	None	-1.95662	-14.5127
Batch01	Breast Cancer	None	-0.533093	3.96096
Batch01	Breast Cancer	None	-0.221537	4.86766
Batch01	Breast Cancer	None	-0.00592529	2.33138
Batch01	Breast Cancer	None	13.7263	-2.16846
Batch01	Breast Cancer	None	-0.682766	4.86291
Batch01	Breast Cancer	None	0.400227	2.96613
Batch01	Breast Cancer	None	3.04175	-4.05472
Batch01	Breast Cancer	None	4.86372	-6.80206
Batch01	Breast Cancer	None	-0.391412	3.68478
Batch01	Breast Cancer	None	0.809502	3.48417
Batch01	Breast Cancer	None	4.57454	-6.9607
Batch01	Breast Cancer	None	14.5395	-1.50076
Batch01	Breast Cancer	None	0.34445	4.43291
Batch01	Breast Cancer	None	-0.0976188	4.5681
Batch01	Breast Cancer	None	0.625676	4.8462
Batch01	Breast Cancer	None	1.0157	4.21406
Batch01	Breast Cancer	None	6.30109	1.1162
Batch01	Breast Cancer	None	0.21297	3.11387
Batch01	Breast Cancer	None	-2.16219	-14.0018
Batch01	Breast Cancer	None	0.307789	3.74287
Batch01	Breast Cancer	None	-2.39777	-14.0361
Batch01	Breast Cancer	None	2.44751	3.5425
Batch01	Breast Cancer	None	-0.113123	4.60981
Batch01	Breast Cancer	None	0.0574913	4.62564
Batch01	Breast Cancer	None	0.0783756	2.65349
Batch01	Breast Cancer	None	0.796841	2.18929
Batch01	Breast Cancer	None	-0.351035	4.80597
Batch01	Breast Cancer	None	-0.374473	3.82286
Batch01	Breast Cancer	None	0.236545	1.99031
Batch01	Breast Cancer	None	0.606725	3.8609
Batch01	Breast Cancer	None	-1.74754	-14.0038
Batch01	Breast Cancer	None	0.0304067	2.81437
Batch01	Breast Cancer	None	0.153157	4.09062
Batch01	Breast Cancer	None	1.00679	2.75473
Batch01	Breast Cancer	None	0.354389	2.32106
Batch01	Breast Cancer	None	2.05491	5.60236
Batch01	Breast Cancer	None	4.8482	3.74293
Batch01	Breast Cancer	None	1.23712	3.47211
Batch01	Breast Cancer	None	-0.304756	3.4736
Batch01	Breast Cancer	None	2.07929	5.66333
Batch01	Breast Cancer	None	1.35348	2.14473
Batch01	Breast Cancer	None	1.30917	3.49595
Batch01	Breast Cancer	None	-0.404018	4.43958
Batch01	Breast Cancer	None	0.0606577	2.44214
Batch01	Breast Cancer	None	0.84878	5.29437
Batch01	Breast Cancer	None	1.05376	4.09867
Batch01	Breast Cancer	None	0.766114	2.39783
Batch01	Breast Cancer	None	6.80358	4.50695
Batch01	Breast Cancer	None	-0.312621	5.56495
Batch01	Breast Cancer	None	0.0590084	4.73779
Batch01	Breast Cancer	None	0.675584	3.32405
Batch01	Breast Cancer	None	0.145274	3.15029
Batch01	Breast Cancer	None	1.01564	4.50191
Batch01	Breast Cancer	None	1.63577	3.25939
Batch01	Breast Cancer	None	2.22716	2.47439
Batch01	Breast Cancer	None	0.0804248	4.30939
Batch01	Breast Cancer	None	-1.82198	-13.6548
Batch01	Breast Cancer	None	7.41572	4.16703
Batch01	Breast Cancer	None	-1.96041	-14.4759
Batch01	Breast Cancer	None	0.0632311	2.26291
Batch01	Breast Cancer	None	1.48708	3.29552
Batch01	Breast Cancer	None	0.809661	3.4455
Batch01	Breast Cancer	None	-0.370448	3.90808
Batch01	Breast Cancer	None	0.0687679	4.07906
Batch01	Breast Cancer	None	-0.00855767	2.44946
Batch01	Breast Cancer	None	-0.713072	3.78691
Batch01	Breast Cancer	None	-1.86743	-14.5035
Batch01	Breast Cancer	None	1.0299	3.64813
Batch01	Breast Cancer	None	1.58786	2.21631
Batch01	Breast Cancer	None	1.37643	3.83701
Batch01	Breast Cancer	None	2.15611	3.47465
Batch01	Breast Cancer	None	-0.597296	3.99232
Batch01	Breast Cancer	None	-0.579196	3.57819
Batch01	Breast Cancer	None	0.528924	3.53705
Batch01	Breast Cancer	None	0.735925	3.83905
Batch01	Breast Cancer	None	14.6781	-1.30957
Batch01	Breast Cancer	None	0.899285	4.37014
Batch01	Breast Cancer	None	0.326773	4.69293
Batch01	Breast Cancer	None	1.46436	3.27424
Batch01	Breast Cancer	None	0.563235	2.08794
Batch01	Breast Cancer	None	1.24646	4.49441
Batch01	Breast Cancer	None	0.123119	2.92308
Batch01	Breast Cancer	None	0.210011	2.13536
Batch01	Breast Cancer	None	0.267259	2.34186
Batch01	Breast Cancer	None	-0.256673	3.16937
Batch01	Breast Cancer	None	6.6024	0.416304
Batch01	Breast Cancer	None	-2.10751	-14.4428
Batch01	Breast Cancer	None	0.995192	2.90152
Batch01	Breast Cancer	None	-0.363357	6.21634
Batch01	Breast Cancer	None	-2.07835	-14.4612
Batch01	Breast Cancer	None	0.955304	2.57035
Batch01	Breast Cancer	None	0.693311	4.0431
Batch01	Breast Cancer	None	3.243	0.277496
Batch01	Breast Cancer	None	0.475282	4.82481
Batch01	Breast Cancer	None	-0.54409	5.10299
Batch01	Breast Cancer	None	6.76618	-0.583706
Batch01	Breast Cancer	None	-0.0529752	2.2153
Batch01	Breast Cancer	None	-1.80317	-14.3009
Batch01	Breast Cancer	None	0.310749	2.03998
Batch01	Breast Cancer	None	4.36293	2.52902
Batch01	Breast Cancer	None	-0.470709	4.95433
Batch01	Breast Cancer	None	5.95835	4.17615
Batch01	Breast Cancer	None	-0.462631	4.41613
Batch01	Breast Cancer	None	-2.1383	-14.4522
Batch01	Breast Cancer	None	-2.04303	-14.5129
Batch01	Breast Cancer	None	2.89671	3.45059
Batch01	Breast Cancer	None	0.89143	2.94945
Batch01	Breast Cancer	None	-1.84984	-14.1212
Batch01	Breast Cancer	None	6.13938	1.59167
Batch01	Breast Cancer	None	2.12905	6.23927
Batch01	Breast Cancer	None	1.03809	4.43981
Batch01	Breast Cancer	None	6.90701	4.39662
Batch01	Breast Cancer	None	-0.0751494	5.2493
Batch01	Breast Cancer	None	1.64978	4.57984
Batch01	Breast Cancer	None	1.0263	2.63536
Batch01	Breast Cancer	None	4.66031	-6.76459
Batch01	Breast Cancer	None	-0.436371	3.45696
Batch01	Breast Cancer	None	3.62965	2.79053
Batch01	Breast Cancer	None	1.13586	3.39542
Batch01	Breast Cancer	None	0.22655	4.44992
Batch01	Breast Cancer	None	1.22307	3.12256
Batch01	Breast Cancer	None	-2.35069	-13.8497
Batch01	Breast Cancer	None	0.914338	2.71447
Batch01	Breast Cancer	None	1.0996	3.88613
Batch01	Breast Cancer	None	6.20682	1.47095
Batch01	Breast Cancer	None	1.72616	5.0371
Batch01	Breast Cancer	None	1.26223	4.53302
Batch01	Breast Cancer	None	-0.731965	3.87134
Batch01	Breast Cancer	None	-0.211898	5.03091
Batch01	Breast Cancer	None	6.27031	1.69424
Batch01	Breast Cancer	None	-0.0147707	4.47099
Batch01	Breast Cancer	None	-0.57491	3.85518
Batch01	Breast Cancer	None	-2.32239	-14.3614
Batch01	Breast Cancer	None	-0.225725	3.08796
Batch01	Breast Cancer	None	0.0950453	2.85571
Batch01	Breast Cancer	None	0.571372	1.8568
Batch01	Breast Cancer	None	1.64991	3.48882
Batch01	Breast Cancer	None	1.87445	3.21638
Batch01	Breast Cancer	None	-2.04972	-14.5515
Batch01	Breast Cancer	None	0.191417	3.91856
Batch01	Breast Cancer	None	-0.504074	3.48291
Batch01	Breast Cancer	None	1.14159	1.93414
Batch01	Breast Cancer	None	0.748821	2.90186
Batch01	Breast Cancer	None	0.732283	2.64605
Batch01	Breast Cancer	None	1.75569	3.68615
Batch01	Breast Cancer	None	0.617373	2.43625
Batch01	Breast Cancer	None	-1.93783	-14.5961
Batch01	Breast Cancer	None	-1.97034	-14.3109
Batch01	Breast Cancer	None	0.273039	4.42217
Batch01	Breast Cancer	None	-0.393112	4.40649
Batch01	Breast Cancer	None	0.172585	6.10029
Batch01	Breast Cancer	None	1.89728	3.67783
Batch01	Breast Cancer	None	0.585158	4.25016
Batch01	Breast Cancer	None	2.78728	4.89217
Batch01	Breast Cancer	None	0.113039	4.83386
Batch01	Breast Cancer	None	14.4787	-1.44873
Batch01	Breast Cancer	None	0.000759909	3.91999
Batch01	Breast Cancer	None	-0.672405	4.18559
Batch01	Breast Cancer	None	2.65349	3.3177
Batch01	Breast Cancer	None	1.1344	4.5117
Batch01	Breast Cancer	None	1.40584	3.51642
Batch01	Breast Cancer	None	0.691984	4.02854
Batch01	Breast Cancer	None	0.915119	3.42181
Batch01	Breast Cancer	None	0.551231	4.18254
Batch01	Breast Cancer	None	-1.60325	-13.3221
Batch01	Breast Cancer	None	1.37995	3.64502
Batch01	Breast Cancer	None	-0.129674	4.5625
Batch01	Breast Cancer	None	0.389751	3.98546
Batch01	Breast Cancer	None	0.536986	2.09663
Batch01	Breast Cancer	None	0.949881	2.8696
Batch01	Breast Cancer	None	2.3317	4.17801
Batch01	Breast Cancer	None	0.643731	2.14598
Batch01	Breast Cancer	None	4.38729	-7.07019
Batch01	Breast Cancer	None	1.74908	2.16373
Batch01	Breast Cancer	None	5.94637	1.67337
Batch01	Breast Cancer	None	14.746	-1.37467
Batch01	Breast Cancer	None	0.152365	3.3304
Batch01	Breast Cancer	None	0.412136	2.87355
Batch01	Breast Cancer	None	1.73526	1.2304
Batch01	Breast Cancer	None	1.14625	2.78446
Batch01	Breast Cancer	None	4.8634	-0.200407
Batch01	Breast Cancer	None	14.427	-1.57273
Batch01	Breast Cancer	None	0.566946	3.69886
Batch01	Breast Cancer	None	-0.733191	4.6737
Batch01	Breast Cancer	None	4.0304	5.24827
Batch01	Breast Cancer	None	1.07329	4.33335
Batch01	Breast Cancer	None	0.514683	2.16919
Batch01	Breast Cancer	None	-0.149095	4.95889
Batch01	Breast Cancer	None	-0.0956672	4.157
Batch01	Breast Cancer	None	-1.7581	-15.0544
Batch01	Breast Cancer	None	1.32771	4.62706
Batch01	Breast Cancer	None	-0.447956	3.29977
Batch01	Breast Cancer	None	1.60421	4.22232
Batch01	Breast Cancer	None	-0.191758	5.09936
Batch01	Breast Cancer	None	1.18178	3.95536
Batch01	Breast Cancer	None	0.586541	3.71721
Batch01	Breast Cancer	None	1.09461	4.28075
Batch01	Breast Cancer	None	0.914003	1.86641
Batch01	Breast Cancer	None	-0.529883	3.71092
Batch01	Breast Cancer	None	6.82336	4.38376
Batch01	Breast Cancer	None	0.800448	4.59965
Batch01	Breast Cancer	None	4.88654	3.8356
Batch01	Breast Cancer	None	-0.00960641	4.54134
Batch01	Breast Cancer	None	0.649199	4.28981
Batch01	Breast Cancer	None	-2.15706	-13.9252
Batch01	Breast Cancer	None	0.691994	4.12604
Batch01	Breast Cancer	None	0.835612	3.02957
Batch01	Breast Cancer	None	1.43048	3.66941
Batch01	Breast Cancer	None	0.910055	3.8311
Batch01	Breast Cancer	None	3.15925	4.96833
Batch01	Breast Cancer	None	2.35893	3.4223
Batch01	Breast Cancer	None	-0.419777	5.19826
Batch01	Breast Cancer	None	0.175899	3.40702
Batch01	Breast Cancer	None	1.45543	3.63722
Batch01	Breast Cancer	None	0.548722	3.91123
Batch01	Breast Cancer	None	1.86867	3.9883
Batch01	Breast Cancer	None	0.197272	2.10627
Batch01	Breast Cancer	None	-0.00433581	2.56317
Batch01	Breast Cancer	None	3.49616	-0.317351
Batch01	Breast Cancer	None	0.617111	3.51018
Batch01	Breast Cancer	None	2.11695	2.4762
Batch01	Breast Cancer	None	4.64907	-6.95768
Batch01	Breast Cancer	None	0.423804	4.23973
Batch01	Breast Cancer	None	1.38257	3.4705
Batch01	Breast Cancer	None	0.984541	4.28394
Batch01	Breast Cancer	None	-0.328139	4.9992
Batch01	Breast Cancer	None	0.02561	2.93905
Batch01	Breast Cancer	None	3.56139	-6.71487
Batch01	Breast Cancer	None	6.31491	1.64764
Batch01	Breast Cancer	None	0.745527	3.21271
Batch01	Breast Cancer	None	0.798388	3.73958
Batch01	Breast Cancer	None	1.33752	4.39682
Batch01	Breast Cancer	None	1.82711	4.28898
Batch01	Breast Cancer	None	1.5769	1.95178
Batch01	Breast Cancer	None	0.0718366	2.81522
Batch01	Breast Cancer	None	6.97339	4.28551
Batch01	Breast Cancer	None	1.84254	2.39655
Batch01	Breast Cancer	None	-2.03425	-14.3148
Batch01	Breast Cancer	None	-0.508935	3.52948
Batch01	Breast Cancer	None	1.7681	5.80413
Batch01	Breast Cancer	None	-0.552162	4.62113
Batch01	Breast Cancer	None	1.54005	4.92061
Batch01	Breast Cancer	None	1.61911	4.36952
Batch01	Breast Cancer	None	-0.725682	4.46696
Batch01	Breast Cancer	None	-0.310708	3.12819
Batch01	Breast Cancer	None	-0.20146	2.38856
Batch01	Breast Cancer	None	2.53413	3.37152
Batch01	Breast Cancer	None	0.907344	3.92052
Batch01	Breast Cancer	None	2.4904	3.26096
Batch01	Breast Cancer	None	0.462078	3.62809
Batch01	Breast Cancer	None	-0.00909453	4.44576
Batch01	Breast Cancer	None	0.892945	4.17787
Batch01	Breast Cancer	None	-2.26319	-14.4514
Batch01	Breast Cancer	None	15.2678	-1.10131
Batch01	Breast Cancer	None	1.22197	4.6102
Batch01	Breast Cancer	None	2.9794	3.30745
Batch01	Breast Cancer	None	-0.068207	4.07844
Batch01	Breast Cancer	None	-2.0154	-14.1777
Batch01	Breast Cancer	None	3.75138	3.36539
Batch01	Breast Cancer	None	0.813403	2.61847
Batch01	Breast Cancer	None	-0.148403	2.62898
Batch01	Breast Cancer	None	0.0179567	4.62004
Batch01	Breast Cancer	None	-0.080479	3.92712
Batch01	Breast Cancer	None	1.92416	3.81714
Batch01	Breast Cancer	None	0.966274	4.09085
Batch01	Breast Cancer	None	2.11571	-0.10009
Batch01	Breast Cancer	None	0.262397	4.28574
Batch01	Breast Cancer	None	1.0407	4.6079
Batch01	Breast Cancer	None	-0.424371	4.91516
Batch01	Breast Cancer	None	-0.122031	5.18424
Batch01	Breast Cancer	None	-0.0629589	3.78061
Batch01	Breast Cancer	None	-0.167957	4.086
Batch01	Breast Cancer	None	-0.232643	4.25991
Batch01	Breast Cancer	None	-0.720985	4.24876
Batch01	Breast Cancer	None	-0.357999	3.67074
Batch01	Breast Cancer	None	5.641	-7.00857
Batch01	Breast Cancer	None	0.316424	2.03101
Batch01	Breast Cancer	None	-0.350249	3.71444
Batch01	Breast Cancer	None	1.44033	4.50526
Batch01	Breast Cancer	None	5.31023	3.72307
Batch01	Breast Cancer	None	1.02042	4.20636
Batch01	Breast Cancer	None	2.06201	4.02619
Batch01	Breast Cancer	None	1.34994	1.70725
Batch01	Breast Cancer	None	0.922776	4.52707
Batch01	Breast Cancer	None	-0.0974399	4.77363
Batch01	Breast Cancer	None	5.07998	-6.41087
Batch01	Breast Cancer	None	0.126713	3.78044
Batch01	Breast Cancer	None	0.867612	3.4949
Batch01	Breast Cancer	None	7.17437	4.26674
Batch01	Breast Cancer	None	0.463674	4.21046
Batch01	Breast Cancer	None	-1.89359	-14.25
Batch01	Breast Cancer	None	-2.07308	-14.4868
Batch01	Breast Cancer	None	-0.400111	3.47498
Batch01	Breast Cancer	None	1.22907	3.35127
Batch01	Breast Cancer	None	-2.07382	-13.8519
Batch01	Breast Cancer	None	3.3245	2.56202
Batch01	Breast Cancer	None	5.07252	3.75609
Batch01	Breast Cancer	None	0.407227	3.03995
Batch01	Breast Cancer	None	0.44869	4.25033
Batch01	Breast Cancer	None	0.232688	2.52678
Batch01	Breast Cancer	Anti-PD1	0.685809	3.36384
Batch01	Breast Cancer	Anti-PD1	0.681677	2.99415
Batch01	Breast Cancer	Anti-PD1	2.43832	3.58053
Batch01	Breast Cancer	Anti-PD1	1.0866	2.75421
Batch01	Breast Cancer	Anti-PD1	2.44071	3.49905
Batch01	Breast Cancer	Anti-PD1	-2.18918	-14.0417
Batch01	Breast Cancer	Anti-PD1	0.996157	4.49417
Batch01	Breast Cancer	Anti-PD1	1.89453	3.76437
Batch01	Breast Cancer	Anti-PD1	-0.0101846	4.15724
Batch01	Breast Cancer	Anti-PD1	1.15806	1.90413
Batch01	Breast Cancer	Anti-PD1	0.593348	2.3399
Batch01	Breast Cancer	Anti-PD1	1.9657	4.53422
Batch01	Breast Cancer	Anti-PD1	0.921303	4.28243
Batch01	Breast Cancer	Anti-PD1	0.122748	4.26268
Batch01	Breast Cancer	Anti-PD1	1.42633	3.01745
Batch01	Breast Cancer	Anti-PD1	0.710904	4.35349
Batch01	Breast Cancer	Anti-PD1	1.31442	4.67619
Batch01	Breast Cancer	Anti-PD1	0.382463	3.54445
Batch01	Breast Cancer	Anti-PD1	1.07807	2.38555
Batch01	Breast Cancer	Anti-PD1	-0.109533	4.95745
Batch01	Breast Cancer	Anti-PD1	0.862807	4.40556
Batch01	Breast Cancer	Anti-PD1	1.36986	4.75611
Batch01	Breast Cancer	Anti-PD1	1.06488	3.6202
Batch01	Breast Cancer	Anti-PD1	0.429417	2.50499
Batch01	Breast Cancer	Anti-PD1	-0.281067	4.86511
Batch01	Breast Cancer	Anti-PD1	0.393423	4.10304
Batch01	Breast Cancer	Anti-PD1	-1.90457	-14.7294
Batch01	Breast Cancer	Anti-PD1	1.45601	3.48727
Batch01	Breast Cancer	Anti-PD1	-0.237988	3.33912
Batch01	Breast Cancer	Anti-PD1	1.25957	3.45383
Batch01	Breast Cancer	Anti-PD1	0.057946	3.47513
Batch01	Breast Cancer	Anti-PD1	1.03773	3.57062
Batch01	Breast Cancer	Anti-PD1	0.801497	3.35455
Batch01	Breast Cancer	Anti-PD1	-0.435418	3.60406
Batch01	Breast Cancer	Anti-PD1	1.38493	4.95562
Batch01	Breast Cancer	Anti-PD1	0.777855	2.39842
Batch01	Breast Cancer	Anti-PD1	1.85946	3.93101
Batch01	Breast Cancer	Anti-PD1	0.848746	4.35245
Batch01	Breast Cancer	Anti-PD1	0.0662562	2.98005
Batch01	Breast Cancer	Anti-PD1	4.91868	-6.49096
Batch01	Breast Cancer	Anti-PD1	4.55267	-6.96279
Batch01	Breast Cancer	Anti-PD1	-2.16836	-13.9942
Batch01	Breast Cancer	Anti-PD1	0.822233	4.46033
Batch01	Breast Cancer	Anti-PD1	1.22269	2.82801
Batch01	Breast Cancer	Anti-PD1	4.95088	-6.65743
Batch01	Breast Cancer	Anti-PD1	-3.08156	-0.56134
Batch01	Breast Cancer	Anti-PD1	0.313448	3.73052
Batch01	Breast Cancer	Anti-PD1	2.70022	3.598
Batch01	Breast Cancer	Anti-PD1	0.74934	4.50627
Batch01	Breast Cancer	Anti-PD1	1.38127	3.06199
Batch01	Breast Cancer	Anti-PD1	-3.26425	-0.868924
Batch01	Breast Cancer	Anti-PD1	0.593802	2.76995
Batch01	Breast Cancer	Anti-PD1	-0.113206	4.62945
Batch01	Breast Cancer	Anti-PD1	1.00856	3.33526
Batch01	Breast Cancer	Anti-PD1	1.79444	5.52614
Batch01	Breast Cancer	Anti-PD1	1.36395	3.27466
Batch01	Breast Cancer	Anti-PD1	-0.179687	3.35097
Batch01	Breast Cancer	Anti-PD1	1.82769	3.42916
Batch01	Breast Cancer	Anti-PD1	-0.170471	3.71494
Batch01	Breast Cancer	Anti-PD1	1.05698	4.45095
Batch01	Breast Cancer	Anti-PD1	0.676551	4.16968
Batch01	Breast Cancer	Anti-PD1	3.2753	4.86359
Batch01	Breast Cancer	Anti-PD1	-2.10414	-13.042
Batch01	Breast Cancer	Anti-PD1	1.51078	4.58899
Batch01	Breast Cancer	Anti-PD1	3.49457	4.05979
Batch01	Breast Cancer	Anti-PD1	1.68351	3.47151
Batch01	Breast Cancer	Anti-PD1	-2.37917	-14.08
Batch01	Breast Cancer	Anti-PD1	1.85221	2.4235
Batch01	Breast Cancer	Anti-PD1	1.05173	1.79562
Batch01	Breast Cancer	Anti-PD1	0.153312	2.5576
Batch01	Breast Cancer	Anti-PD1	1.33351	3.62823
Batch01	Breast Cancer	Anti-PD1	1.31778	2.703
Batch01	Breast Cancer	Anti-PD1	1.22903	4.06189
Batch01	Breast Cancer	Anti-PD1	1.47986	4.62549
Batch01	Breast Cancer	Anti-PD1	1.50951	2.0172
Batch01	Breast Cancer	Anti-PD1	0.924909	4.26338
Batch01	Breast Cancer	Anti-PD1	0.16814	3.68696
Batch01	Breast Cancer	Anti-PD1	0.477709	2.30783
Batch01	Breast Cancer	Anti-PD1	5.18108	2.23729
Batch01	Breast Cancer	Anti-PD1	4.77106	-6.39021
Batch01	Breast Cancer	Anti-PD1	1.70385	3.75669
Batch01	Breast Cancer	Anti-PD1	1.36126	4.83378
Batch01	Breast Cancer	Anti-PD1	2.57366	3.34758
Batch01	Breast Cancer	Anti-PD1	1.66031	4.12625
Batch01	Breast Cancer	Anti-PD1	1.12505	4.80193
Batch01	Breast Cancer	Anti-PD1	-0.0308829	3.72373
Batch01	Breast Cancer	Anti-PD1	-0.369102	3.06914
Batch01	Breast Cancer	Anti-PD1	14.7084	-1.76593
Batch01	Breast Cancer	Anti-PD1	0.651141	4.14855
Batch01	Breast Cancer	Anti-PD1	0.793324	2.60929
Batch01	Breast Cancer	Anti-PD1	-2.43197	-14.0294
Batch01	Breast Cancer	Anti-PD1	0.710453	3.1004
Batch01	Breast Cancer	Anti-PD1	-0.159104	3.96034
Batch01	Breast Cancer	Anti-PD1	0.158473	4.62154
Batch01	Breast Cancer	Anti-PD1	0.645741	4.18645
Batch01	Breast Cancer	Anti-PD1	1.58846	3.34202
Batch01	Breast Cancer	Anti-PD1	0.273043	1.87856
Batch01	Breast Cancer	Anti-PD1	1.63217	4.38596
Batch01	Breast Cancer	Anti-PD1	6.12996	4.3099
Batch01	Breast Cancer	Anti-PD1	1.52996	3.37287
Batch01	Breast Cancer	Anti-PD1	1.8656	3.9693
Batch01	Breast Cancer	Anti-PD1	1.34737	3.53161
Batch01	Breast Cancer	Anti-PD1	1.61245	3.79715
Batch01	Breast Cancer	Anti-PD1	0.991564	4.42155
Batch01	Breast Cancer	Anti-PD1	1.11886	3.24551
Batch01	Breast Cancer	Anti-PD1	-2.69376	-13.8866
Batch01	Breast Cancer	Anti-PD1	0.183239	3.65299
Batch01	Breast Cancer	Anti-PD1	0.637548	2.47579
Batch01	Breast Cancer	Anti-PD1	-0.891958	4.54506
Batch01	Breast Cancer	Anti-PD1	1.41666	4.03308
Batch01	Breast Cancer	Anti-PD1	1.79516	4.99795
Batch01	Breast Cancer	Anti-PD1	-0.217884	4.1852
Batch01	Breast Cancer	Anti-PD1	1.73849	2.52236
Batch01	Breast Cancer	Anti-PD1	2.83952	3.55296
Batch01	Breast Cancer	Anti-PD1	5.52069	3.79442
Batch01	Breast Cancer	Anti-PD1	-0.0821695	4.47224
Batch01	Breast Cancer	Anti-PD1	-0.0636833	4.12768
Batch01	Breast Cancer	Anti-PD1	0.852525	2.28231
Batch01	Breast Cancer	Anti-PD1	1.05471	4.69171
Batch01	Breast Cancer	Anti-PD1	0.0901216	2.45156
Batch01	Breast Cancer	Anti-PD1	-0.0600556	5.6373
Batch01	Breast Cancer	Anti-PD1	1.13125	2.8788
Batch01	Breast Cancer	Anti-PD1	0.997369	2.68873
Batch01	Breast Cancer	Anti-PD1	0.25591	3.67479
Batch01	Breast Cancer	Anti-PD1	1.58922	3.45132
Batch01	Breast Cancer	Anti-PD1	1.02134	2.41398
Batch01	Breast Cancer	Anti-PD1	0.81267	3.5741
Batch01	Breast Cancer	Anti-PD1	0.109495	5.34371
Batch01	Breast Cancer	Anti-PD1	0.712938	4.37403
Batch01	Breast Cancer	Anti-PD1	0.688099	2.46886
Batch01	Breast Cancer	Anti-PD1	0.000506231	2.16193
Batch01	Breast Cancer	Anti-PD1	1.02438	1.96246
Batch01	Breast Cancer	Anti-PD1	0.882521	3.0698
Batch01	Breast Cancer	Anti-PD1	-1.69422	-13.0724
Batch01	Breast Cancer	Anti-PD1	4.11208	2.90111
Batch01	Breast Cancer	Anti-PD1	0.725254	2.25267
Batch01	Breast Cancer	Anti-PD1	1.66803	4.81688
Batch01	Breast Cancer	Anti-PD1	0.826117	4.05101
Batch01	Breast Cancer	Anti-PD1	1.35031	2.91069
Batch01	Breast Cancer	Anti-PD1	0.863698	3.75779
Batch01	Breast Cancer	Anti-PD1	0.73916	3.42623
Batch01	Breast Cancer	Anti-PD1	0.0249447	3.39559
Batch01	Breast Cancer	Anti-PD1	-2.63539	-14.0149
Batch01	Breast Cancer	Anti-PD1	0.240817	2.89365
Batch01	Breast Cancer	Anti-PD1	1.0129	4.51292
Batch01	Breast Cancer	Anti-PD1	15.0066	-1.23038
Batch01	Breast Cancer	Anti-PD1	5.37493	3.97646
Batch01	Breast Cancer	Anti-PD1	1.4229	3.42648
Batch01	Breast Cancer	Anti-PD1	0.674906	3.70979
Batch01	Breast Cancer	Anti-PD1	0.714439	3.44119
Batch01	Breast Cancer	Anti-PD1	1.71994	3.04034
Batch01	Breast Cancer	Anti-PD1	0.503603	3.58715
Batch01	Breast Cancer	Anti-PD1	0.337718	3.04078
Batch01	Breast Cancer	Anti-PD1	5.59172	1.8745
Batch01	Breast Cancer	Anti-PD1	1.54531	4.39508
Batch01	Breast Cancer	Anti-PD1	1.03071	2.92129
Batch01	Breast Cancer	Anti-PD1	1.82084	3.65234
Batch01	Breast Cancer	Anti-PD1	4.79823	3.63415
Batch01	Breast Cancer	Anti-PD1	2.18384	3.5407
Batch01	Breast Cancer	Anti-PD1	14.3688	-0.0315734
Batch01	Breast Cancer	Anti-PD1	6.06337	1.31867
Batch01	Breast Cancer	Anti-PD1	1.64564	5.8001
Batch01	Breast Cancer	Anti-PD1	2.07556	5.25114
Batch01	Breast Cancer	Anti-PD1	0.459834	4.0914
Batch01	Breast Cancer	Anti-PD1	0.905401	4.2078
Batch01	Breast Cancer	Anti-PD1	0.785866	1.814
Batch01	Breast Cancer	Anti-PD1	1.52174	3.05485
Batch01	Breast Cancer	Anti-PD1	2.02645	4.86763
Batch01	Breast Cancer	Anti-PD1	0.0595732	4.36753
Batch01	Breast Cancer	Anti-PD1	1.07358	4.25409
Batch01	Breast Cancer	Anti-PD1	3.03726	3.21451
Batch01	Breast Cancer	Anti-PD1	-0.290861	3.59136
Batch01	Breast Cancer	Anti-PD1	1.16801	2.71458
Batch01	Breast Cancer	Anti-PD1	0.939001	4.51955
Batch01	Breast Cancer	Anti-PD1	-0.0323926	4.27519
Batch01	Breast Cancer	Anti-PD1	1.13589	2.84708
Batch01	Breast Cancer	Anti-PD1	1.91839	3.96937
Batch01	Breast Cancer	Anti-PD1	1.57547	3.94006
Batch01	Breast Cancer	Anti-PD1	1.39892	2.31671
Batch01	Breast Cancer	Anti-PD1	2.98214	4.90697
Batch01	Breast Cancer	Anti-PD1	0.81758	4.49376
Batch01	Breast Cancer	Anti-PD1	5.05091	-6.60051
Batch01	Breast Cancer	Anti-PD1	1.91084	3.3081
Batch01	Breast Cancer	Anti-PD1	1.87949	3.40168
Batch01	Breast Cancer	Anti-PD1	0.841158	2.70647
Batch01	Breast Cancer	Anti-PD1	4.76565	2.84398
Batch01	Breast Cancer	Anti-PD1	0.78254	2.77034
Batch01	Breast Cancer	Anti-PD1	0.579698	1.89145
Batch01	Breast Cancer	Anti-PD1	1.20127	4.5533
Batch01	Breast Cancer	Anti-PD1	0.1762	2.89485
Batch01	Breast Cancer	Anti-PD1	1.60503	4.38569
Batch01	Breast Cancer	Anti-PD1	6.26634	1.04446
Batch01	Breast Cancer	Anti-PD1	1.5886	3.13937
Batch01	Breast Cancer	Anti-PD1	0.775644	2.52333
Batch01	Breast Cancer	Anti-PD1	-2.17204	-14.5506
Batch01	Breast Cancer	Anti-PD1	0.516854	3.80564
Batch01	Breast Cancer	Anti-PD1	1.62952	3.37083
Batch01	Breast Cancer	Anti-PD1	1.27555	4.17577
Batch01	Breast Cancer	Anti-PD1	-1.92508	-14.4954
Batch01	Breast Cancer	Anti-PD1	1.23611	2.72694
Batch01	Breast Cancer	Anti-PD1	1.92183	4.26486
Batch01	Breast Cancer	Anti-PD1	-1.72059	-13.911
Batch01	Breast Cancer	Anti-PD1	1.6597	3.68918
Batch01	Breast Cancer	Anti-PD1	0.0995973	3.7246
Batch01	Breast Cancer	Anti-PD1	1.42079	4.89022
Batch01	Breast Cancer	Anti-PD1	5.54237	1.85925
Batch01	Breast Cancer	Anti-PD1	0.663493	4.30798
Batch01	Breast Cancer	Anti-PD1	-2.48858	-14.2989
Batch01	Breast Cancer	Anti-PD1	1.12276	2.1204
Batch01	Breast Cancer	Anti-PD1	1.16434	3.26175
Batch01	Breast Cancer	Anti-PD1	2.82079	3.24779
Batch01	Breast Cancer	Anti-PD1	0.0698554	3.70955
Batch01	Breast Cancer	Anti-PD1	0.873865	3.47608
Batch01	Breast Cancer	Anti-PD1	14.5278	-0.934559
Batch01	Breast Cancer	Anti-PD1	1.57859	4.80592
Batch01	Breast Cancer	Anti-PD1	1.93779	7.19951
Batch01	Breast Cancer	Anti-PD1	0.482521	2.24367
Batch01	Breast Cancer	Anti-PD1	2.68708	3.33113
Batch01	Breast Cancer	Anti-PD1	0.35302	3.97242
Batch01	Breast Cancer	Anti-PD1	1.06842	3.52432
Batch01	Breast Cancer	Anti-PD1	0.907171	3.8869
Batch01	Breast Cancer	Anti-PD1	1.08774	4.51498
Batch01	Breast Cancer	Anti-PD1	0.838923	3.50519
Batch01	Breast Cancer	Anti-PD1	0.653842	2.84988
Batch01	Breast Cancer	Anti-PD1	0.405451	3.50158
Batch01	Breast Cancer	Anti-PD1	5.89967	1.92211
Batch01	Breast Cancer	Anti-PD1	0.372538	3.0923
Batch01	Breast Cancer	Anti-PD1	0.859918	2.93489
Batch01	Breast Cancer	Anti-PD1	0.353658	2.04755
Batch01	Breast Cancer	Anti-PD1	0.300196	4.67556
Batch01	Breast Cancer	Anti-PD1	4.64564	-7.06094
Batch01	Breast Cancer	Anti-PD1	2.98919	4.76177
Batch01	Breast Cancer	Anti-PD1	0.147569	3.30113
Batch01	Breast Cancer	Anti-PD1	0.723634	4.06283
Batch01	Breast Cancer	Anti-PD1	1.5628	4.09039
Batch01	Breast Cancer	Anti-PD1	0.868154	4.50978
Batch01	Breast Cancer	Anti-PD1	5.0013	-6.38656
Batch01	Breast Cancer	Anti-PD1	0.41409	4.85199
Batch01	Breast Cancer	Anti-PD1	-2.2635	-14.1646
Batch01	Breast Cancer	Anti-PD1	-0.548586	4.00132
Batch01	Breast Cancer	Anti-PD1	1.28462	3.51558
Batch01	Breast Cancer	Anti-PD1	1.21202	4.08353
Batch01	Breast Cancer	Anti-PD1	1.82878	3.68985
Batch01	Breast Cancer	Anti-PD1	-1.9087	-13.7869
Batch01	Breast Cancer	Anti-PD1	1.03951	4.6935
Batch01	Breast Cancer	Anti-PD1	-2.44809	-14.0836
Batch01	Breast Cancer	Anti-PD1	1.62196	4.56926
Batch01	Breast Cancer	Anti-PD1	1.18317	3.21481
Batch01	Breast Cancer	Anti-PD1	0.480806	3.08896
Batch01	Breast Cancer	Anti-PD1	1.00153	4.38909
Batch01	Breast Cancer	Anti-PD1	1.11654	4.53209
Batch01	Breast Cancer	Anti-PD1	-0.0918187	2.81003
Batch01	Breast Cancer	Anti-PD1	1.9417	3.69588
Batch01	Breast Cancer	Anti-PD1	1.20468	3.03048
Batch01	Breast Cancer	Anti-PD1	1.4693	3.66809
Batch01	Breast Cancer	Anti-PD1	0.364081	2.09505
Batch01	Breast Cancer	Anti-PD1	1.45433	3.29173
Batch01	Breast Cancer	Anti-PD1	2.0415	3.85596
Batch01	Breast Cancer	Anti-PD1	13.8375	-1.61674
Batch01	Breast Cancer	Anti-PD1	5.63135	-6.90471
Batch01	Breast Cancer	Anti-PD1	13.6849	-1.99876
Batch01	Breast Cancer	Anti-PD1	-2.53297	-13.472
Batch01	Breast Cancer	Anti-PD1	1.33094	2.4095
Batch01	Breast Cancer	Anti-PD1	0.828249	4.28733
Batch01	Breast Cancer	Anti-PD1	1.09963	3.01813
Batch01	Breast Cancer	Anti-PD1	1.06702	2.54406
Batch01	Breast Cancer	Anti-PD1	1.86887	3.31961
Batch01	Breast Cancer	Anti-PD1	0.324022	2.36849
Batch01	Breast Cancer	Anti-PD1	2.5513	5.75395
Batch01	Breast Cancer	Anti-PD1	0.790146	2.97229
Batch01	Breast Cancer	Anti-PD1	4.47252	-7.09675
Batch01	Breast Cancer	Anti-PD1	0.188311	4.54198
Batch01	Breast Cancer	Anti-PD1	0.18318	4.59081
Batch01	Breast Cancer	Anti-PD1	1.30068	2.94777
Batch01	Breast Cancer	Anti-PD1	1.05441	3.87419
Batch01	Breast Cancer	Anti-PD1	2.24761	5.01062
Batch01	Breast Cancer	Anti-PD1	0.927528	4.47477
Batch01	Breast Cancer	Anti-PD1	0.830395	3.79257
Batch01	Breast Cancer	Anti-PD1	1.21821	4.87434
Batch01	Breast Cancer	Anti-PD1	-0.410063	3.1295
Batch01	Breast Cancer	Anti-PD1	1.1084	2.95473
Batch01	Breast Cancer	Anti-PD1	0.754054	2.56245
Batch01	Breast Cancer	Anti-PD1	-0.462284	3.62706
Batch01	Breast Cancer	Anti-PD1	1.6465	4.72608
Batch01	Breast Cancer	Anti-PD1	-0.649292	4.08157
Batch01	Breast Cancer	Anti-PD1	1.32774	2.1328
Batch01	Breast Cancer	Anti-PD1	14.8682	-1.05413
Batch01	Breast Cancer	Anti-PD1	0.976336	4.56085
Batch01	Breast Cancer	Anti-PD1	0.927997	4.40675
Batch01	Breast Cancer	Anti-PD1	4.61598	-6.77241
Batch01	Breast Cancer	Anti-PD1	0.897537	3.4045
Batch01	Breast Cancer	Anti-PD1	0.961906	4.54655
Batch01	Breast Cancer	Anti-PD1	6.21578	4.32175
Batch01	Breast Cancer	Anti-PD1	1.01926	4.4553
Batch01	Breast Cancer	Anti-PD1	0.549982	3.10677
Batch01	Breast Cancer	Anti-PD1	1.94537	4.78712
Batch01	Breast Cancer	Anti-PD1	1.73266	4.57147
Batch01	Breast Cancer	Anti-PD1	-0.0307239	4.07382
Batch01	Breast Cancer	Anti-PD1	5.78355	3.13712
Batch01	Breast Cancer	Anti-PD1	1.24865	2.84353
Batch01	Breast Cancer	Anti-PD1	1.46668	3.12295
Batch01	Breast Cancer	Anti-PD1	0.107713	3.66748
Batch01	Breast Cancer	Anti-PD1	0.52612	2.21197
Batch01	Breast Cancer	Anti-PD1	0.829076	4.15503
Batch01	Breast Cancer	Anti-PD1	1.97841	4.1629
Batch01	Breast Cancer	Anti-PD1	0.0200046	3.96032
Batch01	Breast Cancer	Anti-PD1	1.06752	3.85811
Batch01	Breast Cancer	Anti-PD1	2.95564	2.19285
Batch01	Breast Cancer	Anti-PD1	2.60483	2.68503
Batch01	Breast Cancer	Anti-PD1	0.429706	3.89059
Batch01	Breast Cancer	Anti-PD1	1.52122	3.19553
Batch01	Breast Cancer	Anti-PD1	1.16148	4.54609
Batch01	Breast Cancer	Anti-PD1	1.2754	2.9376
Batch01	Breast Cancer	Anti-PD1	-2.30114	-14.4818
Batch01	Breast Cancer	Anti-PD1	5.56981	4.0993
Batch01	Breast Cancer	Anti-PD1	-2.59224	1.06527
Batch01	Breast Cancer	Anti-PD1	-3.05051	-0.620585
Batch01	Breast Cancer	Anti-PD1	1.05813	2.91189
Batch01	Breast Cancer	Anti-PD1	1.69714	4.37624
Batch01	Breast Cancer	Anti-PD1	0.880548	4.51317
Batch01	Breast Cancer	Anti-PD1	-0.0760413	4.12234
Batch01	Breast Cancer	Anti-PD1	2.95476	4.71109
Batch01	Breast Cancer	Anti-PD1	1.08595	4.24898
Batch01	Breast Cancer	Anti-PD1	3.9549	2.96879
Batch01	Breast Cancer	Anti-PD1	1.01721	2.57396
Batch01	Breast Cancer	Anti-PD1	0.220694	2.38745
Batch01	Breast Cancer	Anti-PD1	-0.36538	4.92547
Batch01	Breast Cancer	Anti-PD1	6.36399	1.46498
Batch01	Breast Cancer	Anti-PD1	2.09948	3.40411
Batch01	Breast Cancer	Anti-PD1	1.37179	3.0655
Batch01	Breast Cancer	Anti-PD1	3.42849	2.66275
Batch01	Breast Cancer	Anti-PD1	0.614793	3.9239
Batch01	Breast Cancer	Anti-PD1	0.0069303	4.76322
Batch01	Breast Cancer	Anti-PD1	1.64641	4.07841
Batch01	Breast Cancer	Anti-PD1	0.892047	4.2517
Batch01	Breast Cancer	Anti-PD1	6.8378	4.25866
Batch01	Breast Cancer	Anti-PD1	5.51477	4.28831
Batch01	Breast Cancer	Anti-PD1	0.466378	2.3985
Batch01	Breast Cancer	Anti-PD1	2.10693	7.53898
Batch01	Breast Cancer	Anti-PD1	1.62222	3.60148
Batch01	Breast Cancer	Anti-PD1	2.08698	3.3246
Batch01	Breast Cancer	Anti-PD1	6.26609	4.1766
Batch01	Breast Cancer	Anti-PD1	0.467682	2.74997
Batch01	Breast Cancer	Anti-PD1	-0.143349	4.4487
Batch01	Breast Cancer	Anti-PD1	0.374328	2.92072
Batch01	Breast Cancer	Anti-PD1	-0.148826	3.12603
Batch01	Breast Cancer	Anti-PD1	2.20584	5.618
Batch01	Breast Cancer	Anti-PD1	1.41662	4.25342
Batch01	Breast Cancer	Anti-PD1	1.46734	3.09352
Batch01	Breast Cancer	Anti-PD1	4.53011	4.11552
Batch01	Breast Cancer	Anti-PD1	-0.63274	4.82656
Batch01	Breast Cancer	Anti-PD1	-0.496757	3.64626
Batch01	Breast Cancer	Anti-PD1	1.00986	4.54009
Batch01	Breast Cancer	Anti-PD1	0.49769	2.08086
Batch01	Breast Cancer	Anti-PD1	-2.49888	-14.0408
Batch01	Breast Cancer	Anti-PD1	0.870385	4.29637
Batch01	Breast Cancer	Anti-PD1	1.26635	2.04084
Batch01	Breast Cancer	Anti-PD1	1.36118	3.40301
Batch01	Breast Cancer	Anti-PD1	0.762163	3.01093
Batch01	Breast Cancer	Anti-PD1	-2.09028	-12.6167
Batch01	Breast Cancer	Anti-PD1	-2.33113	-14.5899
Batch01	Breast Cancer	Anti-PD1	1.4423	3.47773
Batch01	Breast Cancer	Anti-PD1	1.32627	3.95081
Batch01	Breast Cancer	Anti-PD1	0.716206	4.16291
Batch01	Breast Cancer	Anti-PD1	-0.534994	4.62047
Batch01	Breast Cancer	Anti-PD1	0.958563	4.45476
Batch01	Breast Cancer	Anti-PD1	1.11745	4.07108
Batch01	Breast Cancer	Anti-PD1	-0.448724	5.09967
Batch01	Breast Cancer	Anti-PD1	1.4864	4.15708
Batch01	Breast Cancer	Anti-PD1	1.058	4.60099
Batch01	Breast Cancer	Anti-PD1	3.26784	3.93004
Batch01	Breast Cancer	Anti-PD1	-2.30331	-13.8871
Batch01	Breast Cancer	Anti-PD1	1.41659	4.3815
Batch01	Breast Cancer	Anti-PD1	2.05906	3.46138
Batch01	Breast Cancer	Anti-PD1	0.859761	3.98817
Batch01	Breast Cancer	Anti-PD1	0.0113447	3.64486
Batch01	Breast Cancer	Anti-PD1	1.45317	4.58061
Batch01	Breast Cancer	Anti-PD1	0.0978614	6.05783
Batch01	Breast Cancer	Anti-PD1	0.479837	4.15765
Batch01	Breast Cancer	Anti-PD1	5.22166	3.20424
Batch01	Breast Cancer	Anti-PD1	14.0999	-2.2614
Batch01	Breast Cancer	Anti-PD1	-3.17197	-0.518927
Batch01	Breast Cancer	Anti-PD1	0.93993	4.22395
Batch01	Breast Cancer	Anti-PD1	0.877698	3.57337
Batch01	Breast Cancer	Anti-PD1	7.41712	4.16532
Batch01	Breast Cancer	Anti-PD1	1.06578	3.41482
Batch01	Breast Cancer	Anti-PD1	0.475721	3.17833
Batch01	Breast Cancer	Anti-PD1	-2.37354	-14.1761
Batch01	Breast Cancer	Anti-PD1	1.87149	5.79091
Batch01	Breast Cancer	Anti-PD1	0.369408	2.27039
Batch01	Breast Cancer	Anti-PD1	1.89995	4.26314
Batch01	Breast Cancer	Anti-PD1	0.957084	4.39855
Batch01	Breast Cancer	Anti-PD1	0.990138	2.80659
Batch01	Breast Cancer	Anti-PD1	1.4387	5.03868
Batch01	Breast Cancer	Anti-PD1	2.21482	3.36163
Batch01	Breast Cancer	Anti-PD1	0.937124	4.75085
Batch01	Breast Cancer	Anti-PD1	1.34104	4.26003
Batch01	Breast Cancer	Anti-PD1	4.54393	4.4573
Batch01	Breast Cancer	Anti-PD1	1.84445	4.85788
Batch01	Breast Cancer	Anti-PD1	1.00289	4.41357
Batch01	Breast Cancer	Anti-PD1	0.138653	2.65459
Batch01	Breast Cancer	Anti-PD1	1.5469	2.95426
Batch01	Breast Cancer	Anti-PD1	1.6518	3.75044
Batch01	Breast Cancer	Anti-PD1	-1.70214	-13.7535
Batch01	Breast Cancer	Anti-PD1	-2.21074	-14.5673
Batch01	Breast Cancer	Anti-PD1	0.692303	3.12586
Batch01	Breast Cancer	Anti-PD1	1.88101	7.15153
Batch01	Breast Cancer	Anti-PD1	0.828551	4.10529
Batch01	Breast Cancer	Anti-PD1	0.421849	3.00981
Batch01	Breast Cancer	Anti-PD1	0.980214	3.90647
Batch01	Breast Cancer	Anti-PD1	4.71311	-6.97365
Batch01	Breast Cancer	Anti-PD1	1.01647	3.57723
Batch01	Breast Cancer	Anti-PD1	0.289923	2.71737
Batch01	Breast Cancer	Anti-PD1	0.601926	2.82993
Batch01	Breast Cancer	Anti-PD1	0.629148	3.47013
Batch01	Breast Cancer	Anti-PD1	0.871329	4.44941
Batch01	Breast Cancer	Anti-PD1	15.003	-1.65965
Batch01	Breast Cancer	Anti-PD1	0.104687	4.61401
Batch01	Breast Cancer	Anti-PD1	1.16163	4.01135
Batch01	Breast Cancer	Anti-PD1	2.16133	3.29757
Batch01	Breast Cancer	Anti-PD1	5.19183	-6.39142
Batch01	Breast Cancer	Anti-PD1	0.80763	2.7775
Batch01	Breast Cancer	Anti-PD1	4.88885	-6.707
Batch01	Breast Cancer	Anti-PD1	4.75208	-6.51043
Batch01	Breast Cancer	Anti-PD1	0.994961	2.67242
Batch01	Breast Cancer	Anti-PD1	0.84733	3.14042
Batch01	Breast Cancer	Anti-PD1	1.04804	2.62083
Batch01	Breast Cancer	Anti-PD1	1.52265	3.96932
Batch01	Breast Cancer	Anti-PD1	0.807967	4.49848
Batch01	Breast Cancer	Anti-PD1	0.680343	2.9215
Batch01	Breast Cancer	Anti-PD1	0.616715	3.52639
Batch01	Breast Cancer	Anti-PD1	1.05089	2.52497
Batch01	Breast Cancer	Anti-PD1	1.48049	3.55506
Batch01	Breast Cancer	Anti-PD1	0.0932371	4.06974
Batch01	Breast Cancer	Anti-PD1	0.984178	4.59174
Batch01	Breast Cancer	Anti-PD1	0.274263	2.22389
Batch01	Breast Cancer	Anti-PD1	0.897582	4.52829
Batch01	Breast Cancer	Anti-PD1	1.03295	3.40488
Batch01	Breast Cancer	Anti-PD1	1.37675	2.60676
Batch01	Breast Cancer	Anti-PD1	-2.0266	-13.8267
Batch01	Breast Cancer	Anti-PD1	0.314929	3.48675
Batch01	Breast Cancer	Anti-PD1	5.63886	4.35065
Batch01	Breast Cancer	Anti-PD1	1.88704	5.00667
Batch01	Breast Cancer	Anti-PD1	-2.48897	-14.2045
Batch01	Breast Cancer	Anti-PD1	0.0839119	4.43703
Batch01	Breast Cancer	Anti-PD1	7.04238	4.3578
Batch01	Breast Cancer	Anti-PD1	1.31469	3.50219
Batch01	Breast Cancer	Anti-PD1	3.21663	4.31824
Batch01	Breast Cancer	Anti-PD1	-2.11725	-14.5085
Batch01	Breast Cancer	Anti-PD1	0.69072	2.99692
Batch01	Breast Cancer	Anti-PD1	1.11894	4.19007
Batch01	Breast Cancer	Anti-PD1	1.12929	2.88207
Batch01	Breast Cancer	Anti-PD1	2.35407	5.42841
Batch01	Breast Cancer	Anti-PD1	-0.286726	3.39931
Batch01	Breast Cancer	Anti-PD1	0.0680365	4.6931
Batch01	Breast Cancer	Anti-PD1	0.745009	3.30631
Batch01	Breast Cancer	Anti-PD1	0.444303	2.01727
Batch01	Breast Cancer	Anti-PD1	1.41097	4.75772
Batch01	Breast Cancer	Anti-PD1	2.88432	4.14399
Batch01	Breast Cancer	Anti-PD1	-1.69964	-14.0071
Batch01	Breast Cancer	Anti-PD1	0.12976	2.80628
Batch01	Breast Cancer	Anti-PD1	0.228551	3.50681
Batch01	Breast Cancer	Anti-PD1	2.67326	5.13267
Batch01	Breast Cancer	Anti-PD1	-1.6508	-13.7625
Batch01	Breast Cancer	Anti-PD1	4.63177	-6.6026
Batch01	Breast Cancer	Anti-PD1	0.360292	3.90797
Batch01	Breast Cancer	Anti-PD1	1.12056	3.24727
Batch01	Breast Cancer	Anti-PD1	-0.231098	3.47463
Batch01	Breast Cancer	Anti-PD1	2.80338	3.29365
Batch01	Breast Cancer	Anti-PD1	1.17823	2.84772
Batch01	Breast Cancer	Anti-PD1	0.902517	4.61508
Batch01	Breast Cancer	Anti-PD1	0.816406	3.73484
Batch01	Breast Cancer	Anti-PD1	3.54435	6.07483
Batch01	Breast Cancer	Anti-PD1	-5.01714	1.71242
Batch01	Breast Cancer	Anti-PD1	2.20255	2.64462
Batch01	Breast Cancer	Anti-PD1	0.882055	4.56869
Batch01	Breast Cancer	Anti-PD1	1.07502	4.02898
Batch01	Breast Cancer	Anti-PD1	1.37728	3.50776
Batch01	Breast Cancer	Anti-PD1	2.84061	5.21474
Batch01	Breast Cancer	Anti-PD1	2.24612	5.00102
Batch01	Breast Cancer	Anti-PD1	0.779886	4.12019
Batch01	Breast Cancer	Anti-PD1	-0.664611	4.1119
Batch01	Breast Cancer	Anti-PD1	5.70855	3.85262
Batch01	Breast Cancer	Anti-PD1	1.30612	4.16282
Batch01	Breast Cancer	Anti-PD1	2.46434	4.92131
Batch01	Breast Cancer	Anti-PD1	1.53681	4.79653
Batch01	Breast Cancer	Anti-PD1	1.11483	2.89743
Batch01	Breast Cancer	Anti-PD1	0.443528	1.88211
Batch01	Breast Cancer	Anti-PD1	-3.14349	-0.544323
Batch01	Breast Cancer	Anti-PD1	0.194339	3.35272
Batch01	Breast Cancer	Anti-PD1	0.525834	3.57465
Batch01	Breast Cancer	Anti-PD1	1.03402	2.61501
Batch01	Breast Cancer	Anti-PD1	0.240087	4.76913
Batch01	Breast Cancer	Anti-PD1	1.30217	3.28061
Batch01	Breast Cancer	Anti-PD1	-2.07362	-14.3343
Batch01	Breast Cancer	Anti-PD1	14.7008	-1.76834
Batch01	Breast Cancer	Anti-PD1	0.662641	4.01479
Batch01	Breast Cancer	Anti-PD1	1.5894	4.84337
Batch01	Breast Cancer	Anti-PD1	-2.12922	-13.6376
Batch01	Breast Cancer	Anti-PD1	5.7987	-0.27081
Batch01	Breast Cancer	Anti-PD1	-0.236712	3.17158
Batch01	Breast Cancer	Anti-PD1	4.12575	3.67454
Batch01	Breast Cancer	Anti-PD1	-1.57395	-13.5707
Batch01	Breast Cancer	Anti-PD1	5.1694	3.65777
Batch01	Breast Cancer	Anti-PD1	0.125525	4.4982
Batch01	Breast Cancer	Anti-PD1	-1.76353	-13.7454
Batch01	Breast Cancer	Anti-PD1	1.27079	1.94827
Batch01	Breast Cancer	Anti-PD1	0.2856	3.59359
Batch01	Breast Cancer	Anti-PD1	0.662392	2.91169
Batch01	Breast Cancer	Anti-PD1	0.658974	3.12961
Batch01	Breast Cancer	Anti-PD1	1.27505	3.49547
Batch01	Breast Cancer	Anti-PD1	2.70845	3.2294
Batch01	Breast Cancer	Anti-PD1	1.19475	3.52956
Batch01	Breast Cancer	Anti-PD1	-2.41895	-13.9623
Batch01	Breast Cancer	Anti-PD1	-2.55973	-13.9512
Batch01	Breast Cancer	Anti-PD1	4.44617	3.65436
Batch01	Breast Cancer	Anti-PD1	0.843662	1.78509
Batch01	Breast Cancer	Anti-PD1	0.83794	2.78852
Batch01	Breast Cancer	Anti-PD1	1.60936	4.34529
Batch01	Breast Cancer	Anti-PD1	-0.104044	2.96886
Batch01	Breast Cancer	Anti-PD1	0.183901	3.61015
Batch01	Breast Cancer	Anti-PD1	1.29091	3.73535
Batch01	Breast Cancer	Anti-PD1	1.98847	4.85477
Batch01	Breast Cancer	Anti-PD1	5.56588	1.93779
Batch01	Breast Cancer	Anti-PD1	1.2144	4.71645
Batch01	Breast Cancer	Anti-PD1	2.25515	4.66593
Batch01	Breast Cancer	Anti-PD1	5.10211	-6.33752
Batch01	Breast Cancer	Anti-PD1	2.15505	3.48425
Batch01	Breast Cancer	Anti-PD1	1.49085	4.15754
Batch01	Breast Cancer	Anti-PD1	2.05654	3.39361
Batch01	Breast Cancer	Anti-PD1	-1.70042	-13.6621
Batch01	Breast Cancer	Anti-PD1	1.52582	3.87542
Batch01	Breast Cancer	Anti-PD1	5.93004	3.7421
Batch01	Breast Cancer	Anti-PD1	-0.167306	2.39807
Batch01	Breast Cancer	Anti-PD1	3.21342	4.9668
Batch01	Breast Cancer	Anti-PD1	-0.0299357	2.91919
Batch01	Breast Cancer	Anti-PD1	4.7992	-5.91844
Batch01	Breast Cancer	Anti-PD1	1.41841	3.31663
Batch01	Breast Cancer	Anti-PD1	1.73729	4.10539
Batch01	Breast Cancer	Anti-PD1	0.199403	2.89132
Batch01	Breast Cancer	Anti-PD1	0.980172	3.15074
Batch01	Breast Cancer	Anti-PD1	2.67888	3.42236
Batch01	Breast Cancer	Anti-PD1	2.42798	3.42617
Batch01	Breast Cancer	Anti-PD1	1.05806	4.16637
Batch01	Breast Cancer	Anti-PD1	4.383	4.64301
Batch01	Breast Cancer	Anti-PD1	0.974931	3.43596
Batch01	Breast Cancer	Anti-PD1	0.0214033	4.50566
Batch01	Breast Cancer	Anti-PD1	2.85457	3.40113
Batch01	Breast Cancer	Anti-PD1	0.0411207	4.45031
Batch01	Breast Cancer	Anti-PD1	-2.6596	-13.8995
Batch01	Breast Cancer	Anti-PD1	1.04412	3.13599
Batch01	Breast Cancer	Anti-PD1	-1.78986	-13.9829
Batch01	Breast Cancer	Anti-PD1	1.42567	3.66415
Batch01	Breast Cancer	Anti-PD1	1.13909	4.48867
Batch01	Breast Cancer	Anti-PD1	15.1076	-1.25131
Batch01	Breast Cancer	Anti-PD1	2.19772	4.97701
Batch01	Breast Cancer	Anti-PD1	1.05778	5.09017
Batch01	Breast Cancer	Anti-PD1	-1.88123	-13.7866
Batch01	Breast Cancer	Anti-PD1	0.8176	2.60997
Batch01	Breast Cancer	Anti-PD1	1.88615	3.13662
Batch01	Breast Cancer	Anti-PD1	2.85871	2.99719
Batch01	Breast Cancer	Anti-PD1	3.93155	3.26536
Batch01	Breast Cancer	Anti-PD1	0.204943	2.79278
Batch01	Breast Cancer	Anti-PD1	1.07089	4.45912
Batch01	Breast Cancer	Anti-PD1	2.8241	3.45141
Batch01	Breast Cancer	Anti-PD1	-2.33888	-13.6537
Batch01	Breast Cancer	Anti-PD1	0.879015	3.1944
Batch01	Breast Cancer	Anti-PD1	1.54276	3.32959
Batch01	Breast Cancer	Anti-PD1	0.293835	2.8992
Batch01	Breast Cancer	Anti-PD1	1.06341	4.20636
Batch01	Breast Cancer	Anti-PD1	0.821672	3.12215
Batch01	Breast Cancer	Anti-PD1	0.572232	3.26256
Batch01	Breast Cancer	Anti-PD1	14.9701	-1.03497
Batch01	Breast Cancer	Anti-PD1	0.863902	3.93077
Batch01	Breast Cancer	Anti-PD1	1.34843	3.00876
Batch01	Breast Cancer	Anti-PD1	0.222003	3.49514
Batch01	Breast Cancer	Anti-PD1	2.49286	3.37541
Batch01	Breast Cancer	Anti-PD1	5.20254	2.07297
Batch01	Breast Cancer	Anti-PD1	2.52488	4.94911
Batch01	Breast Cancer	Anti-PD1	1.8642	7.66609
Batch01	Breast Cancer	Anti-PD1	0.560647	2.71512
Batch01	Breast Cancer	Anti-PD1	0.998851	3.22974
Batch01	Breast Cancer	Anti-PD1	6.07427	1.73359
Batch01	Breast Cancer	Anti-PD1	1.31926	4.26894
Batch01	Breast Cancer	Anti-PD1	1.08103	4.52244
Batch01	Breast Cancer	Anti-PD1	4.49135	2.89393
Batch01	Breast Cancer	Anti-PD1	6.21724	4.51214
Batch01	Breast Cancer	Anti-PD1	-0.0552183	4.21749
Batch01	Breast Cancer	Anti-PD1	0.0643351	2.99614
Batch01	Breast Cancer	Anti-PD1	1.37281	4.73172
Batch01	Breast Cancer	Anti-PD1	0.513411	4.13703
Batch01	Breast Cancer	Anti-PD1	2.72401	3.22563
Batch01	Breast Cancer	Anti-PD1	-2.94935	-0.553171
Batch01	Breast Cancer	Anti-PD1	1.03002	3.44906
Batch01	Breast Cancer	Anti-PD1	0.484814	3.54088
Batch01	Breast Cancer	Anti-PD1	1.19932	2.72187
Batch01	Breast Cancer	Anti-PD1	0.71366	3.11867
Batch01	Breast Cancer	Anti-PD1	1.39074	4.0238
Batch01	Breast Cancer	Anti-PD1	5.30051	-7.03668
Batch01	Breast Cancer	Anti-PD1	2.39747	3.06469
Batch01	Breast Cancer	Anti-PD1	0.642532	3.82699
Batch01	Breast Cancer	Anti-PD1	0.324529	4.09571
Batch01	Breast Cancer	Anti-PD1	-2.6101	-13.9448
Batch01	Breast Cancer	Anti-PD1	0.908578	4.49496
Batch01	Breast Cancer	Anti-PD1	2.06726	4.39936
Batch01	Breast Cancer	Anti-PD1	-0.0361354	4.46194
Batch01	Breast Cancer	Anti-PD1	1.4766	4.29987
Batch01	Breast Cancer	Anti-PD1	-0.540096	5.7475
Batch01	Breast Cancer	Anti-PD1	1.93396	4.78794
Batch01	Breast Cancer	Anti-PD1	1.19371	2.60307
Batch01	Breast Cancer	Anti-PD1	0.340561	4.3128
Batch01	Breast Cancer	Anti-PD1	1.09065	2.63272
Batch01	Breast Cancer	Anti-PD1	-2.15826	-13.8223
Batch01	Breast Cancer	Anti-PD1	3.04075	4.81968
Batch01	Breast Cancer	Anti-PD1	3.54033	4.31448
Batch01	Breast Cancer	Anti-PD1	1.28325	4.4717
Batch01	Breast Cancer	Anti-PD1	0.524452	2.38067
Batch01	Breast Cancer	Anti-PD1	0.905181	3.46263
Batch01	Breast Cancer	Anti-PD1	-2.60653	-14.1638
Batch01	Breast Cancer	Anti-PD1	-2.09992	-13.8329
Batch01	Breast Cancer	Anti-PD1	2.00977	4.5924
Batch01	Breast Cancer	Anti-PD1	1.71764	3.47819
Batch01	Breast Cancer	Anti-PD1	-0.170219	3.02305
Batch01	Breast Cancer	Anti-PD1	0.500548	2.0425
Batch01	Breast Cancer	Anti-PD1	-0.0792392	4.93026
Batch01	Breast Cancer	Anti-PD1	0.442804	4.13475
Batch01	Breast Cancer	Anti-PD1	1.76995	3.78725
Batch01	Breast Cancer	Anti-PD1	1.92429	6.32649
Batch01	Breast Cancer	Anti-PD1	0.989644	4.50498
Batch01	Breast Cancer	Anti-PD1	-0.0189133	3.10239
Batch01	Breast Cancer	Anti-PD1	-1.88381	-14.1765
Batch01	Breast Cancer	Anti-PD1	-3.12959	-0.557734
Batch01	Breast Cancer	Anti-PD1	-0.483217	3.43266
Batch01	Breast Cancer	Anti-PD1	6.4357	4.29202
Batch01	Breast Cancer	Anti-PD1	-0.0674875	4.08225
Batch01	Breast Cancer	Anti-PD1	4.46441	3.52394
Batch01	Breast Cancer	Anti-PD1	1.77921	5.69587
Batch01	Breast Cancer	Anti-PD1	1.10857	2.92642
Batch01	Breast Cancer	Anti-PD1	0.698127	1.99804
Batch01	Breast Cancer	Anti-PD1	1.37654	3.66107
Batch01	Breast Cancer	Anti-PD1	0.775543	4.23391
Batch01	Breast Cancer	Anti-PD1	0.819945	3.48203
Batch01	Breast Cancer	Anti-PD1	0.278332	4.29434
Batch01	Breast Cancer	Anti-PD1	-0.248421	3.58417
Batch01	Breast Cancer	Anti-PD1	0.19897	3.67026
Batch01	Breast Cancer	Anti-PD1	-1.88913	-13.1712
Batch01	Breast Cancer	Anti-PD1	1.16418	2.83559
Batch01	Breast Cancer	Anti-PD1	2.19292	3.80763
Batch01	Breast Cancer	Anti-PD1	1.76278	5.5376
Batch01	Breast Cancer	Anti-PD1	0.80084	2.31528
Batch01	Breast Cancer	Anti-PD1	0.00801761	3.11642
Batch01	Breast Cancer	Anti-PD1	2.48601	3.27216
Batch01	Breast Cancer	Anti-PD1	1.29012	3.20456
Batch01	Breast Cancer	Anti-PD1	0.964743	4.35781
Batch01	Breast Cancer	Anti-PD1	0.987171	2.59199
Batch01	Breast Cancer	Anti-PD1	1.02336	2.53948
Batch01	Breast Cancer	Anti-PD1	0.778874	1.75064
Batch01	Breast Cancer	Anti-PD1	1.43459	3.66538
Batch01	Breast Cancer	Anti-PD1	-0.155325	4.12632
Batch01	Breast Cancer	Anti-PD1	0.875679	4.33461
Batch01	Breast Cancer	Anti-PD1	-2.27864	-14.3148
Batch01	Breast Cancer	Anti-PD1	-2.44051	-13.9609
Batch01	Breast Cancer	Anti-PD1	1.46452	4.25208
Batch01	Breast Cancer	Anti-PD1	-2.01129	-14.4173
Batch01	Breast Cancer	Anti-PD1	1.50015	4.16851
Batch01	Breast Cancer	Anti-PD1	0.694386	4.12894
Batch01	Breast Cancer	Anti-PD1	0.920271	2.77337
Batch01	Breast Cancer	Anti-PD1	0.196819	2.29074
Batch01	Breast Cancer	Anti-PD1	7.22061	4.27929
Batch01	Breast Cancer	Anti-PD1	0.612349	4.14435
Batch01	Breast Cancer	Anti-PD1	1.07025	4.66549
Batch01	Breast Cancer	Anti-PD1	-1.94477	-14.0513
Batch01	Breast Cancer	Anti-PD1	0.865072	2.89092
Batch01	Breast Cancer	Anti-PD1	0.471489	3.12448
Batch01	Breast Cancer	Anti-PD1	-0.481458	3.53501
Batch01	Breast Cancer	Anti-PD1	0.989405	3.01979
Batch01	Breast Cancer	Anti-PD1	1.46767	4.01578
Batch01	Breast Cancer	Anti-PD1	0.160184	3.46305
Batch01	Breast Cancer	Anti-PD1	1.51941	3.10837
Batch01	Breast Cancer	Anti-PD1	1.34323	2.28993
Batch01	Breast Cancer	Anti-PD1	1.62588	3.98183
Batch01	Breast Cancer	Anti-PD1	3.02377	3.09356
Batch01	Breast Cancer	Anti-PD1	1.68194	3.25329
Batch01	Breast Cancer	Anti-PD1	1.64956	3.71914
Batch01	Breast Cancer	Anti-PD1	-0.00915658	4.17516
Batch01	Breast Cancer	Anti-PD1	4.99576	3.55218
Batch01	Breast Cancer	Anti-PD1	0.627178	2.6377
Batch01	Breast Cancer	Anti-PD1	0.966774	3.26823
Batch01	Breast Cancer	Anti-PD1	0.159093	2.95553
Batch01	Breast Cancer	Anti-PD1	-0.141445	3.38677
Batch01	Breast Cancer	Anti-PD1	0.00339569	4.54308
Batch01	Breast Cancer	Anti-PD1	1.82311	5.39628
Batch01	Breast Cancer	Anti-PD1	0.917973	2.64126
Batch01	Breast Cancer	Anti-PD1	1.02505	4.56182
Batch01	Breast Cancer	Anti-PD1	0.564655	2.17032
Batch01	Breast Cancer	Anti-PD1	2.6333	3.41573
Batch01	Breast Cancer	Anti-PD1	1.70979	4.39589
Batch01	Breast Cancer	Anti-PD1	2.65097	3.26721
Batch01	Breast Cancer	Anti-PD1	1.59738	3.28045
Batch01	Breast Cancer	Anti-PD1	-2.44737	-13.948
Batch01	Breast Cancer	Anti-PD1	0.36036	3.14003
Batch01	Breast Cancer	Anti-PD1	-0.0213809	5.58182
Batch01	Breast Cancer	Anti-PD1	1.10492	2.92621
Batch01	Breast Cancer	Anti-PD1	1.27758	4.51546
Batch01	Breast Cancer	Anti-PD1	0.859128	4.34167
Batch01	Breast Cancer	Anti-PD1	1.68458	5.17142
Batch01	Breast Cancer	Anti-PD1	0.92251	4.5355
Batch01	Breast Cancer	Anti-PD1	0.7509	3.98546
Batch01	Breast Cancer	Anti-PD1	1.85805	4.19262
Batch01	Breast Cancer	Anti-PD1	1.64052	4.29584
Batch01	Breast Cancer	Anti-PD1	0.380305	3.27133
Batch01	Breast Cancer	Anti-PD1	0.174996	4.45935
Batch01	Breast Cancer	Anti-PD1	1.80647	3.5007
Batch01	Breast Cancer	Anti-PD1	0.667145	2.98689
Batch01	Breast Cancer	Anti-PD1	1.061	3.59589
Batch01	Breast Cancer	Anti-PD1	-2.57883	-14.121
Batch01	Breast Cancer	Anti-PD1	-0.140993	4.15456
Batch01	Breast Cancer	Anti-PD1	0.992142	4.69291
Batch01	Breast Cancer	Anti-PD1	1.66854	3.03057
Batch01	Breast Cancer	Anti-PD1	0.989345	5.21538
Batch01	Breast Cancer	Anti-PD1	0.852874	4.33732
Batch01	Breast Cancer	Anti-PD1	0.54762	2.33713
Batch01	Breast Cancer	Anti-PD1	0.980464	4.22689
Batch01	Breast Cancer	Anti-PD1	1.06001	2.70696
Batch01	Breast Cancer	Anti-PD1	0.542866	2.00989
Batch01	Breast Cancer	Anti-PD1	1.63404	3.46374
Batch01	Breast Cancer	Anti-PD1	0.90665	4.48567
Batch01	Breast Cancer	Anti-PD1	-0.66162	4.47765
Batch01	Breast Cancer	Anti-PD1	0.778641	4.1363
Batch01	Breast Cancer	Anti-PD1	1.78548	3.11961
Batch01	Breast Cancer	Anti-PD1	0.522872	3.05752
Batch01	Breast Cancer	Anti-PD1	-3.1651	-0.563947
Batch01	Breast Cancer	Anti-PD1	0.801048	3.42406
Batch01	Breast Cancer	Anti-PD1	-3.0664	-0.538455
Batch01	Breast Cancer	Anti-PD1	0.465568	4.34453
Batch01	Breast Cancer	Anti-PD1	2.21846	5.19627
Batch01	Breast Cancer	Anti-PD1	0.0394737	2.53681
Batch01	Breast Cancer	Anti-PD1	1.58408	4.01303
Batch01	Breast Cancer	Anti-PD1	1.4593	3.41327
Batch01	Breast Cancer	Anti-PD1	0.868888	4.57892
Batch01	Breast Cancer	Anti-PD1	1.67485	3.58662
Batch01	Breast Cancer	Anti-PD1	1.39111	3.68113
Batch01	Breast Cancer	Anti-PD1	2.92594	3.41587
Batch01	Breast Cancer	Anti-PD1	-0.123107	3.6521
Batch01	Breast Cancer	Anti-PD1	0.988124	4.45172
Batch01	Breast Cancer	Anti-PD1	1.29365	2.95751
Batch01	Breast Cancer	Anti-PD1	0.182532	3.25831
Batch01	Breast Cancer	Anti-PD1	2.94374	3.34743
Batch01	Breast Cancer	Anti-PD1	-0.351952	4.7979
Batch01	Breast Cancer	Anti-PD1	1.54531	3.84885
Batch01	Breast Cancer	Anti-PD1	4.60163	-6.70506
Batch01	Breast Cancer	Anti-PD1	0.804992	4.26958
Batch01	Breast Cancer	Anti-PD1	0.645122	4.08982
Batch01	Breast Cancer	Anti-PD1	2.62706	3.2718
Batch01	Breast Cancer	Anti-PD1	2.36136	3.11915
Batch01	Breast Cancer	Anti-PD1	1.11571	4.08519
Batch01	Breast Cancer	Anti-PD1	1.62711	4.82025
Batch01	Breast Cancer	Anti-PD1	0.291502	5.02157
Batch01	Breast Cancer	Anti-PD1	0.15457	2.15511
Batch01	Breast Cancer	Anti-PD1	5.04283	3.82188
Batch01	Breast Cancer	Anti-PD1	1.09164	3.83616
Batch01	Breast Cancer	Anti-PD1	2.48887	4.19506
Batch01	Breast Cancer	Anti-PD1	-2.54519	-14.0798
Batch01	Breast Cancer	Anti-PD1	2.83527	3.05726
Batch01	Breast Cancer	Anti-PD1	-2.39628	-14.1118
Batch01	Breast Cancer	Anti-PD1	0.978281	2.96742
Batch01	Breast Cancer	Anti-PD1	7.01775	-0.318084
Batch01	Breast Cancer	Anti-PD1	-0.517417	3.47449
Batch01	Breast Cancer	Anti-PD1	1.34227	1.87044
Batch01	Breast Cancer	Anti-PD1	0.916435	4.55525
Batch01	Breast Cancer	Anti-PD1	1.06976	4.86887
Batch01	Breast Cancer	Anti-PD1	1.04742	4.38023
Batch01	Breast Cancer	Anti-PD1	1.05974	4.28022
Batch01	Breast Cancer	Anti-PD1	4.40226	3.02182
Batch01	Breast Cancer	Anti-PD1	-2.22615	-14.4847
Batch01	Breast Cancer	Anti-PD1	1.14178	4.6544
Batch01	Breast Cancer	Anti-PD1	5.87018	-0.588974
Batch01	Breast Cancer	Anti-PD1	-0.208447	3.83716
Batch01	Breast Cancer	Anti-PD1	0.903209	4.65366
Batch01	Breast Cancer	Anti-PD1	1.21705	3.84013
Batch01	Breast Cancer	Anti-PD1	2.38748	4.97822
Batch01	Breast Cancer	Anti-PD1	-0.159479	2.95128
Batch01	Breast Cancer	Anti-PD1	1.71686	4.06358
Batch01	Breast Cancer	Anti-PD1	0.77478	4.3564
Batch01	Breast Cancer	Anti-PD1	0.0948445	4.43821
Batch01	Breast Cancer	Anti-PD1	5.01979	-6.45112
Batch01	Breast Cancer	Anti-PD1	1.53561	4.87575
Batch01	Breast Cancer	Anti-PD1	1.38089	3.239
Batch01	Breast Cancer	Anti-PD1	0.599628	4.4382
Batch01	Breast Cancer	Anti-PD1	-1.67134	-13.7732
Batch01	Breast Cancer	Anti-PD1	1.95935	3.30237
Batch01	Breast Cancer	Anti-PD1	0.436447	4.02449
Batch01	Breast Cancer	Anti-PD1	2.07417	3.24844
Batch01	Breast Cancer	Anti-PD1	2.99023	4.00784
Batch01	Breast Cancer	Anti-PD1	1.54166	3.91326
Batch01	Breast Cancer	Anti-PD1	0.602402	4.44358
Batch01	Breast Cancer	Anti-PD1	1.16705	2.88858
Batch01	Breast Cancer	Anti-PD1	0.64907	1.82169
Batch01	Breast Cancer	Anti-PD1	0.126743	3.15734
Batch01	Breast Cancer	Anti-PD1	1.34334	2.73835
Batch01	Breast Cancer	Anti-PD1	-0.437333	3.39966
Batch01	Breast Cancer	Anti-PD1	1.66385	5.47133
Batch01	Breast Cancer	Anti-PD1	0.300451	3.93094
Batch01	Breast Cancer	Anti-PD1	-1.71412	-13.7287
Batch01	Breast Cancer	Anti-PD1	0.00648207	3.47389
Batch01	Breast Cancer	Anti-PD1	-2.05628	-14.4645
Batch01	Breast Cancer	Anti-PD1	-2.41132	-14.0776
Batch01	Breast Cancer	Anti-PD1	2.58442	4.21148
Batch01	Breast Cancer	Anti-PD1	-2.27601	-14.316
Batch01	Breast Cancer	Anti-PD1	1.98055	4.67018
Batch01	Breast Cancer	Anti-PD1	0.0451907	3.11401
Batch01	Breast Cancer	Anti-PD1	0.107445	3.98133
Batch01	Breast Cancer	Anti-PD1	1.75248	4.22994
Batch01	Breast Cancer	Anti-PD1	1.76506	2.8806
Batch01	Breast Cancer	Anti-PD1	-2.58638	-14.1158
Batch01	Breast Cancer	Anti-PD1	-2.33475	-14.03
Batch01	Breast Cancer	Anti-PD1	1.13777	4.61419
Batch01	Breast Cancer	Anti-PD1	0.443294	4.5986
Batch01	Breast Cancer	Anti-PD1	0.844084	4.30554
Batch01	Breast Cancer	Anti-PD1	-2.21047	-14.0646
Batch01	Breast Cancer	Anti-PD1	0.596949	3.778
Batch01	Breast Cancer	Anti-PD1	-2.42879	-14.1376
Batch01	Breast Cancer	Anti-PD1	0.486696	2.89487
Batch01	Breast Cancer	Anti-PD1	-0.681721	5.28637
Batch01	Breast Cancer	Anti-PD1	0.971034	4.63928
Batch01	Breast Cancer	Anti-PD1	1.38892	4.07415
Batch01	Breast Cancer	Anti-PD1	0.538796	4.06541
Batch01	Breast Cancer	Anti-PD1	0.727856	5.03264
Batch01	Breast Cancer	Anti-PD1	1.00392	2.63182
Batch01	Breast Cancer	Anti-PD1	5.11211	-6.47808
Batch01	Breast Cancer	Anti-PD1	0.53552	2.66659
Batch01	Breast Cancer	Anti-PD1	-2.3108	-14.072
Batch01	Breast Cancer	Anti-PD1	0.943646	4.49522
Batch01	Breast Cancer	Anti-PD1	-3.2717	-0.472638
Batch01	Breast Cancer	Anti-PD1	14.9701	-0.693682
Batch01	Breast Cancer	Anti-PD1	-0.414486	3.41333
Batch01	Breast Cancer	Anti-PD1	0.87475	3.97306
Batch01	Breast Cancer	Anti-PD1	0.667078	1.86352
Batch01	Breast Cancer	Anti-PD1	0.741646	2.84197
Batch01	Breast Cancer	Anti-PD1	4.93901	3.69003
Batch01	Breast Cancer	Anti-PD1	3.15057	3.47748
Batch01	Breast Cancer	Anti-PD1	0.436977	3.67449
Batch01	Breast Cancer	Anti-PD1	0.908552	3.41679
Batch01	Breast Cancer	Anti-PD1	1.98389	5.03988
Batch01	Breast Cancer	Anti-PD1	0.831928	4.26383
Batch01	Breast Cancer	Anti-PD1	14.8038	-1.63565
Batch01	Breast Cancer	Anti-PD1	4.86464	-6.49386
Batch01	Breast Cancer	Anti-PD1	0.864587	2.71372
Batch01	Breast Cancer	Anti-PD1	1.70038	5.59853
Batch01	Breast Cancer	Anti-PD1	0.752636	4.06706
Batch01	Breast Cancer	Anti-PD1	4.78404	-5.9845
Batch01	Breast Cancer	Anti-PD1	-2.46586	-13.925
Batch01	Breast Cancer	Anti-PD1	0.200833	3.19154
Batch01	Breast Cancer	Anti-PD1	3.04096	4.38004
Batch01	Breast Cancer	Anti-PD1	-2.62715	-14.0703
Batch01	Breast Cancer	Anti-PD1	0.0947204	3.11099
Batch01	Breast Cancer	Anti-PD1	0.77708	4.41734
Batch01	Breast Cancer	Anti-PD1	1.40208	4.16636
Batch01	Breast Cancer	Anti-PD1	0.361611	4.73164
Batch01	Breast Cancer	Anti-PD1	1.08263	4.33795
Batch01	Breast Cancer	Anti-PD1	1.15591	4.63412
Batch01	Breast Cancer	Anti-PD1	0.0758501	4.68089
Batch01	Breast Cancer	Anti-PD1	0.0277217	5.70199
Batch01	Breast Cancer	Anti-PD1	-0.435559	4.03746
Batch01	Breast Cancer	Anti-PD1	0.104058	4.7338
Batch01	Breast Cancer	Anti-PD1	-0.686741	6.04382
Batch01	Breast Cancer	Anti-PD1	0.840956	2.77398
Batch01	Breast Cancer	Anti-PD1	1.9029	2.14224
Batch01	Breast Cancer	Anti-PD1	1.09949	4.62924
Batch01	Breast Cancer	Anti-PD1	6.17246	-0.507607
Batch01	Breast Cancer	Anti-PD1	1.37727	3.32198
Batch01	Breast Cancer	Anti-PD1	0.355484	3.34055
Batch01	Breast Cancer	Anti-PD1	0.913207	4.39138
Batch01	Breast Cancer	Anti-PD1	1.29678	4.4588
Batch01	Breast Cancer	Anti-PD1	1.54998	3.25532
Batch01	Breast Cancer	Anti-PD1	0.751552	4.05822
Batch01	Breast Cancer	Anti-PD1	-0.0319857	3.59538
Batch01	Breast Cancer	Anti-PD1	4.31088	5.02613
Batch01	Breast Cancer	Anti-PD1	0.928832	4.3868
Batch01	Breast Cancer	Anti-PD1	1.93347	4.67791
Batch01	Breast Cancer	Anti-PD1	7.01045	0.625144
Batch01	Breast Cancer	Anti-PD1	0.291789	4.0063
Batch01	Breast Cancer	Anti-PD1	1.12923	2.9783
Batch01	Breast Cancer	Anti-PD1	2.09278	5.25671
Batch01	Breast Cancer	Anti-PD1	0.200572	4.81306
Batch01	Breast Cancer	Anti-PD1	0.14215	3.38257
Batch01	Breast Cancer	Anti-PD1	0.935367	4.22825
Batch01	Breast Cancer	Anti-PD1	1.91912	3.75288
Batch01	Breast Cancer	Anti-PD1	-2.62134	-13.9059
Batch01	Breast Cancer	Anti-PD1	0.871686	4.21694
Batch01	Breast Cancer	Anti-PD1	1.45378	3.86233
Batch01	Breast Cancer	Anti-PD1	-0.0395259	5.26609
Batch01	Breast Cancer	Anti-PD1	1.5132	3.2217
Batch01	Breast Cancer	Anti-PD1	2.07436	5.46698
Batch01	Breast Cancer	Anti-PD1	4.02517	3.21784
Batch01	Breast Cancer	Anti-PD1	0.243991	3.34243
Batch01	Breast Cancer	Anti-PD1	2.2182	3.20257
Batch01	Breast Cancer	Anti-PD1	-3.10694	-0.660782
Batch01	Breast Cancer	Anti-PD1	1.19568	3.67299
Batch01	Breast Cancer	Anti-PD1	-2.7204	-13.8357
Batch01	Breast Cancer	Anti-PD1	1.80475	5.88208
Batch01	Breast Cancer	Anti-PD1	1.39111	3.52859
Batch01	Breast Cancer	Anti-PD1	0.590871	3.38674
Batch01	Breast Cancer	Anti-PD1	1.07119	4.17381
Batch01	Breast Cancer	Anti-PD1	-0.636979	5.29486
Batch01	Breast Cancer	Anti-PD1	-0.0124224	4.10631
Batch01	Breast Cancer	Anti-PD1	1.4519	2.17397
Batch01	Breast Cancer	Anti-PD1	2.52796	3.34317
Batch01	Breast Cancer	Anti-PD1	1.17183	3.8747
Batch01	Breast Cancer	Anti-PD1	0.108345	3.52759
Batch01	Breast Cancer	Anti-PD1	2.42308	3.51632
Batch01	Breast Cancer	Anti-PD1	0.106992	4.25453
Batch01	Breast Cancer	Anti-PD1	1.53756	4.39005
Batch01	Breast Cancer	Anti-PD1	0.0076874	4.7372
Batch01	Breast Cancer	Anti-PD1	-1.86037	-14.8814
Batch01	Breast Cancer	Anti-PD1	-1.7917	-13.8472
Batch01	Breast Cancer	Anti-PD1	0.542586	4.24473
Batch01	Breast Cancer	Anti-PD1	0.977065	4.49504
Batch01	Breast Cancer	Anti-PD1	1.12036	4.28182
Batch01	Breast Cancer	Anti-PD1	0.858357	2.4781
Batch01	Breast Cancer	Anti-PD1	0.304309	2.98832
Batch01	Breast Cancer	Anti-PD1	1.95151	3.28249
Batch01	Breast Cancer	None	1.10466	4.74293
Batch01	Breast Cancer	None	5.5585	3.74891
Batch01	Breast Cancer	None	5.97927	1.79193
Batch01	Breast Cancer	None	-2.48899	-14.222
Batch01	Breast Cancer	None	3.61919	5.32029
Batch01	Breast Cancer	None	2.99511	2.55585
Batch01	Breast Cancer	None	3.29265	3.38497
Batch01	Breast Cancer	None	3.67754	4.07884
Batch01	Breast Cancer	None	2.30811	3.9811
Batch01	Breast Cancer	None	5.82654	3.52527
Batch01	Breast Cancer	None	6.44714	-0.835716
Batch01	Breast Cancer	None	5.84419	-6.87942
Batch01	Breast Cancer	None	2.91505	4.63328
Batch01	Breast Cancer	None	-2.5724	-14.1819
Batch01	Breast Cancer	None	-2.22296	-14.1891
Batch01	Breast Cancer	None	-1.86717	-14.8211
Batch01	Breast Cancer	None	2.67542	5.61028
Batch01	Breast Cancer	None	4.22412	4.2523
Batch01	Breast Cancer	None	6.65628	-1.08127
Batch01	Breast Cancer	None	5.31809	4.46857
Batch01	Breast Cancer	None	2.50125	3.88912
Batch01	Breast Cancer	None	-2.30146	-14.3363
Batch01	Breast Cancer	None	3.70329	1.92088
Batch01	Breast Cancer	None	4.16923	0.623933
Batch01	Breast Cancer	None	2.97428	4.90392
Batch01	Breast Cancer	None	-2.1087	-14.4831
Batch01	Breast Cancer	None	3.28195	2.00908
Batch01	Breast Cancer	None	5.25837	2.36592
Batch01	Breast Cancer	None	4.40169	4.06485
Batch01	Breast Cancer	None	-2.40012	-14.2629
Batch01	Breast Cancer	None	3.43097	5.191
Batch01	Breast Cancer	None	3.7025	3.69956
Batch01	Breast Cancer	None	3.10539	3.55391
Batch01	Breast Cancer	None	4.04622	0.131407
Batch01	Breast Cancer	None	4.1644	4.35535
Batch01	Breast Cancer	None	5.10595	-6.92981
Batch01	Breast Cancer	None	1.31263	2.44482
Batch01	Breast Cancer	None	3.32996	4.62193
Batch01	Breast Cancer	None	6.08481	1.65407
Batch01	Breast Cancer	None	7.13501	4.22045
Batch01	Breast Cancer	None	4.70543	2.3523
Batch01	Breast Cancer	None	3.71858	4.60238
Batch01	Breast Cancer	None	-2.39076	-14.3017
Batch01	Breast Cancer	None	6.90786	4.36034
Batch01	Breast Cancer	None	6.19493	-6.45475
Batch01	Breast Cancer	None	5.78033	4.34817
Batch01	Breast Cancer	None	13.7173	-1.78731
Batch01	Breast Cancer	None	3.26959	3.77443
Batch01	Breast Cancer	None	5.38994	4.46943
Batch01	Breast Cancer	None	5.63353	2.88178
Batch01	Breast Cancer	None	3.45765	3.41914
Batch01	Breast Cancer	None	5.01595	3.68075
Batch01	Breast Cancer	None	5.5682	3.39296
Batch01	Breast Cancer	None	5.76853	2.98319
Batch01	Breast Cancer	None	13.0054	-3.3029
Batch01	Breast Cancer	None	5.7225	-6.98102
Batch01	Breast Cancer	None	4.96531	4.22528
Batch01	Breast Cancer	None	2.82643	4.49787
Batch01	Breast Cancer	None	1.42341	4.69996
Batch01	Breast Cancer	None	6.17618	-1.5873
Batch01	Breast Cancer	None	5.14145	3.55975
Batch01	Breast Cancer	None	5.6228	3.40598
Batch01	Breast Cancer	None	-2.3613	-14.1802
Batch01	Breast Cancer	None	4.36402	0.253389
Batch01	Breast Cancer	None	4.52786	4.82811
Batch01	Breast Cancer	None	2.98779	3.16571
Batch01	Breast Cancer	None	3.39915	4.82063
Batch01	Breast Cancer	None	6.54533	-1.07498
Batch01	Breast Cancer	None	4.02566	2.37989
Batch01	Breast Cancer	None	6.88361	0.0920712
Batch01	Breast Cancer	None	5.56447	-0.848421
Batch01	Breast Cancer	None	5.32795	3.62641
Batch01	Breast Cancer	None	3.68483	4.46675
Batch01	Breast Cancer	None	3.83372	4.48567
Batch01	Breast Cancer	None	4.98422	4.94393
Batch01	Breast Cancer	None	5.55003	3.56169
Batch01	Breast Cancer	None	3.30414	4.96857
Batch01	Breast Cancer	None	2.50715	3.89924
Batch01	Breast Cancer	None	5.45376	3.72897
Batch01	Breast Cancer	None	6.11395	1.54705
Batch01	Breast Cancer	None	3.15927	2.33905
Batch01	Breast Cancer	None	2.11911	4.3283
Batch01	Breast Cancer	None	-2.29682	-14.4475
Batch01	Breast Cancer	None	5.00357	-6.88682
Batch01	Breast Cancer	None	5.02636	4.03826
Batch01	Breast Cancer	None	2.05806	4.75763
Batch01	Breast Cancer	None	2.11374	3.08657
Batch01	Breast Cancer	None	3.0377	4.79397
Batch01	Breast Cancer	None	-2.42694	-14.223
Batch01	Breast Cancer	None	4.09292	0.236455
Batch01	Breast Cancer	None	2.73459	4.23696
Batch01	Breast Cancer	None	5.70717	3.47931
Batch01	Breast Cancer	None	5.54863	4.25166
Batch01	Breast Cancer	None	-2.6188	-14.0089
Batch01	Breast Cancer	None	3.35658	2.02872
Batch01	Breast Cancer	None	3.14511	4.67971
Batch01	Breast Cancer	None	6.31903	1.45062
Batch01	Breast Cancer	None	3.22913	1.81731
Batch01	Breast Cancer	None	5.66027	3.42767
Batch01	Breast Cancer	None	2.55106	3.8238
Batch01	Breast Cancer	None	-2.44336	-14.3003
Batch01	Breast Cancer	None	5.02502	3.77071
Batch01	Breast Cancer	None	3.47369	4.93851
Batch01	Breast Cancer	None	2.96888	4.63934
Batch01	Breast Cancer	None	-2.46674	-14.2253
Batch01	Breast Cancer	None	-2.51779	-14.0901
Batch01	Breast Cancer	None	5.67332	3.29945
Batch01	Breast Cancer	None	3.95189	3.60006
Batch01	Breast Cancer	None	-2.57887	-14.1813
Batch01	Breast Cancer	None	-1.92731	-14.8104
Batch01	Breast Cancer	None	5.31074	4.72156
Batch01	Breast Cancer	None	-0.196445	5.51477
Batch01	Breast Cancer	None	4.74141	4.06557
Batch01	Breast Cancer	None	3.51686	4.07277
Batch01	Breast Cancer	Anti-PD1	-1.09275	4.79598
Batch01	Breast Cancer	Anti-PD1	6.24837	1.64359
Batch01	Breast Cancer	Anti-PD1	3.2344	4.86465
Batch01	Breast Cancer	Anti-PD1	-0.873476	4.74206
Batch01	Breast Cancer	Anti-PD1	6.09199	-6.64359
Batch01	Breast Cancer	Anti-PD1	-2.39225	-14.0826
Batch01	Breast Cancer	Anti-PD1	2.84635	4.42015
Batch01	Breast Cancer	Anti-PD1	-0.595411	5.52461
Batch01	Breast Cancer	Anti-PD1	6.50223	4.40495
Batch01	Breast Cancer	Anti-PD1	3.56096	5.12761
Batch01	Breast Cancer	Anti-PD1	1.27637	5.0735
Batch01	Breast Cancer	Anti-PD1	2.53336	4.31697
Batch01	Breast Cancer	Anti-PD1	-0.328063	5.01432
Batch01	Breast Cancer	Anti-PD1	2.75704	3.82939
Batch01	Breast Cancer	Anti-PD1	3.07201	2.94479
Batch01	Breast Cancer	Anti-PD1	6.5726	-0.655987
Batch01	Breast Cancer	Anti-PD1	-2.23316	-14.2676
Batch01	Breast Cancer	Anti-PD1	3.90211	-0.0615962
Batch01	Breast Cancer	Anti-PD1	6.98055	4.30888
Batch01	Breast Cancer	Anti-PD1	6.05767	0.524938
Batch01	Breast Cancer	Anti-PD1	2.78263	4.09346
Batch01	Breast Cancer	Anti-PD1	3.22638	4.76024
Batch01	Breast Cancer	Anti-PD1	-0.86597	4.63312
Batch01	Breast Cancer	Anti-PD1	-1.01659	4.6527
Batch01	Breast Cancer	Anti-PD1	3.2192	2.08812
Batch01	Breast Cancer	Anti-PD1	5.16165	-0.999717
Batch01	Breast Cancer	Anti-PD1	3.33284	3.71289
Batch01	Breast Cancer	Anti-PD1	5.84297	-0.354901
Batch01	Breast Cancer	None	5.83925	3.11225
Batch01	Breast Cancer	None	2.70805	4.22192
Batch01	Breast Cancer	None	5.54042	3.03059
Batch01	Breast Cancer	None	5.93128	2.84086
Batch01	Breast Cancer	None	5.9753	3.02725
Batch01	Breast Cancer	None	4.77644	4.05451
Batch01	Breast Cancer	None	2.83387	3.04122
Batch01	Breast Cancer	None	6.88648	4.35733
Batch01	Breast Cancer	None	5.76224	3.16918
Batch01	Breast Cancer	None	6.10338	4.27859
Batch01	Breast Cancer	None	6.16221	-6.58551
Batch01	Breast Cancer	None	5.77368	2.90996
Batch01	Breast Cancer	None	3.92101	2.32866
Batch01	Breast Cancer	None	2.03095	4.40706
Batch01	Breast Cancer	None	2.6724	3.37366
Batch01	Breast Cancer	None	-3.61029	-0.662817
Batch01	Breast Cancer	None	5.90629	3.14882
Batch01	Breast Cancer	None	5.40863	3.15842
Batch01	Breast Cancer	None	3.20305	3.88729
Batch01	Breast Cancer	None	3.27499	3.48987
Batch01	Breast Cancer	None	5.92192	4.67139
Batch01	Breast Cancer	None	13.1885	-1.86444
Batch01	Breast Cancer	None	4.02044	3.00499
Batch01	Breast Cancer	None	-2.36807	-14.3359
Batch01	Breast Cancer	None	2.43956	3.92387
Batch01	Breast Cancer	None	12.9391	-1.66385
Batch01	Breast Cancer	None	-1.72721	-13.2718
Batch01	Breast Cancer	None	5.76499	2.73897
Batch01	Breast Cancer	None	3.54981	5.20063
Batch01	Breast Cancer	None	3.31917	2.31899
Batch01	Breast Cancer	None	5.83216	3.10856
Batch01	Breast Cancer	None	5.73765	3.04762
Batch01	Breast Cancer	None	5.20893	0.338092
Batch01	Breast Cancer	None	5.79699	3.08492
Batch01	Breast Cancer	None	5.87675	2.94576
Batch01	Breast Cancer	None	5.83765	2.926
Batch01	Breast Cancer	None	5.17383	3.59282
Batch01	Breast Cancer	None	5.8312	3.67302
Batch01	Breast Cancer	None	3.45945	2.06111
Batch01	Breast Cancer	None	-8.42596	-3.76498
Batch01	Breast Cancer	None	5.87497	2.90939
Batch01	Breast Cancer	None	14.2576	-2.17441
Batch01	Breast Cancer	None	5.85916	2.82163
Batch01	Breast Cancer	None	-2.32012	-14.2509
Batch01	Breast Cancer	None	13.501	-1.67652
Batch01	Breast Cancer	None	2.87242	6.26944
Batch01	Breast Cancer	None	5.76688	3.41694
Batch01	Breast Cancer	None	2.89456	3.48555
Batch01	Breast Cancer	None	5.56055	3.76134
Batch01	Breast Cancer	None	5.81073	2.52726
Batch01	Breast Cancer	None	5.6082	3.36827
Batch01	Breast Cancer	None	5.81563	3.19765
Batch01	Breast Cancer	None	5.80662	4.60159
Batch01	Breast Cancer	None	3.74741	5.24018
Batch01	Breast Cancer	None	6.01838	1.81727
Batch01	Breast Cancer	None	5.87885	2.77298
Batch01	Breast Cancer	None	5.94187	2.99173
Batch01	Breast Cancer	None	5.24508	3.30568
Batch01	Breast Cancer	None	3.43599	3.2899
Batch01	Breast Cancer	None	5.44786	2.7688
Batch01	Breast Cancer	None	4.85215	3.02286
Batch01	Breast Cancer	None	14.3277	-2.28155
Batch01	Breast Cancer	None	4.06125	4.45233
Batch01	Breast Cancer	None	5.90839	2.93181
Batch01	Breast Cancer	None	5.94874	2.99169
Batch01	Breast Cancer	None	5.51128	3.46974
Batch01	Breast Cancer	None	5.82416	3.24559
Batch01	Breast Cancer	None	5.87202	2.9969
Batch01	Breast Cancer	None	-2.19028	-14.5827
Batch01	Breast Cancer	None	5.35124	3.19094
Batch01	Breast Cancer	None	5.28401	3.53565
Batch01	Breast Cancer	None	5.56668	3.46454
Batch01	Breast Cancer	None	5.94169	2.89826
Batch01	Breast Cancer	None	5.91273	2.95065
Batch01	Breast Cancer	None	5.77058	3.34537
Batch01	Breast Cancer	None	2.28255	3.7346
Batch01	Breast Cancer	None	3.67195	4.97618
Batch01	Breast Cancer	None	2.35129	5.77953
Batch01	Breast Cancer	None	3.3634	5.12556
Batch01	Breast Cancer	None	2.90972	2.29537
Batch01	Breast Cancer	None	2.43373	4.05842
Batch01	Breast Cancer	None	5.92039	2.96681
Batch01	Breast Cancer	None	4.08282	2.70086
Batch01	Breast Cancer	None	4.97618	2.58947
Batch01	Breast Cancer	None	5.73675	3.34076
Batch01	Breast Cancer	None	4.63722	4.11697
Batch01	Breast Cancer	None	3.4288	2.24441
Batch01	Breast Cancer	None	4.92885	3.27884
Batch01	Breast Cancer	None	2.37246	6.26684
Batch01	Breast Cancer	None	3.10122	4.65519
Batch01	Breast Cancer	None	5.9537	2.9148
Batch01	Breast Cancer	None	5.85448	4.70045
Batch01	Breast Cancer	None	2.97086	3.03149
Batch01	Breast Cancer	None	5.57755	4.2785
Batch01	Breast Cancer	None	5.90966	2.92077
Batch01	Breast Cancer	None	5.85283	2.79906
Batch01	Breast Cancer	None	5.63064	2.60954
Batch01	Breast Cancer	None	5.11128	2.82923
Batch01	Breast Cancer	None	5.66945	3.44637
Batch01	Breast Cancer	None	5.96057	0.551988
Batch01	Breast Cancer	None	3.82535	4.70543
Batch01	Breast Cancer	None	2.93503	3.45994
Batch01	Breast Cancer	None	5.69146	2.7762
Batch01	Breast Cancer	None	5.59137	2.5567
Batch01	Breast Cancer	None	2.9338	2.88627
Batch01	Breast Cancer	None	4.61513	4.92096
Batch01	Breast Cancer	None	5.53524	4.36156
Batch01	Breast Cancer	None	5.86593	2.95067
Batch01	Breast Cancer	None	5.90599	2.79228
Batch01	Breast Cancer	None	5.40455	3.52063
Batch01	Breast Cancer	None	3.72861	4.64629
Batch01	Breast Cancer	None	5.68302	3.34415
Batch01	Breast Cancer	None	14.1447	-1.89716
Batch01	Breast Cancer	None	4.67116	-7.30246
Batch01	Breast Cancer	None	5.87596	2.98054
Batch01	Breast Cancer	None	5.759	3.1779
Batch01	Breast Cancer	None	3.04481	2.51191
[truncated: 45,746 more rows]

## Sheet: FigureS1b
FigureS1b
type	key	val
harmony	Cancer	1.95769
harmony	Cancer	1.40117
harmony	Cancer	3.01583
harmony	Cancer	2.15708
harmony	Cancer	1.19037
harmony	Cancer	1.16223
harmony	Cancer	2.39386
harmony	Cancer	1.66106
harmony	Cancer	1.27791
harmony	Cancer	1.01767
harmony	Cancer	2.29472
harmony	Cancer	1.61427
harmony	Cancer	1.97645
harmony	Cancer	2.45948
harmony	Cancer	1.11583
harmony	Cancer	2.12904
harmony	Cancer	2.28377
harmony	Cancer	1.83687
harmony	Cancer	1.89769
harmony	Cancer	1.30689
harmony	Cancer	2.15882
harmony	Cancer	1.83681
harmony	Cancer	2.6756
harmony	Cancer	1.76957
harmony	Cancer	2.75275
harmony	Cancer	1.78062
harmony	Cancer	1.6934
harmony	Cancer	3.20232
harmony	Cancer	1.9554
harmony	Cancer	1.48507
harmony	Cancer	1.16532
harmony	Cancer	1.43496
harmony	Cancer	2.14366
harmony	Cancer	2.02605
harmony	Cancer	1.21107
harmony	Cancer	2.18733
harmony	Cancer	1.28898
harmony	Cancer	2.24907
harmony	Cancer	1.71099
harmony	Cancer	1.67964
harmony	Cancer	1.78757
harmony	Cancer	2.01181
harmony	Cancer	2.02015
harmony	Cancer	1.36088
harmony	Cancer	2.02256
harmony	Cancer	1.11626
harmony	Cancer	1.76987
harmony	Cancer	2.37777
harmony	Cancer	2.90739
harmony	Cancer	1.9308
harmony	Cancer	2.46021
harmony	Cancer	2.31297
harmony	Cancer	2.68769
harmony	Cancer	1.37521
harmony	Cancer	1.53131
harmony	Cancer	1.41829
harmony	Cancer	2.82697
harmony	Cancer	1.05072
harmony	Cancer	1.13499
harmony	Cancer	1.88958
harmony	Cancer	2.30753
harmony	Cancer	1.82072
harmony	Cancer	2.21556
harmony	Cancer	3.55938
harmony	Cancer	1.27265
harmony	Cancer	1.35426
harmony	Cancer	1.78994
harmony	Cancer	2.45384
harmony	Cancer	1.30523
harmony	Cancer	1.90774
harmony	Cancer	2.19689
harmony	Cancer	2.07683
harmony	Cancer	1.86202
harmony	Cancer	1.83442
harmony	Cancer	2.50798
harmony	Cancer	1.96655
harmony	Cancer	1.46173
harmony	Cancer	1.45105
harmony	Cancer	2.36582
harmony	Cancer	1.17344
harmony	Cancer	1.03787
harmony	Cancer	1.71581
harmony	Cancer	2.06403
harmony	Cancer	1.1362
harmony	Cancer	1.12918
harmony	Cancer	1.34949
harmony	Cancer	1.14196
harmony	Cancer	2.64639
harmony	Cancer	1.04163
harmony	Cancer	1.87864
harmony	Cancer	1.38946
harmony	Cancer	1.22319
harmony	Cancer	1.73741
harmony	Cancer	1.99289
harmony	Cancer	1.33606
harmony	Cancer	2.38607
harmony	Cancer	1.29691
harmony	Cancer	1.20613
harmony	Cancer	1.6539
harmony	Cancer	2.00768
harmony	Cancer	2.17892
harmony	Cancer	3.56659
harmony	Cancer	1.41747
harmony	Cancer	1.82683
harmony	Cancer	1.50133
harmony	Cancer	1.16331
harmony	Cancer	1.36408
harmony	Cancer	1.88382
harmony	Cancer	1.46489
harmony	Cancer	2.682
harmony	Cancer	1.18977
harmony	Cancer	2.01374
harmony	Cancer	2.26924
harmony	Cancer	2.5363
harmony	Cancer	2.01419
harmony	Cancer	1.14041
harmony	Cancer	1.43982
harmony	Cancer	2.57494
harmony	Cancer	2.92458
harmony	Cancer	3.25956
harmony	Cancer	1.02993
harmony	Cancer	1.01883
harmony	Cancer	1.51949
harmony	Cancer	2.01055
harmony	Cancer	1.083
harmony	Cancer	2.06883
harmony	Cancer	1.10928
harmony	Cancer	1.60269
harmony	Cancer	1.78364
harmony	Cancer	1.69163
harmony	Cancer	1.30164
harmony	Cancer	2.24769
harmony	Cancer	1.37318
harmony	Cancer	1.99307
harmony	Cancer	1.98616
harmony	Cancer	2.55967
harmony	Cancer	1.54236
harmony	Cancer	1.5511
harmony	Cancer	1.00732
harmony	Cancer	2.29775
harmony	Cancer	2.00378
harmony	Cancer	1.98183
harmony	Cancer	2.62675
harmony	Cancer	1.92095
harmony	Cancer	1.99892
harmony	Cancer	1.92703
harmony	Cancer	1.98749
harmony	Cancer	1.6426
harmony	Cancer	1.53843
harmony	Cancer	2.12671
harmony	Cancer	1.91198
harmony	Cancer	1.27475
harmony	Cancer	1.84313
harmony	Cancer	1.9187
harmony	Cancer	1.73942
harmony	Cancer	1.7141
harmony	Cancer	3.34293
harmony	Cancer	3.23336
harmony	Cancer	3.31675
harmony	Cancer	1.56696
harmony	Cancer	2.19362
harmony	Cancer	1.372
harmony	Cancer	1.76318
harmony	Cancer	1.8714
harmony	Cancer	1.09236
harmony	Cancer	2.3705
harmony	Cancer	1.39217
harmony	Cancer	1.40183
harmony	Cancer	2.13933
harmony	Cancer	2.40245
harmony	Cancer	1.98644
harmony	Cancer	1.96499
harmony	Cancer	2.02227
harmony	Cancer	1.60743
harmony	Cancer	1.56855
harmony	Cancer	2.67429
harmony	Cancer	1.77626
harmony	Cancer	2.47323
harmony	Cancer	2.18128
harmony	Cancer	1.72455
harmony	Cancer	1.09766
harmony	Cancer	1.46012
harmony	Cancer	1.27613
harmony	Cancer	1.39991
harmony	Cancer	1.98125
harmony	Cancer	1.83952
harmony	Cancer	1.85692
harmony	Cancer	2.58645
harmony	Cancer	1.75066
harmony	Cancer	1.96843
harmony	Cancer	1.29503
harmony	Cancer	1.43723
harmony	Cancer	2.16609
harmony	Cancer	1.43857
harmony	Cancer	1.59686
harmony	Cancer	2.7601
harmony	Cancer	1.28168
harmony	Cancer	1.93011
harmony	Cancer	1.35138
harmony	Cancer	1.3776
harmony	Cancer	1.34053
harmony	Cancer	1.43501
harmony	Cancer	1.32389
harmony	Cancer	1.36522
harmony	Cancer	1.47265
harmony	Cancer	1.98209
harmony	Cancer	1.83427
harmony	Cancer	1.63344
harmony	Cancer	1.9823
harmony	Cancer	3.01613
harmony	Cancer	1.69422
harmony	Cancer	1.33251
harmony	Cancer	1.57876
harmony	Cancer	1.46384
harmony	Cancer	1.7268
harmony	Cancer	2.22156
harmony	Cancer	1.90053
harmony	Cancer	1.31241
harmony	Cancer	2.44791
harmony	Cancer	1.41357
harmony	Cancer	1.50758
harmony	Cancer	2.4676
harmony	Cancer	2.69415
harmony	Cancer	1.82897
harmony	Cancer	1.81777
harmony	Cancer	3.12316
harmony	Cancer	1.63696
harmony	Cancer	1.24184
harmony	Cancer	2.00636
harmony	Cancer	1.1406
harmony	Cancer	1.79157
harmony	Cancer	2.02441
harmony	Cancer	2.21452
harmony	Cancer	2.02036
harmony	Cancer	1.63579
harmony	Cancer	1.05205
harmony	Cancer	2.03579
harmony	Cancer	1.57401
harmony	Cancer	1.25094
harmony	Cancer	1.09421
harmony	Cancer	1.0703
harmony	Cancer	2.89706
harmony	Cancer	2.14413
harmony	Cancer	1.37589
harmony	Cancer	2.02447
harmony	Cancer	1.0983
harmony	Cancer	1.06005
harmony	Cancer	1.87744
harmony	Cancer	1.46458
harmony	Cancer	1.12554
harmony	Cancer	1.74429
harmony	Cancer	1.19763
harmony	Cancer	1.84907
harmony	Cancer	1.78589
harmony	Cancer	1.219
harmony	Cancer	2.1124
harmony	Cancer	1.70922
harmony	Cancer	1.30505
harmony	Cancer	2.13156
harmony	Cancer	1.00905
harmony	Cancer	1.26333
harmony	Cancer	2.0203
harmony	Cancer	1.87242
harmony	Cancer	2.69639
harmony	Cancer	3.37795
harmony	Cancer	2.50054
harmony	Cancer	2.22279
harmony	Cancer	1.48973
harmony	Cancer	2.49025
harmony	Cancer	1.83011
harmony	Cancer	1.87445
harmony	Cancer	1.41671
harmony	Cancer	1.35804
harmony	Cancer	1.80382
harmony	Cancer	1.10408
harmony	Cancer	2.60126
harmony	Cancer	1.04176
harmony	Cancer	2.13578
harmony	Cancer	1.74824
harmony	Cancer	2.11696
harmony	Cancer	1.21671
harmony	Cancer	3.32321
harmony	Cancer	1.98092
harmony	Cancer	1.8325
harmony	Cancer	1.19896
harmony	Cancer	1.71502
harmony	Cancer	3.5377
harmony	Cancer	1.00147
harmony	Cancer	1.62144
harmony	Cancer	2.21941
harmony	Cancer	2.29161
harmony	Cancer	1.08368
harmony	Cancer	1.24175
harmony	Cancer	1.52726
harmony	Cancer	3.03315
harmony	Cancer	2.33524
harmony	Cancer	1.18493
harmony	Cancer	2.47724
harmony	Cancer	2.24915
harmony	Cancer	1.2352
harmony	Cancer	1.14199
harmony	Cancer	1.25539
harmony	Cancer	2.22971
harmony	Cancer	1.07885
harmony	Cancer	2.0036
harmony	Cancer	1.3068
harmony	Cancer	1.8763
harmony	Cancer	1.14315
harmony	Cancer	1.07131
harmony	Cancer	2.18293
harmony	Cancer	2.37429
harmony	Cancer	2.11251
harmony	Cancer	1.32024
harmony	Cancer	1.40126
harmony	Cancer	3.47928
harmony	Cancer	1.14339
harmony	Cancer	1.24092
harmony	Cancer	1.33479
harmony	Cancer	1.67036
harmony	Cancer	1.66543
harmony	Cancer	1.91461
harmony	Cancer	1.15594
harmony	Cancer	2.74189
harmony	Cancer	1.27912
harmony	Cancer	1.91665
harmony	Cancer	2.83403
harmony	Cancer	1.32474
harmony	Cancer	1.21751
harmony	Cancer	1.678
harmony	Cancer	1.23023
harmony	Cancer	1.10039
harmony	Cancer	1.58327
harmony	Cancer	1.25826
harmony	Cancer	1.91574
harmony	Cancer	1.92895
harmony	Cancer	1.14615
harmony	Cancer	1.83723
harmony	Cancer	1.61061
harmony	Cancer	2.64911
harmony	Cancer	2.92591
harmony	Cancer	1.21203
harmony	Cancer	1.73183
harmony	Cancer	1.27893
harmony	Cancer	1.0718
harmony	Cancer	2.62506
harmony	Cancer	1.47988
harmony	Cancer	2.39595
harmony	Cancer	1.09862
harmony	Cancer	2.13446
harmony	Cancer	1.77579
harmony	Cancer	1.11083
harmony	Cancer	2.19228
harmony	Cancer	1.10366
harmony	Cancer	2.70039
harmony	Cancer	1.94352
harmony	Cancer	3.72964
harmony	Cancer	1.58843
harmony	Cancer	2.53774
harmony	Cancer	2.28375
harmony	Cancer	1.96809
harmony	Cancer	2.05625
harmony	Cancer	1.20561
harmony	Cancer	2.07709
harmony	Cancer	1.95356
harmony	Cancer	1.7835
harmony	Cancer	1.07077
harmony	Cancer	1.60081
harmony	Cancer	1.99734
harmony	Cancer	1.09568
harmony	Cancer	1.03958
harmony	Cancer	1.10009
harmony	Cancer	2.01565
harmony	Cancer	1.74512
harmony	Cancer	1.54054
harmony	Cancer	1.91787
harmony	Cancer	1.0254
harmony	Cancer	1.61782
harmony	Cancer	1.17872
harmony	Cancer	1.69281
harmony	Cancer	1.85168
harmony	Cancer	1.90652
harmony	Cancer	2.31727
harmony	Cancer	1.56394
harmony	Cancer	1.09031
harmony	Cancer	2.08039
harmony	Cancer	1.44356
harmony	Cancer	2.06477
harmony	Cancer	2.70917
harmony	Cancer	1.296
harmony	Cancer	2.06736
harmony	Cancer	1.05709
harmony	Cancer	2.21997
harmony	Cancer	1.75806
harmony	Cancer	1.24369
harmony	Cancer	1.8076
harmony	Cancer	1.94168
harmony	Cancer	2.27256
harmony	Cancer	2.06386
harmony	Cancer	3.02746
harmony	Cancer	1.98005
harmony	Cancer	2.26481
harmony	Cancer	1.7054
harmony	Cancer	2.98873
harmony	Cancer	2.62079
harmony	Cancer	2.03527
harmony	Cancer	2.04697
harmony	Cancer	1.49305
harmony	Cancer	2.48794
harmony	Cancer	1.28464
harmony	Cancer	2.52602
harmony	Cancer	1.90122
harmony	Cancer	1.26818
harmony	Cancer	1.2666
harmony	Cancer	1.74376
harmony	Cancer	2.23668
harmony	Cancer	1.41837
harmony	Cancer	1.79945
harmony	Cancer	2.59334
harmony	Cancer	2.68301
harmony	Cancer	2.93928
harmony	Cancer	1.85266
harmony	Cancer	2.0935
harmony	Cancer	1.91419
harmony	Cancer	1.1122
harmony	Cancer	2.18089
harmony	Cancer	1.99281
harmony	Cancer	2.08727
harmony	Cancer	1.36061
harmony	Cancer	2.06132
harmony	Cancer	1.65893
harmony	Cancer	1.93202
harmony	Cancer	2.74788
harmony	Cancer	1.0938
harmony	Cancer	1.3612
harmony	Cancer	1.22173
harmony	Cancer	2.04909
harmony	Cancer	2.61904
harmony	Cancer	1.09695
harmony	Cancer	2.99692
harmony	Cancer	2.23317
harmony	Cancer	2.0858
harmony	Cancer	1.55469
harmony	Cancer	2.07828
harmony	Cancer	1.6528
harmony	Cancer	1.58892
harmony	Cancer	2.0046
harmony	Cancer	2.06824
harmony	Cancer	1.32617
harmony	Cancer	2.19785
harmony	Cancer	2.62298
harmony	Cancer	2.1361
harmony	Cancer	2.26001
harmony	Cancer	2.89749
harmony	Cancer	1.76647
harmony	Cancer	1.95301
harmony	Cancer	2.10187
harmony	Cancer	1.17546
harmony	Cancer	2.1693
harmony	Cancer	1.63201
harmony	Cancer	1.22818
harmony	Cancer	1.07953
harmony	Cancer	2.22407
harmony	Cancer	2.20968
harmony	Cancer	1.80491
harmony	Cancer	1.32271
harmony	Cancer	1.61434
harmony	Cancer	1.9741
harmony	Cancer	1.6838
harmony	Cancer	1.67606
harmony	Cancer	2.30373
harmony	Cancer	1.93341
harmony	Cancer	1.89859
harmony	Cancer	2.06662
harmony	Cancer	1.81839
harmony	Cancer	1.12225
harmony	Cancer	1.97656
harmony	Cancer	1.00997
harmony	Cancer	1.74915
harmony	Cancer	1.76215
harmony	Cancer	2.45438
harmony	Cancer	2.21265
harmony	Cancer	1.40964
harmony	Cancer	2.03938
harmony	Cancer	1.14326
harmony	Cancer	1.47983
harmony	Cancer	1.15594
harmony	Cancer	1.00264
harmony	Cancer	1.95298
harmony	Cancer	1.39656
harmony	Cancer	2.27636
harmony	Cancer	2.62612
harmony	Cancer	2.24581
harmony	Cancer	2.57173
harmony	Cancer	2.20058
harmony	Cancer	1.38245
harmony	Cancer	1.6607
harmony	Cancer	1.99761
harmony	Cancer	2.14446
harmony	Cancer	1.93728
harmony	Cancer	1.74311
harmony	Cancer	2.71147
harmony	Cancer	3.60838
harmony	Cancer	1.92771
harmony	Cancer	2.16407
harmony	Cancer	2.01126
harmony	Cancer	1.02672
harmony	Cancer	2.12238
harmony	Cancer	2.0095
harmony	Cancer	2.59234
harmony	Cancer	1.91047
harmony	Cancer	2.50217
harmony	Cancer	1.40221
harmony	Cancer	1.62464
harmony	Cancer	1.99355
harmony	Cancer	1.88386
harmony	Cancer	1.63631
harmony	Cancer	1.96791
harmony	Cancer	1.81377
harmony	Cancer	1.38521
harmony	Cancer	3.00143
harmony	Cancer	2.08646
harmony	Cancer	1.60831
harmony	Cancer	2.08929
harmony	Cancer	2.12868
harmony	Cancer	1.96399
harmony	Cancer	1.93272
harmony	Cancer	1.84921
harmony	Cancer	1.81303
harmony	Cancer	1.93592
harmony	Cancer	1.79141
harmony	Cancer	1.41412
harmony	Cancer	1.09999
harmony	Cancer	1.22272
harmony	Cancer	3.71684
harmony	Cancer	1.4306
harmony	Cancer	1.15172
harmony	Cancer	2.08371
harmony	Cancer	1.42478
harmony	Cancer	1.19646
harmony	Cancer	1.94577
harmony	Cancer	1.9987
harmony	Cancer	1.87075
harmony	Cancer	1.77406
harmony	Cancer	2.08544
harmony	Cancer	1.43077
harmony	Cancer	2.04671
harmony	Cancer	2.06052
harmony	Cancer	1.48463
harmony	Cancer	1.47354
harmony	Cancer	1.56393
harmony	Cancer	1.98793
harmony	Cancer	1.69864
harmony	Cancer	3.10747
harmony	Cancer	1.73312
harmony	Cancer	1.63874
harmony	Cancer	2.20474
harmony	Cancer	1.83481
harmony	Cancer	1.73831
harmony	Cancer	2.20263
harmony	Cancer	2.2029
harmony	Cancer	2.12906
harmony	Cancer	1.16977
harmony	Cancer	1.63679
harmony	Cancer	1.61047
harmony	Cancer	3.03334
harmony	Cancer	1.08023
harmony	Cancer	1.20644
harmony	Cancer	1.23883
harmony	Cancer	2.01025
harmony	Cancer	1.95092
harmony	Cancer	2.21378
harmony	Cancer	2.1823
harmony	Cancer	1.2899
harmony	Cancer	1.74761
harmony	Cancer	2.05192
harmony	Cancer	1.77999
harmony	Cancer	2.23346
harmony	Cancer	2.07571
harmony	Cancer	2.02732
harmony	Cancer	1.41859
harmony	Cancer	1.48419
harmony	Cancer	2.49802
harmony	Cancer	1.47468
harmony	Cancer	1.91977
harmony	Cancer	1.79739
harmony	Cancer	2.17361
harmony	Cancer	1.38663
harmony	Cancer	2.14861
harmony	Cancer	1.25495
harmony	Cancer	1.22904
harmony	Cancer	1.99115
harmony	Cancer	1.95117
harmony	Cancer	2.89842
harmony	Cancer	2.15552
harmony	Cancer	2.1077
harmony	Cancer	2.03112
harmony	Cancer	2.37391
harmony	Cancer	1.27987
harmony	Cancer	2.15816
harmony	Cancer	1.53106
harmony	Cancer	2.50432
harmony	Cancer	1.50171
harmony	Cancer	1.44743
harmony	Cancer	1.0416
harmony	Cancer	1.92497
harmony	Cancer	1.86452
harmony	Cancer	1.01367
harmony	Cancer	2.10431
harmony	Cancer	1.97141
harmony	Cancer	2.51194
harmony	Cancer	2.26496
harmony	Cancer	1.58111
harmony	Cancer	1.11553
harmony	Cancer	1.04127
harmony	Cancer	1.3117
harmony	Cancer	1.58765
harmony	Cancer	2.04337
harmony	Cancer	1.87625
harmony	Cancer	1.94731
harmony	Cancer	2.66804
harmony	Cancer	1.01398
harmony	Cancer	2.50228
harmony	Cancer	2.27421
harmony	Cancer	2.00163
harmony	Cancer	1.18725
harmony	Cancer	2.76608
harmony	Cancer	1.19811
harmony	Cancer	1.76209
harmony	Cancer	1.66221
harmony	Cancer	2.41112
harmony	Cancer	1.49217
harmony	Cancer	1.07154
harmony	Cancer	2.285
harmony	Cancer	1.4078
harmony	Cancer	4.51216
harmony	Cancer	1.65733
harmony	Cancer	2.1265
harmony	Cancer	2.6649
harmony	Cancer	1.62592
harmony	Cancer	1.04355
harmony	Cancer	2.0209
harmony	Cancer	1.24548
harmony	Cancer	2.05531
harmony	Cancer	2.21501
harmony	Cancer	2.79258
harmony	Cancer	1.87169
harmony	Cancer	2.0428
harmony	Cancer	2.20348
harmony	Cancer	2.26649
harmony	Cancer	1.14075
harmony	Cancer	1.92205
harmony	Cancer	1.95795
harmony	Cancer	1.32236
harmony	Cancer	1.49048
harmony	Cancer	1.99952
harmony	Cancer	2.61848
harmony	Cancer	1.78121
harmony	Cancer	1.51633
harmony	Cancer	2.08102
harmony	Cancer	1.72247
harmony	Cancer	2.84436
harmony	Cancer	2.10999
harmony	Cancer	2.01443
harmony	Cancer	2.12053
harmony	Cancer	2.80002
harmony	Cancer	1.63035
harmony	Cancer	1.12352
harmony	Cancer	1.94899
harmony	Cancer	2.09054
harmony	Cancer	1.50821
harmony	Cancer	1.77259
harmony	Cancer	2.20268
harmony	Cancer	2.04402
harmony	Cancer	1.38744
harmony	Cancer	2.13103
harmony	Cancer	1.3981
harmony	Cancer	1
harmony	Cancer	1.35406
harmony	Cancer	2.03256
harmony	Cancer	2.02999
harmony	Cancer	1.3061
harmony	Cancer	1.31621
harmony	Cancer	1.15439
harmony	Cancer	2.04267
harmony	Cancer	1.42701
harmony	Cancer	1.28792
harmony	Cancer	2.044
harmony	Cancer	1.91951
harmony	Cancer	2.3121
harmony	Cancer	2.02587
harmony	Cancer	1.48822
harmony	Cancer	1.07437
harmony	Cancer	2.26909
harmony	Cancer	2.17252
harmony	Cancer	2.17653
harmony	Cancer	3.28052
harmony	Cancer	2.28188
harmony	Cancer	2.37017
harmony	Cancer	2.78715
harmony	Cancer	1.34261
harmony	Cancer	1.81601
harmony	Cancer	1.26949
harmony	Cancer	1.98795
harmony	Cancer	2.65924
harmony	Cancer	2.01562
harmony	Cancer	1.29929
harmony	Cancer	2.87554
harmony	Cancer	1.71627
harmony	Cancer	2.78268
harmony	Cancer	1.38696
harmony	Cancer	1.47844
harmony	Cancer	1.89181
harmony	Cancer	2.51434
harmony	Cancer	1.80748
harmony	Cancer	2.42173
harmony	Cancer	1.41077
harmony	Cancer	2.47922
harmony	Cancer	1.95433
harmony	Cancer	1.855
harmony	Cancer	2.04607
harmony	Cancer	1.837
harmony	Cancer	1.07952
harmony	Cancer	1.20332
harmony	Cancer	1.16687
harmony	Cancer	1.41805
harmony	Cancer	2.41277
harmony	Cancer	2.08443
harmony	Cancer	2.17242
harmony	Cancer	2.32801
harmony	Cancer	1.86241
harmony	Cancer	3.27591
harmony	Cancer	1.54186
harmony	Cancer	1.8991
harmony	Cancer	2.18189
harmony	Cancer	1.30924
harmony	Cancer	3.3575
harmony	Cancer	1.94915
harmony	Cancer	2.04921
harmony	Cancer	1.83859
harmony	Cancer	1.08136
harmony	Cancer	1.38794
harmony	Cancer	2.10203
harmony	Cancer	2.28254
harmony	Cancer	1.89301
harmony	Cancer	2.72054
harmony	Cancer	1.39906
harmony	Cancer	1.68942
harmony	Cancer	1.92782
harmony	Cancer	2.2101
harmony	Cancer	1.06318
harmony	Cancer	1.07958
harmony	Cancer	1.48862
harmony	Cancer	2.98965
harmony	Cancer	1.70279
harmony	Cancer	2.65663
harmony	Cancer	2.92908
harmony	Cancer	2.20187
harmony	Cancer	1.93941
harmony	Cancer	1.12846
harmony	Cancer	2.07292
harmony	Cancer	1.51008
harmony	Cancer	3.27373
harmony	Cancer	1.35984
harmony	Cancer	1.92898
harmony	Cancer	1.93902
harmony	Cancer	1.97798
harmony	Cancer	1.33478
harmony	Cancer	1.00599
harmony	Cancer	1.97106
harmony	Cancer	1.05594
harmony	Cancer	2.49887
harmony	Cancer	1.10994
harmony	Cancer	1.92624
harmony	Cancer	1.13835
harmony	Cancer	1.03544
harmony	Cancer	1.05622
harmony	Cancer	1.75458
harmony	Cancer	1.13315
harmony	Cancer	1.26289
harmony	Cancer	1.66895
harmony	Cancer	1.97318
harmony	Cancer	1.99378
harmony	Cancer	1.78912
harmony	Cancer	2.03433
harmony	Cancer	1.13873
harmony	Cancer	2.10363
harmony	Cancer	1
harmony	Cancer	1.39605
harmony	Cancer	2.55017
harmony	Cancer	2.20369
harmony	Cancer	1.42998
harmony	Cancer	1.39535
harmony	Cancer	1.0989
harmony	Cancer	2.10775
harmony	Cancer	1.36146
harmony	Cancer	1.04435
harmony	Cancer	2.33152
harmony	Cancer	1.32899
harmony	Cancer	1.10684
harmony	Cancer	2.65723
harmony	Cancer	1.67369
harmony	Cancer	1.85235
harmony	Cancer	1.75378
harmony	Cancer	2.06644
harmony	Cancer	2.09086
harmony	Cancer	2.02797
harmony	Cancer	1.92694
harmony	Cancer	2.66778
harmony	Cancer	2.15482
harmony	Cancer	1.15867
harmony	Cancer	1.73248
harmony	Cancer	1.70824
harmony	Cancer	2.20909
harmony	Cancer	1.81307
harmony	Cancer	1.49215
harmony	Cancer	2.95616
harmony	Cancer	2.25242
harmony	Cancer	2.05255
harmony	Cancer	1.66201
harmony	Cancer	1.11624
harmony	Cancer	1.22155
harmony	Cancer	1.68558
harmony	Cancer	1.0077
harmony	Cancer	1.44282
harmony	Cancer	2.03721
harmony	Cancer	1.98979
harmony	Cancer	1.46767
harmony	Cancer	2.2076
harmony	Cancer	1.93416
harmony	Cancer	1.2288
harmony	Cancer	1.95687
harmony	Cancer	1.25654
harmony	Cancer	1.83889
harmony	Cancer	1.8272
harmony	Cancer	1.89848
harmony	Cancer	2.4017
harmony	Cancer	1.60542
harmony	Cancer	1.59672
harmony	Cancer	1.1219
harmony	Cancer	2.03103
harmony	Cancer	1.84791
harmony	Cancer	2.18605
harmony	Cancer	1.6673
harmony	Cancer	2.72008
harmony	Cancer	1.28328
harmony	Cancer	2.78969
harmony	Cancer	1.09893
harmony	Cancer	1.77339
harmony	Cancer	2.064
harmony	Cancer	2.06414
harmony	Cancer	2.04249
harmony	Cancer	2.12209
harmony	Cancer	2.02644
harmony	Cancer	1.84325
harmony	Cancer	1.94583
harmony	Cancer	1.47194
harmony	Cancer	1.3324
harmony	Cancer	2.0618
harmony	Cancer	1.01066
harmony	Cancer	2.07737
harmony	Cancer	1.04662
harmony	Cancer	1.96817
harmony	Cancer	1.79318
harmony	Cancer	1.79997
harmony	Cancer	1.0513
harmony	Cancer	2.01289
harmony	Cancer	1.79071
harmony	Cancer	2.31067
harmony	Cancer	1.41162
harmony	Cancer	1.19487
harmony	Cancer	1.07724
harmony	Cancer	1.13898
harmony	Cancer	1.99021
harmony	Cancer	1.90039
harmony	Cancer	1.94443
harmony	Cancer	1.70272
harmony	Cancer	1.94869
harmony	Cancer	1.76953
harmony	Cancer	1.96218
harmony	Cancer	1.01735
harmony	Cancer	2.14298
harmony	Cancer	2.82378
harmony	Cancer	1.86155
harmony	Cancer	1.01076
harmony	Cancer	1.96094
harmony	Cancer	1.481
harmony	Cancer	2.6963
harmony	Cancer	1.98412
harmony	Cancer	2.48918
harmony	Cancer	2.14994
harmony	Cancer	1.91572
harmony	Cancer	2.5353
harmony	Cancer	1.89987
harmony	Cancer	1.19067
harmony	Cancer	1.41099
harmony	Cancer	1.02669
harmony	Cancer	1.70234
harmony	Cancer	1.4616
harmony	Cancer	1.44457
harmony	Cancer	1.08601
harmony	Cancer	1.97953
harmony	Cancer	2.39494
harmony	Cancer	1.09915
harmony	Cancer	1.71839
harmony	Cancer	2.31348
harmony	Cancer	1.37145
harmony	Cancer	1.52025
harmony	Cancer	1.00797
harmony	Cancer	1.18433
harmony	Cancer	1.90485
harmony	Cancer	1.99085
harmony	Cancer	1.42204
harmony	Cancer	1.43337
harmony	Cancer	1.48964
harmony	Cancer	1.11007
harmony	Cancer	2.32194
harmony	Cancer	1.91103
harmony	Cancer	3.2825
harmony	Cancer	1.9362
harmony	Cancer	1.19319
harmony	Cancer	1.17047
harmony	Cancer	2.13526
harmony	Cancer	1.11412
harmony	Cancer	1.32081
harmony	Cancer	1.95624
harmony	Cancer	1.70172
harmony	Cancer	1.22677
harmony	Cancer	1.21194
harmony	Cancer	1.77935
harmony	Cancer	2.76111
harmony	Cancer	1.99474
harmony	Cancer	1.55692
harmony	Cancer	1.49681
harmony	Cancer	1.18149
harmony	Cancer	2.18066
harmony	Cancer	1.03961
harmony	Cancer	2.03019
harmony	Cancer	1.84369
harmony	Cancer	1.21651
harmony	Cancer	2.63077
harmony	Cancer	1.3177
harmony	Cancer	1.27699
harmony	Cancer	2.42356
harmony	Cancer	1.02063
harmony	Cancer	2.11239
harmony	Cancer	1.39357
harmony	Cancer	1.73924
harmony	Cancer	2.11917
harmony	Cancer	1.9543
harmony	Cancer	1.33443
harmony	Cancer	1.15265
harmony	Cancer	3.13053
harmony	Cancer	2.9857
harmony	Cancer	1.81696
harmony	Cancer	1.30126
harmony	Cancer	1.63708
harmony	Cancer	1.30843
harmony	Cancer	2.1786
harmony	Cancer	2.69893
harmony	Cancer	1
harmony	Cancer	1.73786
harmony	Cancer	2.01907
harmony	Cancer	2.99956
harmony	Cancer	2.17877
harmony	Cancer	1.04676
harmony	Cancer	1.67041
harmony	Cancer	1.70583
harmony	Cancer	3.06939
harmony	Cancer	1.27023
harmony	Cancer	2.043
harmony	Cancer	2.33958
harmony	Cancer	1.00991
harmony	Cancer	1.42417
harmony	Cancer	1.62737
harmony	Cancer	2.32945
harmony	Cancer	1.1308
harmony	Cancer	1.32505
harmony	Cancer	2.45578
harmony	Cancer	2.03281
harmony	Cancer	1.82819
harmony	Cancer	1.51164
harmony	Cancer	1.717
harmony	Cancer	1.63558
harmony	Cancer	1.45204
harmony	Cancer	2.23564
harmony	Cancer	1.1566
harmony	Cancer	1.56666
harmony	Cancer	2.17497
harmony	Cancer	1.45537
harmony	Cancer	2.04727
harmony	Cancer	1.07428
harmony	Cancer	2.32603
harmony	Cancer	2.00222
harmony	Cancer	2.03358
harmony	Cancer	1.12163
harmony	Cancer	2.07249
harmony	Cancer	2.37375
harmony	Cancer	2.00335
harmony	Cancer	1.65265
harmony	Cancer	2.01755
harmony	Cancer	1.25424
harmony	Cancer	2.0375
harmony	Cancer	1.57785
harmony	Cancer	1.57139
harmony	Cancer	2.10922
harmony	Cancer	1.65232
harmony	Cancer	1.58868
harmony	Cancer	1.33819
harmony	Cancer	1.07697
harmony	Cancer	1.61723
harmony	Cancer	1.5392
harmony	Cancer	1.71478
harmony	Cancer	1.14164
harmony	Cancer	1.02769
harmony	Cancer	1.03884
harmony	Cancer	2.96825
harmony	Cancer	2.02539
harmony	Cancer	1.69108
harmony	Cancer	1.08781
harmony	Cancer	1.36058
harmony	Cancer	1.13471
harmony	Cancer	2.10344
harmony	Cancer	1.1295
harmony	Cancer	1.50661
harmony	Cancer	1.04736
harmony	Cancer	2.68902
harmony	Cancer	1.56592
harmony	Cancer	2.93427
harmony	Cancer	2.10468
harmony	Cancer	2.18412
harmony	Cancer	1.68001
harmony	Cancer	1.13056
harmony	Cancer	2.63644
harmony	Cancer	2.10287
harmony	Cancer	1.87436
harmony	Cancer	2.32558
harmony	Cancer	1.85276
harmony	Cancer	1.98677
harmony	Cancer	1.33279
harmony	Cancer	2.09536
harmony	Cancer	2.06031
harmony	Cancer	2.35525
harmony	Cancer	2.28508
harmony	Cancer	2.01678
harmony	Cancer	1.07459
harmony	Cancer	1.94436
harmony	Cancer	2.00023
harmony	Cancer	2.04151
harmony	Cancer	2.05996
harmony	Cancer	1.75473
harmony	Cancer	1.20292
harmony	Cancer	1.48118
harmony	Cancer	1.86517
harmony	Cancer	1.6926
harmony	Cancer	2.101
harmony	Cancer	2.0397
harmony	Cancer	1.26281
harmony	Cancer	1.61757
harmony	Cancer	1.96143
harmony	Cancer	1.16932
harmony	Cancer	1.36296
harmony	Cancer	1.98365
harmony	Cancer	1.10993
harmony	Cancer	1.93484
harmony	Cancer	2.02168
harmony	Cancer	2.30198
harmony	Cancer	1.24327
harmony	Cancer	1.41847
harmony	Cancer	1.5879
harmony	Cancer	1.24675
harmony	Cancer	1.11451
harmony	Cancer	1.04731
harmony	Cancer	2.28803
harmony	Cancer	1.12218
harmony	Cancer	1.90041
harmony	Cancer	2.60203
harmony	Cancer	1.19876
harmony	Cancer	2.70183
harmony	Cancer	1.54567
harmony	Cancer	2.20618
harmony	Cancer	1.24549
harmony	Cancer	1.09362
harmony	Cancer	1.30349
harmony	Cancer	1.17437
harmony	Cancer	2.13187
harmony	Cancer	1.22518
harmony	Cancer	1.73815
harmony	Cancer	2.48094
harmony	Cancer	2.56059
harmony	Cancer	1.35092
harmony	Cancer	1.48934
harmony	Cancer	1.92963
harmony	Cancer	1.66077
harmony	Cancer	1.11086
harmony	Cancer	1.75439
harmony	Cancer	2.01703
harmony	Cancer	1.64063
harmony	Cancer	1.64703
harmony	Cancer	2.94512
harmony	Cancer	1.87308
harmony	Cancer	2.6003
harmony	Cancer	1.08709
harmony	Cancer	1.67053
harmony	Cancer	2.14712
harmony	Cancer	1.92079
harmony	Cancer	1.91421
harmony	Cancer	2.09491
harmony	Cancer	2.00541
harmony	Cancer	1.85003
harmony	Cancer	2.72246
harmony	Cancer	1.79253
harmony	Cancer	1.44035
harmony	Cancer	1.10127
harmony	Cancer	2.20051
harmony	Cancer	1.4587
harmony	Cancer	1.8272
harmony	Cancer	2.02586
harmony	Cancer	1.92336
harmony	Cancer	2.22597
harmony	Cancer	1.96004
harmony	Cancer	1.89959
harmony	Cancer	1.25119
harmony	Cancer	2.03769
harmony	Cancer	1.6591
harmony	Cancer	1.48043
harmony	Cancer	1.48628
harmony	Cancer	1.94956
harmony	Cancer	1.91849
harmony	Cancer	1.42463
harmony	Cancer	2.00756
harmony	Cancer	2.54219
harmony	Cancer	1.77557
harmony	Cancer	2.45164
harmony	Cancer	1.90974
harmony	Cancer	1.22834
harmony	Cancer	1.92502
harmony	Cancer	2.08836
harmony	Cancer	1.86263
harmony	Cancer	1.84041
harmony	Cancer	2.02294
harmony	Cancer	2.73538
harmony	Cancer	1.49468
harmony	Cancer	2.04759
harmony	Cancer	2.17688
harmony	Cancer	1.36542
harmony	Cancer	2.02291
harmony	Cancer	1.66197
harmony	Cancer	1.43307
harmony	Cancer	2.21475
harmony	Cancer	2.25822
harmony	Cancer	1.35518
harmony	Cancer	1.25052
harmony	Cancer	2.90389
harmony	Cancer	2.19866
harmony	Cancer	1.07291
harmony	Cancer	1.04275
harmony	Cancer	2.75868
harmony	Cancer	1.67823
harmony	Cancer	1.64389
harmony	Cancer	1.74599
harmony	Cancer	1.28191
harmony	Cancer	1.75052
harmony	Cancer	1.83459
harmony	Cancer	1.74319
harmony	Cancer	1.69467
harmony	Cancer	2.03318
harmony	Cancer	2.04135
harmony	Cancer	2.75921
harmony	Cancer	1.75524
harmony	Cancer	1.98565
harmony	Cancer	2.40262
harmony	Cancer	1.00803
harmony	Cancer	1.70976
harmony	Cancer	3.5677
harmony	Cancer	2.27286
harmony	Cancer	1.23993
harmony	Cancer	2.29712
harmony	Cancer	2.68093
harmony	Cancer	1.61849
harmony	Cancer	2.01577
harmony	Cancer	2.01081
harmony	Cancer	1.67933
harmony	Cancer	1.04002
harmony	Cancer	1.91226
harmony	Cancer	2.73068
harmony	Cancer	1.48004
harmony	Cancer	1.48748
harmony	Cancer	1.34176
harmony	Cancer	1.00158
harmony	Cancer	3.24954
harmony	Cancer	1.88541
harmony	Cancer	1.62153
harmony	Cancer	1.24871
harmony	Cancer	2.15408
harmony	Cancer	1.71088
harmony	Cancer	1.8255
harmony	Cancer	1.43214
harmony	Cancer	2.23473
harmony	Cancer	1.06142
harmony	Cancer	2.04653
harmony	Cancer	2.00782
harmony	Cancer	2.05296
harmony	Cancer	2.0458
harmony	Cancer	1.91876
harmony	Cancer	1.08271
harmony	Cancer	1.51475
harmony	Cancer	2.74239
harmony	Cancer	2.22721
harmony	Cancer	1.77662
harmony	Cancer	1.9179
harmony	Cancer	1.25964
harmony	Cancer	1.80803
harmony	Cancer	2.00213
harmony	Cancer	1.58132
harmony	Cancer	1.07767
harmony	Cancer	1.38319
harmony	Cancer	2.05997
harmony	Cancer	1.70933
harmony	Cancer	1.98814
harmony	Cancer	1.61867
harmony	Cancer	1.03414
harmony	Cancer	1.21847
harmony	Cancer	1.71781
harmony	Cancer	1.26878
harmony	Cancer	1.99356
harmony	Cancer	2.16135
harmony	Cancer	1.5565
harmony	Cancer	2.11089
harmony	Cancer	1.51783
harmony	Cancer	1.87985
harmony	Cancer	1.50201
harmony	Cancer	1.92188
harmony	Cancer	1.87749
harmony	Cancer	1.90919
harmony	Cancer	1.50639
harmony	Cancer	1.79725
harmony	Cancer	1.44874
harmony	Cancer	2.03663
harmony	Cancer	1.94509
harmony	Cancer	2.81633
harmony	Cancer	2.26417
harmony	Cancer	1.00553
harmony	Cancer	3.25197
harmony	Cancer	1.72113
harmony	Cancer	1.4186
harmony	Cancer	1.2095
harmony	Cancer	1.47644
harmony	Cancer	1.57093
harmony	Cancer	1.94897
harmony	Cancer	1.11139
harmony	Cancer	2.51083
harmony	Cancer	1.29642
harmony	Cancer	2.15064
harmony	Cancer	1.79527
harmony	Cancer	1.68128
harmony	Cancer	2.12405
harmony	Cancer	1.09276
harmony	Cancer	1.10156
harmony	Cancer	1.92663
harmony	Cancer	1.29057
harmony	Cancer	1.71443
harmony	Cancer	1.62201
harmony	Cancer	1.51403
harmony	Cancer	1.59872
harmony	Cancer	1.4124
harmony	Cancer	1.04306
harmony	Cancer	1.8095
harmony	Cancer	1.39913
harmony	Cancer	1.11343
harmony	Cancer	1.24707
harmony	Cancer	1.87522
harmony	Cancer	1.89001
harmony	Cancer	1.95183
harmony	Cancer	1.32993
harmony	Cancer	1.97279
harmony	Cancer	2.50022
harmony	Cancer	2.34394
harmony	Cancer	1.95367
harmony	Cancer	1.31701
harmony	Cancer	2.91201
harmony	Cancer	1.0205
harmony	Cancer	1.74299
harmony	Cancer	1
harmony	Cancer	2.03197
harmony	Cancer	1.50433
harmony	Cancer	1.66217
harmony	Cancer	1.10784
harmony	Cancer	1.32793
harmony	Cancer	1.86731
harmony	Cancer	3.33521
harmony	Cancer	1.26549
harmony	Cancer	1.33038
harmony	Cancer	1.56321
harmony	Cancer	1.70589
harmony	Cancer	2.02342
harmony	Cancer	1.46108
harmony	Cancer	2.04632
harmony	Cancer	1.88533
harmony	Cancer	1.90906
harmony	Cancer	2.68703
harmony	Cancer	2.03951
harmony	Cancer	1.93742
harmony	Cancer	1.93142
harmony	Cancer	1.64858
harmony	Cancer	1.46797
harmony	Cancer	1.96402
harmony	Cancer	1.36967
harmony	Cancer	1.19818
harmony	Cancer	2.19475
harmony	Cancer	2.04303
harmony	Cancer	2.19802
harmony	Cancer	1.04449
harmony	Cancer	2.53361
harmony	Cancer	1.24596
harmony	Cancer	2.07205
harmony	Cancer	1.00482
harmony	Cancer	1.52818
harmony	Cancer	2.41357
harmony	Cancer	2.01764
harmony	Cancer	1.01942
harmony	Cancer	2.03756
harmony	Cancer	1.76176
harmony	Cancer	1.00768
harmony	Cancer	2.4922
harmony	Cancer	2.21367
harmony	Cancer	1.48435
harmony	Cancer	1.18643
harmony	Cancer	1.81917
harmony	Cancer	1.18273
harmony	Cancer	1.99155
harmony	Cancer	1.00463
harmony	Cancer	1
harmony	Cancer	1.99687
harmony	Cancer	1.4573
harmony	Cancer	1.61823
harmony	Cancer	1.57129
harmony	Cancer	1.28974
harmony	Cancer	2.15992
harmony	Cancer	1.65765
harmony	Cancer	2.35193
harmony	Cancer	1.65911
harmony	Cancer	2.0604
harmony	Cancer	2.40024
harmony	Cancer	3.3311
harmony	Cancer	1.13321
harmony	Cancer	2.04073
harmony	Cancer	2.25144
harmony	Cancer	1.00557
harmony	Cancer	1.64897
harmony	Cancer	1.99522
harmony	Cancer	3.11803
harmony	Cancer	1.13566
harmony	Cancer	2.47624
harmony	Cancer	2.08291
harmony	Cancer	1.79368
harmony	Cancer	2.18639
harmony	Cancer	1.31053
harmony	Cancer	1.04938
harmony	Cancer	1.68644
harmony	Cancer	1.97353
harmony	Cancer	1.63326
harmony	Cancer	2.44446
harmony	Cancer	1.32906
harmony	Cancer	1.35714
harmony	Cancer	1.44824
harmony	Cancer	1.71047
harmony	Cancer	1.04644
harmony	Cancer	1.54627
harmony	Cancer	1.5049
harmony	Cancer	1.14645
harmony	Cancer	2.04221
harmony	Cancer	2.17477
harmony	Cancer	1.24895
harmony	Cancer	1.85268
harmony	Cancer	1.3591
harmony	Cancer	1.6801
harmony	Cancer	1.45368
harmony	Cancer	2.2906
harmony	Cancer	1.38405
harmony	Cancer	1.29582
harmony	Cancer	2.02819
harmony	Cancer	1.77759
harmony	Cancer	1.01363
harmony	Cancer	1.58294
harmony	Cancer	1.29549
harmony	Cancer	1.75554
harmony	Cancer	1.72264
harmony	Cancer	1.83304
harmony	Cancer	2.28484
harmony	Cancer	2.74759
harmony	Cancer	1.59721
harmony	Cancer	1.88269
harmony	Cancer	2.37757
harmony	Cancer	1.05251
harmony	Cancer	2.7744
harmony	Cancer	1.99933
harmony	Cancer	1.27651
harmony	Cancer	1.63612
harmony	Cancer	1.26263
harmony	Cancer	2.42745
harmony	Cancer	2.03783
harmony	Cancer	1.33267
harmony	Cancer	1.8687
harmony	Cancer	2.09565
harmony	Cancer	1.17591
harmony	Cancer	1.35238
harmony	Cancer	2.08204
harmony	Cancer	1.59965
harmony	Cancer	2.19848
harmony	Cancer	2.28171
harmony	Cancer	1.99141
harmony	Cancer	1.27764
harmony	Cancer	1.69944
harmony	Cancer	1.98911
harmony	Cancer	1.43289
harmony	Cancer	1.06871
harmony	Cancer	1.75584
harmony	Cancer	1.75497
harmony	Cancer	1.31779
harmony	Cancer	1
harmony	Cancer	1.09315
harmony	Cancer	1.90806
harmony	Cancer	1.88024
harmony	Cancer	1.92546
harmony	Cancer	1.56192
harmony	Cancer	1.12004
harmony	Cancer	2.09166
harmony	Cancer	1.32704
harmony	Cancer	1.93428
harmony	Cancer	1.30532
harmony	Cancer	1.97236
harmony	Cancer	2.00457
harmony	Cancer	2.00749
harmony	Cancer	1.96822
harmony	Cancer	1.88459
harmony	Cancer	1.14099
harmony	Cancer	1
harmony	Cancer	1.09376
harmony	Cancer	1.26165
harmony	Cancer	1.89925
harmony	Cancer	1.35613
harmony	Cancer	1.75465
harmony	Cancer	1.81626
harmony	Cancer	2.1086
harmony	Cancer	1.29189
harmony	Cancer	1.65441
harmony	Cancer	1.49132
harmony	Cancer	1.03004
harmony	Cancer	2.03391
harmony	Cancer	1.71704
harmony	Cancer	2.26939
harmony	Cancer	1.35397
harmony	Cancer	2.00231
harmony	Cancer	3.17138
harmony	Cancer	1.30489
harmony	Cancer	2.47301
harmony	Cancer	1.9029
harmony	Cancer	1.17378
harmony	Cancer	1.82979
harmony	Cancer	1.69592
harmony	Cancer	1.38034
harmony	Cancer	1.60544
harmony	Cancer	2.69145
harmony	Cancer	1.96583
harmony	Cancer	2.05744
harmony	Cancer	1.06256
harmony	Cancer	1.78097
harmony	Cancer	1.7092
harmony	Cancer	1.78441
harmony	Cancer	1.39495
harmony	Cancer	2.22053
harmony	Cancer	1.52751
harmony	Cancer	1.21241
harmony	Cancer	1.46726
harmony	Cancer	1.88136
harmony	Cancer	1.50977
harmony	Cancer	1.07303
harmony	Cancer	1.20988
harmony	Cancer	2.22166
harmony	Cancer	1.8078
harmony	Cancer	1.22874
harmony	Cancer	1.52054
harmony	Cancer	1.34729
harmony	Cancer	1.28514
harmony	Cancer	2.10003
harmony	Cancer	1.82303
harmony	Cancer	1.13172
harmony	Cancer	1.83426
harmony	Cancer	1.12553
harmony	Cancer	2.22944
harmony	Cancer	2.02588
harmony	Cancer	1.37722
harmony	Cancer	1.52613
harmony	Cancer	2.69467
harmony	Cancer	1.7512
harmony	Cancer	1.75147
harmony	Cancer	1.46737
harmony	Cancer	1.04765
harmony	Cancer	2.55589
harmony	Cancer	1.3808
harmony	Cancer	1.52983
harmony	Cancer	1.88165
harmony	Cancer	2.33122
harmony	Cancer	2.08784
harmony	Cancer	1.03876
harmony	Cancer	2.0269
harmony	Cancer	1.56116
harmony	Cancer	1.09832
harmony	Cancer	2.07623
harmony	Cancer	1.87181
harmony	Cancer	1.48883
harmony	Cancer	2.36181
harmony	Cancer	1.6083
harmony	Cancer	1.37845
harmony	Cancer	1.68471
harmony	Cancer	2.01812
harmony	Cancer	1
harmony	Cancer	2.01785
harmony	Cancer	1.46259
harmony	Cancer	2.00901
harmony	Cancer	1.52751
harmony	Cancer	1.26143
harmony	Cancer	1.99506
harmony	Cancer	2.79994
harmony	Cancer	1.15309
harmony	Cancer	1.19796
harmony	Cancer	1.48318
harmony	Cancer	1.41101
harmony	Cancer	1.72442
harmony	Cancer	1.90278
harmony	Cancer	1.68666
harmony	Cancer	2.09285
harmony	Cancer	1.04376
harmony	Cancer	1.81375
harmony	Cancer	2.02907
harmony	Cancer	2.40696
harmony	Cancer	1.81582
harmony	Cancer	1.71988
harmony	Cancer	1.96592
harmony	Cancer	2.22917
harmony	Cancer	1.07777
harmony	Cancer	1.72362
harmony	Cancer	1.71415
harmony	Cancer	1.39549
harmony	Cancer	1.71181
harmony	Cancer	2.00178
harmony	Cancer	1.26421
harmony	Cancer	2.57383
harmony	Cancer	1.99598
harmony	Cancer	1.76225
harmony	Cancer	2.23178
harmony	Cancer	1.77501
harmony	Cancer	1.05645
harmony	Cancer	1.75327
harmony	Cancer	2.51255
harmony	Cancer	1.44498
harmony	Cancer	1.57225
harmony	Cancer	1.53647
harmony	Cancer	1.17805
harmony	Cancer	1.62677
harmony	Cancer	1.33878
harmony	Cancer	1.79936
harmony	Cancer	1.16135
harmony	Cancer	1.54353
harmony	Cancer	1.04988
harmony	Cancer	1.16025
harmony	Cancer	1.88417
harmony	Cancer	1.81019
harmony	Cancer	1.70875
harmony	Cancer	1.9958
harmony	Cancer	1.58608
harmony	Cancer	2.5962
harmony	Cancer	1.73836
harmony	Cancer	1.80748
harmony	Cancer	1.85842
harmony	Cancer	1.6596
harmony	Cancer	1.77282
harmony	Cancer	1.65268
harmony	Cancer	2.1012
harmony	Cancer	1.28392
harmony	Cancer	1.30289
harmony	Cancer	1.24948
harmony	Cancer	1.8846
harmony	Cancer	1.13014
harmony	Cancer	2.0567
harmony	Cancer	1.64688
harmony	Cancer	1.46353
harmony	Cancer	1.36023
harmony	Cancer	1.75763
harmony	Cancer	1.03718
harmony	Cancer	1.15201
harmony	Cancer	1.09407
harmony	Cancer	1.8984
harmony	Cancer	1.51731
harmony	Cancer	2.56982
harmony	Cancer	1.86478
harmony	Cancer	1.18302
harmony	Cancer	1.7847
harmony	Cancer	1.29008
harmony	Cancer	2.06196
harmony	Cancer	1.78208
harmony	Cancer	1.61235
harmony	Cancer	1.53534
harmony	Cancer	1.57415
harmony	Cancer	1.77943
harmony	Cancer	2.02161
harmony	Cancer	1.01011
harmony	Cancer	1.26366
harmony	Cancer	1.599
harmony	Cancer	1.96435
harmony	Cancer	2.50539
harmony	Cancer	2.36459
harmony	Cancer	1.56733
harmony	Cancer	1.61438
harmony	Cancer	1.38606
harmony	Cancer	1.56592
harmony	Cancer	1.08275
harmony	Cancer	1.48
harmony	Cancer	1.21128
harmony	Cancer	1.63537
harmony	Cancer	1.01281
harmony	Cancer	1.90524
harmony	Cancer	2.27576
harmony	Cancer	1.08845
harmony	Cancer	1.90426
harmony	Cancer	2.55395
harmony	Cancer	2.35348
harmony	Cancer	2.07906
harmony	Cancer	1.25064
harmony	Cancer	1.50667
harmony	Cancer	1.50479
harmony	Cancer	1.0037
harmony	Cancer	1.01472
harmony	Cancer	1.35294
harmony	Cancer	1.25703
harmony	Cancer	1.2494
harmony	Cancer	1.01945
harmony	Cancer	1.45902
harmony	Cancer	1
harmony	Cancer	1.95362
harmony	Cancer	2.54065
harmony	Cancer	1.83653
harmony	Cancer	1.09374
harmony	Cancer	2.01363
harmony	Cancer	1.30976
harmony	Cancer	2.13602
harmony	Cancer	2.72619
harmony	Cancer	1.94425
harmony	Cancer	1.00948
harmony	Cancer	1.96634
harmony	Cancer	2.09843
harmony	Cancer	3.08817
harmony	Cancer	1.25231
harmony	Cancer	1.75809
harmony	Cancer	2.13914
harmony	Cancer	1.97351
harmony	Cancer	2.02225
harmony	Cancer	1.60292
harmony	Cancer	1.88982
harmony	Cancer	2.06679
harmony	Cancer	1.48562
harmony	Cancer	1.27955
harmony	Cancer	2.18971
harmony	Cancer	2.09727
harmony	Cancer	1.84758
harmony	Cancer	1.90008
harmony	Cancer	1.25273
harmony	Cancer	3.43844
harmony	Cancer	1
harmony	Cancer	1.64411
harmony	Cancer	1.77057
harmony	Cancer	1.02702
harmony	Cancer	2.08828
harmony	Cancer	2.07229
harmony	Cancer	2.89087
harmony	Cancer	1.94087
harmony	Cancer	2.16536
harmony	Cancer	1.13918
harmony	Cancer	1.56146
harmony	Cancer	1.45504
harmony	Cancer	2.01368
harmony	Cancer	1.15718
harmony	Cancer	2.04482
harmony	Cancer	2.48781
harmony	Cancer	1.87099
harmony	Cancer	1.94654
harmony	Cancer	2.37769
harmony	Cancer	2.05905
harmony	Cancer	2.06659
harmony	Cancer	1.44963
harmony	Cancer	2.066
harmony	Cancer	1.87924
harmony	Cancer	1.59677
harmony	Cancer	1.32977
harmony	Cancer	2.06395
harmony	Cancer	2.06407
harmony	Cancer	1.78284
harmony	Cancer	1.99654
harmony	Cancer	1.46904
harmony	Cancer	1.34405
harmony	Cancer	1.29532
harmony	Cancer	1.29235
harmony	Cancer	1.48492
harmony	Cancer	1.94242
harmony	Cancer	1.93154
harmony	Cancer	1
harmony	Cancer	2.14014
harmony	Cancer	1.60249
harmony	Cancer	1.57975
harmony	Cancer	2.04597
harmony	Cancer	2.03385
harmony	Cancer	1.00507
harmony	Cancer	2.0184
harmony	Cancer	1.48756
harmony	Cancer	2.34846
harmony	Cancer	1.95849
harmony	Cancer	1.00132
harmony	Cancer	1.47678
harmony	Cancer	3.50367
harmony	Cancer	2.06932
harmony	Cancer	1.4926
harmony	Cancer	2.55567
harmony	Cancer	2.10758
harmony	Cancer	1.93834
harmony	Cancer	1.6308
harmony	Cancer	1.63108
harmony	Cancer	1.28454
harmony	Cancer	2.03008
harmony	Cancer	2.01464
harmony	Cancer	2.20912
harmony	Cancer	1.35696
harmony	Cancer	2.00279
harmony	Cancer	1.90956
harmony	Cancer	1.93613
harmony	Cancer	2.18449
harmony	Cancer	1.14503
harmony	Cancer	2.67963
harmony	Cancer	1.81933
harmony	Cancer	1.99348
harmony	Cancer	1.10075
harmony	Cancer	1.39606
harmony	Cancer	2.28803
harmony	Cancer	1.07506
harmony	Cancer	1.72987
harmony	Cancer	1.58251
harmony	Cancer	2.38955
harmony	Cancer	1.07301
harmony	Cancer	1.46991
harmony	Cancer	1.20239
harmony	Cancer	1.68247
harmony	Cancer	1.0637
harmony	Cancer	2.19165
harmony	Cancer	1.03374
harmony	Cancer	1.23377
harmony	Cancer	2.36737
harmony	Cancer	1.88714
harmony	Cancer	1.16037
harmony	Cancer	2.62491
harmony	Cancer	1.28519
harmony	Cancer	1.38194
harmony	Cancer	1.1112
harmony	Cancer	1.51569
harmony	Cancer	2.44755
harmony	Cancer	1.96599
harmony	Cancer	1.84603
harmony	Cancer	2.30318
harmony	Cancer	1.92538
harmony	Cancer	1.70426
harmony	Cancer	1.38
harmony	Cancer	2.07767
harmony	Cancer	1.11419
harmony	Cancer	1.74848
harmony	Cancer	2.35337
harmony	Cancer	2.64818
harmony	Cancer	1.06851
harmony	Cancer	1.52428
harmony	Cancer	1.21474
harmony	Cancer	3.31104
harmony	Cancer	2.94788
harmony	Cancer	1.38159
harmony	Cancer	1.83408
harmony	Cancer	1.14155
harmony	Cancer	1.55711
harmony	Cancer	1.97188
harmony	Cancer	2.1407
harmony	Cancer	3.01801
harmony	Cancer	2.02479
harmony	Cancer	1.60724
harmony	Cancer	2.00182
harmony	Cancer	2.27321
harmony	Cancer	1.18783
harmony	Cancer	1.49883
harmony	Cancer	1.61126
harmony	Cancer	2.22586
harmony	Cancer	1.07147
harmony	Cancer	3.53877
harmony	Cancer	1.18949
harmony	Cancer	2.20278
harmony	Cancer	2.74604
harmony	Cancer	1.74433
harmony	Cancer	2.79048
harmony	Cancer	1.00589
harmony	Cancer	1.53716
harmony	Cancer	1.51377
harmony	Cancer	1.46612
harmony	Cancer	2.30779
harmony	Cancer	2.54313
harmony	Cancer	2.7713
harmony	Cancer	2.39858
harmony	Cancer	1.78747
harmony	Cancer	1.47578
harmony	Cancer	1.54247
harmony	Cancer	2.23555
harmony	Cancer	1.24703
harmony	Cancer	2.48541
harmony	Cancer	3.2865
harmony	Cancer	1.59761
harmony	Cancer	1.40383
harmony	Cancer	2.29731
harmony	Cancer	1.86982
harmony	Cancer	1.10922
harmony	Cancer	2.19521
harmony	Cancer	1.18967
harmony	Cancer	1.71343
harmony	Cancer	2.00998
harmony	Cancer	3.39797
harmony	Cancer	2.07379
harmony	Cancer	1.03312
harmony	Cancer	1.98052
harmony	Cancer	2.05786
harmony	Cancer	1.85139
harmony	Cancer	1.35325
harmony	Cancer	1.04227
harmony	Cancer	2.45284
harmony	Cancer	2.70923
harmony	Cancer	1.30736
harmony	Cancer	2.23529
harmony	Cancer	2.34082
harmony	Cancer	1.59287
harmony	Cancer	1.01755
harmony	Cancer	1.54249
harmony	Cancer	2.67591
harmony	Cancer	1.81465
harmony	Cancer	1
harmony	Cancer	1
harmony	Cancer	2.00585
harmony	Cancer	2.0778
harmony	Cancer	1.01311
harmony	Cancer	2.32451
harmony	Cancer	1.2277
harmony	Cancer	1.10009
harmony	Cancer	1.8019
harmony	Cancer	1.92706
harmony	Cancer	1.50596
harmony	Cancer	1.25482
harmony	Cancer	1.29065
harmony	Cancer	1.5557
harmony	Cancer	1.0309
harmony	Cancer	1.92388
harmony	Cancer	1.99206
harmony	Cancer	1.41518
harmony	Cancer	1.40989
harmony	Cancer	3.02374
harmony	Cancer	1.80838
harmony	Cancer	1.93647
harmony	Cancer	2.88226
harmony	Cancer	3.16612
harmony	Cancer	2.17752
harmony	Cancer	3.11429
harmony	Cancer	1.71516
harmony	Cancer	2.10614
harmony	Cancer	1.5008
harmony	Cancer	3.0204
harmony	Cancer	1.75017
harmony	Cancer	1.83081
harmony	Cancer	1.86504
harmony	Cancer	1.35836
harmony	Cancer	1.82045
harmony	Cancer	1.58473
harmony	Cancer	2.04263
harmony	Cancer	2.4041
harmony	Cancer	1.59519
harmony	Cancer	1.23133
harmony	Cancer	2.08733
harmony	Cancer	1.40765
harmony	Cancer	1.31998
harmony	Cancer	1.91116
harmony	Cancer	1.39256
harmony	Cancer	2.01857
harmony	Cancer	1.30881
harmony	Cancer	2.1215
harmony	Cancer	1.04792
harmony	Cancer	1.62052
harmony	Cancer	1.54899
harmony	Cancer	1.31688
harmony	Cancer	1.06201
harmony	Cancer	1.8856
harmony	Cancer	1.04703
harmony	Cancer	1.58256
harmony	Cancer	1.84906
harmony	Cancer	2.54423
harmony	Cancer	2.87845
harmony	Cancer	2.05154
harmony	Cancer	2.23071
harmony	Cancer	1.05026
harmony	Cancer	1.7561
harmony	Cancer	2.1066
harmony	Cancer	2.9591
harmony	Cancer	1.67039
harmony	Cancer	1.19822
harmony	Cancer	2.12021
harmony	Cancer	1.65118
harmony	Cancer	3.10595
harmony	Cancer	1.61248
harmony	Cancer	1.45829
harmony	Cancer	1.39456
harmony	Cancer	2.81182
harmony	Cancer	1.52261
harmony	Cancer	1.34466
harmony	Cancer	2.55318
harmony	Cancer	1.42056
harmony	Cancer	1.356
harmony	Cancer	2.53825
harmony	Cancer	1.33124
harmony	Cancer	1.04612
harmony	Cancer	3.25993
harmony	Cancer	1.16049
harmony	Cancer	1.88662
harmony	Cancer	1.75899
harmony	Cancer	1.97695
harmony	Cancer	1.40566
harmony	Cancer	1.23955
harmony	Cancer	2.23208
harmony	Cancer	2.40373
harmony	Cancer	2.12444
harmony	Cancer	2.93357
harmony	Cancer	1.54781
harmony	Cancer	1.86355
harmony	Cancer	1.94959
harmony	Cancer	1.8256
harmony	Cancer	2.09905
harmony	Cancer	1.92
harmony	Cancer	2.28495
harmony	Cancer	2.11049
harmony	Cancer	2.56511
harmony	Cancer	2.13707
harmony	Cancer	1.13648
harmony	Cancer	2.16278
harmony	Cancer	1.6956
harmony	Cancer	1.02002
harmony	Cancer	2.48824
harmony	Cancer	1.85894
harmony	Cancer	2.00857
harmony	Cancer	1.87606
harmony	Cancer	2.20395
harmony	Cancer	1.99089
harmony	Cancer	1.48109
harmony	Cancer	2.15159
harmony	Cancer	1.93944
harmony	Cancer	1.18942
harmony	Cancer	2.57657
harmony	Cancer	2.07097
harmony	Cancer	1.39778
harmony	Cancer	1.83155
harmony	Cancer	2.3218
harmony	Cancer	2.23063
harmony	Cancer	1.28756
harmony	Cancer	1.68098
harmony	Cancer	1.96204
harmony	Cancer	1.73042
harmony	Cancer	1.99804
harmony	Cancer	1.38315
harmony	Cancer	2.62286
harmony	Cancer	2.19592
harmony	Cancer	1.48127
harmony	Cancer	1.46217
harmony	Cancer	1.41739
harmony	Cancer	1.57355
harmony	Cancer	1.27627
harmony	Cancer	1.39085
harmony	Cancer	2.71899
harmony	Cancer	1.99184
harmony	Cancer	2.1396
harmony	Cancer	1.37095
harmony	Cancer	2.40375
harmony	Cancer	1.9852
harmony	Cancer	1.26832
harmony	Cancer	1.62965
harmony	Cancer	1.61781
harmony	Cancer	1.30871
harmony	Cancer	1.29733
harmony	Cancer	1.78782
harmony	Cancer	1.56309
harmony	Cancer	1.94071
harmony	Cancer	1.25174
harmony	Cancer	1.39778
harmony	Cancer	1.44356
harmony	Cancer	2.48077
[truncated: 380,003+ more rows]

## Sheet: FigureS1c
FigureS1c
Cancer	n_cells		Manual_Annot	n_cells		Batch	n_cells		Treatment_Group	n_cells
Melanoma	630		pDC_LILRA4	2430		Batch08	18521		Pre	17999
iCCA	166		Mono_INHBA	2751		Batch07	4855		Post	29751
HNSCC	9324		Mono_CD16	1801		Batch06	2929
HCC	943		Mono_CD14	3242		Batch05	9324
CRC	2929		Mast	3113		Batch04	1109
ccRCC	23376		Macro_OLFML3	4892		Batch03	1933
Breast Cancer	8449		Macro_NLRP3	4268		Batch02	630
BCC	1933		Macro_LYVE1	2374		Batch01	8449
			Macro_ISG15	2781
			Macro_IFI27	2192
			Macro_IER3	2133
			Macro_FOLR2+APOE+	1344
			Macro_FOLR2+APOE-	531
			Macro_FOLR2-APOE+	6709
			cDC3_LAMP3	1438
			cDC_CLEC9A	900
			cDC(CD1C)	4851

## Sheet: Figure1d
Figure1d
Treatment_Group	Manual_Annot	n
Post	Macro_FOLR2+APOE+	1064
Post	Macro_FOLR2+APOE-	361
Post	Macro_FOLR2-APOE+	4911
Post	Macro_IER3	1161
Post	Macro_IFI27	1650
Post	Macro_ISG15	964
Post	Macro_LYVE1	1643
Post	Macro_NLRP3	2168
Post	Macro_OLFML3	4097
Post	Mast	2141
Post	Mono_CD14	1775
Post	Mono_CD16	993
Post	Mono_INHBA	1246
Post	cDC(CD1C)	2882
Post	cDC3_LAMP3	840
Post	cDC_CLEC9A	581
Post	pDC_LILRA4	1274
Pre	Macro_FOLR2+APOE+	280
Pre	Macro_FOLR2+APOE-	170
Pre	Macro_FOLR2-APOE+	1798
Pre	Macro_IER3	972
Pre	Macro_IFI27	542
Pre	Macro_ISG15	1817
Pre	Macro_LYVE1	731
Pre	Macro_NLRP3	2100
Pre	Macro_OLFML3	795
Pre	Mast	972
Pre	Mono_CD14	1467
Pre	Mono_CD16	808
Pre	Mono_INHBA	1505
Pre	cDC(CD1C)	1969
Pre	cDC3_LAMP3	598
Pre	cDC_CLEC9A	319
Pre	pDC_LILRA4	1156

## Sheet: FigureS2
FigureS2
gene	p_val	avg_log2FC	pct.1	pct.2	p_val_adj	cluster
CD1C	0	3.56187	0.58	0.036	0	cDC(CD1C)
FCER1A	0	3.47187	0.671	0.078	0	cDC(CD1C)
CD1E	0	2.87761	0.53	0.029	0	cDC(CD1C)
CLEC10A	0	2.78717	0.714	0.168	0	cDC(CD1C)
IL1R2	0	1.99904	0.323	0.073	0	cDC(CD1C)
NDRG2	0	1.79536	0.545	0.1	0	cDC(CD1C)
HLA-DQB2	0	1.70638	0.602	0.285	0	cDC(CD1C)
CST7	0	1.58062	0.456	0.109	0	cDC(CD1C)
PPA1	0	1.55613	0.804	0.422	0	cDC(CD1C)
PKIB	0	1.48949	0.628	0.202	0	cDC(CD1C)
FCGR2B	0	1.27694	0.74	0.389	0	cDC(CD1C)
HLA-DQA2	0	1.19721	0.764	0.484	0	cDC(CD1C)
LGALS2	0	1.1766	0.485	0.231	0	cDC(CD1C)
CYP2S1	0	1.17021	0.354	0.1	0	cDC(CD1C)
GSN	0	1.12767	0.898	0.604	0	cDC(CD1C)
CNN2	0	1.04002	0.696	0.369	0	cDC(CD1C)
CKLF	0	0.977585	0.73	0.48	0	cDC(CD1C)
EIF3L	0	0.896965	0.854	0.571	0	cDC(CD1C)
PAK1	0	0.811463	0.684	0.409	0	cDC(CD1C)
IL13RA1	0	0.811367	0.636	0.36	0	cDC(CD1C)
LSP1	0	0.806661	0.912	0.644	0	cDC(CD1C)
SPINT2	0	0.766072	0.751	0.469	0	cDC(CD1C)
GLIPR1	0	0.736551	0.816	0.557	0	cDC(CD1C)
STK17B	0	0.727834	0.699	0.416	0	cDC(CD1C)
PEA15	0	0.683247	0.752	0.491	0	cDC(CD1C)
TMEM14C	0	0.665195	0.755	0.504	0	cDC(CD1C)
RNASE6	0	0.476402	0.784	0.512	0	cDC(CD1C)
ICAM3	0	0.446746	0.43	0.17	0	cDC(CD1C)
NAPSA	0	0.423354	0.425	0.153	0	cDC(CD1C)
CSF2RA	1.96256e-307	0.84523	0.661	0.39	3.61445e-303	cDC(CD1C)
PRCP	5.75564e-297	0.964394	0.624	0.363	1.06002e-292	cDC(CD1C)
CLNS1A	1.23868e-268	0.762519	0.648	0.396	2.28128e-264	cDC(CD1C)
IL18	1.15369e-264	0.678513	0.677	0.415	2.12476e-260	cDC(CD1C)
HLA-DOA	1.05921e-242	0.927061	0.625	0.367	1.95074e-238	cDC(CD1C)
C1orf54	0	3.90182	0.893	0.271	0	cDC_CLEC9A
IDO1	0	3.88486	0.796	0.097	0	cDC_CLEC9A
CLEC9A	0	3.70914	0.813	0.029	0	cDC_CLEC9A
DNASE1L3	0	3.47489	0.74	0.054	0	cDC_CLEC9A
XCR1	0	3.43715	0.573	0.001	0	cDC_CLEC9A
S100B	0	3.39614	0.526	0.093	0	cDC_CLEC9A
CPVL	0	3.32299	0.917	0.557	0	cDC_CLEC9A
WDFY4	0	3.28789	0.817	0.15	0	cDC_CLEC9A
CPNE3	0	2.97972	0.879	0.231	0	cDC_CLEC9A
CADM1	0	2.93786	0.621	0.107	0	cDC_CLEC9A
ASB2	0	2.93445	0.486	0.021	0	cDC_CLEC9A
CCND1	0	2.90696	0.738	0.154	0	cDC_CLEC9A
HLA-DOB	0	2.87068	0.612	0.061	0	cDC_CLEC9A
LGALS2	0	2.80855	0.878	0.245	0	cDC_CLEC9A
CLNK	0	2.70916	0.688	0.015	0	cDC_CLEC9A
SNX3	0	2.69664	0.95	0.685	0	cDC_CLEC9A
RGCC	0	2.51532	0.83	0.215	0	cDC_CLEC9A
NET1	0	2.46964	0.687	0.086	0	cDC_CLEC9A
FLT3	0	2.40039	0.647	0.06	0	cDC_CLEC9A
IRF8	0	2.37404	0.922	0.368	0	cDC_CLEC9A
VAC14	0	2.35567	0.68	0.148	0	cDC_CLEC9A
DBN1	0	2.24074	0.432	0.01	0	cDC_CLEC9A
BTLA	0	2.20388	0.459	0.013	0	cDC_CLEC9A
TACSTD2	0	2.16906	0.442	0.018	0	cDC_CLEC9A
TMEM14A	0	2.1483	0.622	0.058	0	cDC_CLEC9A
BATF3	0	2.13564	0.588	0.064	0	cDC_CLEC9A
LSP1	0	2.07053	0.963	0.665	0	cDC_CLEC9A
CCSER1	0	2.01265	0.482	0.026	0	cDC_CLEC9A
PLCD1	0	1.92333	0.436	0.037	0	cDC_CLEC9A
CAMK2D	0	1.86883	0.666	0.159	0	cDC_CLEC9A
NAPSA	0	1.86676	0.694	0.17	0	cDC_CLEC9A
ICAM3	0	1.7988	0.708	0.187	0	cDC_CLEC9A
PNMA1	0	1.77454	0.39	0.054	0	cDC_CLEC9A
CCDC126	0	1.74003	0.493	0.05	0	cDC_CLEC9A
C1orf21	0	1.7272	0.53	0.051	0	cDC_CLEC9A
CD226	0	1.62875	0.402	0.046	0	cDC_CLEC9A
GCSAM	0	1.62128	0.453	0.017	0	cDC_CLEC9A
ZNF366	0	1.60202	0.501	0.031	0	cDC_CLEC9A
PPM1J	0	1.56403	0.434	0.021	0	cDC_CLEC9A
SNX22	0	1.45822	0.449	0.018	0	cDC_CLEC9A
SERPINF2	0	1.38388	0.608	0.114	0	cDC_CLEC9A
MAP4K1	0	1.37795	0.506	0.095	0	cDC_CLEC9A
LIMA1	0	1.31024	0.431	0.076	0	cDC_CLEC9A
VAV3	0	1.29107	0.443	0.07	0	cDC_CLEC9A
RAB7B	0	1.22268	0.398	0.034	0	cDC_CLEC9A
PDLIM1	0	1.16938	0.373	0.042	0	cDC_CLEC9A
EGLN3	0	1.16816	0.442	0.046	0	cDC_CLEC9A
PTK2	0	1.09348	0.378	0.053	0	cDC_CLEC9A
TLR10	0	1.09266	0.374	0.039	0	cDC_CLEC9A
PARM1	0	1.04838	0.341	0.031	0	cDC_CLEC9A
BIK	0	1.03548	0.279	0.017	0	cDC_CLEC9A
DGAT2	0	0.933556	0.348	0.028	0	cDC_CLEC9A
GNAO1	0	0.890803	0.34	0.011	0	cDC_CLEC9A
TOX	0	0.849056	0.3	0.012	0	cDC_CLEC9A
CBFA2T3	0	0.760472	0.392	0.055	0	cDC_CLEC9A
DPP4	0	0.755367	0.271	0.017	0	cDC_CLEC9A
ZEB1	0	0.712849	0.29	0.03	0	cDC_CLEC9A
FKBP1B	0	0.625616	0.313	0.024	0	cDC_CLEC9A
CXCR3	0	0.56992	0.4	0.046	0	cDC_CLEC9A
FBXO27	0	0.520205	0.273	0.006	0	cDC_CLEC9A
SLAMF7	7.81674e-308	2.02004	0.699	0.2	1.43961e-303	cDC_CLEC9A
RHOF	2.17293e-306	1.64059	0.612	0.149	4.00188e-302	cDC_CLEC9A
ASAP1	1.91648e-304	1.66124	0.696	0.213	3.52959e-300	cDC_CLEC9A
AIM2	5.23094e-296	1.441	0.427	0.079	9.63383e-292	cDC_CLEC9A
ITGB7	7.62927e-296	1.33861	0.444	0.085	1.40508e-291	cDC_CLEC9A
NAAA	1.66442e-295	2.65785	0.811	0.359	3.06536e-291	cDC_CLEC9A
KCNK6	2.4533e-293	1.44704	0.621	0.166	4.51825e-289	cDC_CLEC9A
MZT2A	4.86112e-292	1.1728	0.694	0.221	8.95273e-288	cDC_CLEC9A
CNN2	1.72437e-289	2.07956	0.834	0.394	3.17578e-285	cDC_CLEC9A
HSH2D	1.19494e-287	1.0352	0.429	0.079	2.20072e-283	cDC_CLEC9A
P2RY14	1.58396e-287	1.02061	0.403	0.071	2.91717e-283	cDC_CLEC9A
HDAC9	1.34112e-282	1.65042	0.541	0.126	2.46994e-278	cDC_CLEC9A
TRERF1	7.94297e-280	0.957547	0.342	0.054	1.46286e-275	cDC_CLEC9A
KIF16B	6.56556e-275	1.04194	0.447	0.09	1.20918e-270	cDC_CLEC9A
NAALADL1	2.19777e-265	1.16088	0.293	0.042	4.04763e-261	cDC_CLEC9A
THEM4	4.31651e-261	1.24231	0.394	0.075	7.94972e-257	cDC_CLEC9A
MCOLN2	2.53266e-248	1.09678	0.478	0.11	4.66441e-244	cDC_CLEC9A
LIMD2	6.33067e-241	1.64923	0.878	0.474	1.16592e-236	cDC_CLEC9A
SHTN1	2.32007e-239	0.994103	0.482	0.13	4.27288e-235	cDC_CLEC9A
MAGEF1	1.65112e-238	0.840187	0.407	0.085	3.04088e-234	cDC_CLEC9A
LYRM4	2.19614e-231	1.36016	0.514	0.134	4.04462e-227	cDC_CLEC9A
DENND1B	3.43674e-227	1.3713	0.607	0.188	6.32945e-223	cDC_CLEC9A
TAP1	1.00062e-226	2.12977	0.814	0.415	1.84284e-222	cDC_CLEC9A
GSTM2	3.83695e-226	1.65977	0.304	0.052	7.06651e-222	cDC_CLEC9A
ANXA6	2.49328e-220	1.52727	0.648	0.217	4.59188e-216	cDC_CLEC9A
CYB5R3	2.70326e-215	2.10203	0.779	0.403	4.97859e-211	cDC_CLEC9A
LRRCC1	1.01658e-212	0.534436	0.334	0.065	1.87223e-208	cDC_CLEC9A
CDK2AP2	1.1369e-212	1.71561	0.794	0.39	2.09384e-208	cDC_CLEC9A
DUSP4	3.81672e-212	1.49104	0.44	0.11	7.02926e-208	cDC_CLEC9A
SUSD3	4.73134e-210	1.86286	0.407	0.094	8.71371e-206	cDC_CLEC9A
P2RY6	5.6159e-204	1.38023	0.588	0.187	1.03428e-199	cDC_CLEC9A
CSRP1	2.18302e-203	2.14564	0.654	0.25	4.02047e-199	cDC_CLEC9A
NDRG2	2.57972e-203	2.3411	0.514	0.138	4.75107e-199	cDC_CLEC9A
PIK3CB	2.15176e-202	1.63635	0.45	0.114	3.9629e-198	cDC_CLEC9A
NAV1	3.41604e-200	1.05157	0.431	0.107	6.29132e-196	cDC_CLEC9A
FNBP1	1.19686e-199	1.33805	0.812	0.426	2.20426e-195	cDC_CLEC9A
ENSA	1.56551e-197	1.46327	0.814	0.466	2.88321e-193	cDC_CLEC9A
PTPN22	2.28705e-196	1.15269	0.418	0.101	4.21207e-192	cDC_CLEC9A
RUBCNL	3.88519e-196	0.529696	0.32	0.064	7.15536e-192	cDC_CLEC9A
DYSF	9.29002e-194	0.88416	0.344	0.073	1.71094e-189	cDC_CLEC9A
PPA1	4.07519e-193	1.79159	0.824	0.454	7.50528e-189	cDC_CLEC9A
CYFIP2	5.6182e-193	0.871931	0.336	0.067	1.0347e-188	cDC_CLEC9A
REPIN1	1.19653e-190	0.728765	0.486	0.138	2.20366e-186	cDC_CLEC9A
MYCL	2.61251e-189	1.06114	0.368	0.083	4.81147e-185	cDC_CLEC9A
PIM2	1.09228e-186	0.908115	0.393	0.095	2.01165e-182	cDC_CLEC9A
ANPEP	2.09148e-186	2.00706	0.622	0.201	3.85187e-182	cDC_CLEC9A
AGPAT1	1.01204e-182	1.412	0.517	0.155	1.86387e-178	cDC_CLEC9A
TOMM34	4.02346e-181	1.2466	0.402	0.099	7.41e-177	cDC_CLEC9A
CLIC2	1.33946e-180	1.11901	0.51	0.155	2.46688e-176	cDC_CLEC9A
BASP1	4.70808e-179	0.934259	0.757	0.339	8.67086e-175	cDC_CLEC9A
NFATC2	6.33553e-179	0.698797	0.45	0.122	1.16681e-174	cDC_CLEC9A
LRBA	3.76911e-178	0.748049	0.34	0.075	6.94157e-174	cDC_CLEC9A
UCP2	5.3718e-178	1.99304	0.894	0.629	9.89324e-174	cDC_CLEC9A
PSTPIP1	3.8296e-177	1.41259	0.534	0.166	7.05297e-173	cDC_CLEC9A
PTPRE	2.7226e-176	1.37803	0.829	0.432	5.01421e-172	cDC_CLEC9A
SLC38A1	2.50734e-175	0.625812	0.342	0.075	4.61777e-171	cDC_CLEC9A
TMEM50B	5.27085e-171	1.48269	0.569	0.194	9.70732e-167	cDC_CLEC9A
CYP2S1	5.43914e-169	1.78777	0.432	0.119	1.00173e-164	cDC_CLEC9A
CST7	1.84934e-165	2.31145	0.466	0.138	3.40593e-161	cDC_CLEC9A
RAB29	4.06837e-164	0.624675	0.399	0.11	7.49272e-160	cDC_CLEC9A
ELOVL5	3.34403e-162	1.38428	0.678	0.28	6.1587e-158	cDC_CLEC9A
ECE1	9.75453e-162	0.707071	0.322	0.071	1.79649e-157	cDC_CLEC9A
CCDC6	1.74297e-161	0.974682	0.497	0.157	3.21003e-157	cDC_CLEC9A
NME4	4.15791e-161	0.927026	0.596	0.224	7.65763e-157	cDC_CLEC9A
NBEAL2	2.46829e-156	0.544145	0.331	0.078	4.54586e-152	cDC_CLEC9A
IGFBP7	1.03428e-155	0.817774	0.486	0.153	1.90484e-151	cDC_CLEC9A
C20orf27	1.75006e-155	1.24465	0.71	0.338	3.22308e-151	cDC_CLEC9A
NUP210	9.07276e-155	0.35901	0.373	0.095	1.67093e-150	cDC_CLEC9A
NCOA7	1.04145e-154	0.62439	0.496	0.158	1.91804e-150	cDC_CLEC9A
NLRC5	4.12894e-154	1.80054	0.409	0.115	7.60426e-150	cDC_CLEC9A
DAPP1	5.38857e-154	1.08472	0.589	0.211	9.92414e-150	cDC_CLEC9A
ADAM19	9.858e-153	1.3044	0.392	0.104	1.81555e-148	cDC_CLEC9A
IDH3A	1.84475e-152	0.915077	0.491	0.156	3.39748e-148	cDC_CLEC9A
STK17A	8.64408e-150	0.637035	0.544	0.186	1.59198e-145	cDC_CLEC9A
MARCKSL1	1.37652e-149	0.463281	0.65	0.258	2.53513e-145	cDC_CLEC9A
C1QBP	7.89464e-149	1.74041	0.76	0.423	1.45396e-144	cDC_CLEC9A
DCTPP1	6.96608e-148	1.69524	0.53	0.19	1.28294e-143	cDC_CLEC9A
ID2	9.73257e-147	2.07501	0.854	0.551	1.79245e-142	cDC_CLEC9A
HMGA1	2.53933e-144	1.07015	0.741	0.398	4.67668e-140	cDC_CLEC9A
TPD52	1.26593e-143	1.30961	0.346	0.089	2.33145e-139	cDC_CLEC9A
LSM6	9.24424e-143	1.66309	0.7	0.344	1.70251e-138	cDC_CLEC9A
TPMT	9.68304e-143	1.03037	0.564	0.213	1.78333e-138	cDC_CLEC9A
GYPC	1.14744e-141	1.22814	0.688	0.293	2.11324e-137	cDC_CLEC9A
MCM5	6.06958e-141	1.40287	0.568	0.217	1.11783e-136	cDC_CLEC9A
RAB11FIP1	2.14487e-139	0.868301	0.567	0.215	3.95021e-135	cDC_CLEC9A
BIN1	4.12478e-136	1.06273	0.523	0.183	7.59661e-132	cDC_CLEC9A
MAP3K13	4.52468e-136	1.48557	0.55	0.206	8.33311e-132	cDC_CLEC9A
AP1G2	1.93264e-135	2.07666	0.437	0.137	3.55935e-131	cDC_CLEC9A
BCL6	2.13902e-135	1.83894	0.42	0.127	3.93943e-131	cDC_CLEC9A
PON2	5.84254e-135	1.66834	0.418	0.125	1.07602e-130	cDC_CLEC9A
IL16	1.85071e-133	1.08549	0.553	0.215	3.40845e-129	cDC_CLEC9A
PPM1M	1.57922e-131	1.26051	0.487	0.176	2.90845e-127	cDC_CLEC9A
ACSL5	2.84994e-129	0.917337	0.449	0.145	5.24873e-125	cDC_CLEC9A
FLOT2	1.64082e-127	1.48997	0.578	0.236	3.02189e-123	cDC_CLEC9A
MPEG1	1.23344e-126	1.73273	0.728	0.367	2.27163e-122	cDC_CLEC9A
UBL7	3.63451e-126	1.25149	0.594	0.247	6.69368e-122	cDC_CLEC9A
SULF2	4.15526e-126	0.908943	0.466	0.153	7.65275e-122	cDC_CLEC9A
SELPLG	2.69617e-121	1.17467	0.686	0.337	4.96553e-117	cDC_CLEC9A
LMNA	7.19549e-121	1.52254	0.726	0.362	1.32519e-116	cDC_CLEC9A
TMEM243	1.00236e-120	1.01129	0.609	0.263	1.84604e-116	cDC_CLEC9A
SERTAD3	1.84853e-119	1.11414	0.472	0.168	3.40444e-115	cDC_CLEC9A
IFT20	2.76916e-118	1.2362	0.549	0.225	5.09996e-114	cDC_CLEC9A
MCUR1	8.88702e-118	0.664847	0.5	0.191	1.63672e-113	cDC_CLEC9A
HPS5	1.49063e-117	1.17248	0.51	0.197	2.74529e-113	cDC_CLEC9A
UNC119	2.21486e-117	1.28736	0.601	0.261	4.0791e-113	cDC_CLEC9A
PXN	8.40566e-117	0.561125	0.429	0.14	1.54807e-112	cDC_CLEC9A
PRDX2	1.17766e-116	1.68754	0.507	0.191	2.1689e-112	cDC_CLEC9A
APOBR	7.07099e-115	0.828469	0.506	0.188	1.30226e-110	cDC_CLEC9A
APOL3	2.21354e-113	1.73821	0.48	0.176	4.07667e-109	cDC_CLEC9A
TAP2	4.64231e-113	0.982068	0.462	0.183	8.54974e-109	cDC_CLEC9A
ATP6V0A2	5.02769e-113	0.806292	0.377	0.118	9.2595e-109	cDC_CLEC9A
SCML1	8.32005e-110	0.586399	0.37	0.117	1.5323e-105	cDC_CLEC9A
LMNB1	1.46411e-109	0.520654	0.431	0.15	2.69644e-105	cDC_CLEC9A
SNRNP25	1.77199e-109	1.28732	0.467	0.177	3.26346e-105	cDC_CLEC9A
ACAP1	1.11963e-108	0.77262	0.403	0.131	2.06202e-104	cDC_CLEC9A
SERPINB9	1.9136e-108	1.62067	0.706	0.369	3.52427e-104	cDC_CLEC9A
KIF2A	2.47163e-108	0.688573	0.466	0.169	4.552e-104	cDC_CLEC9A
RAB32	3.64198e-107	0.897882	0.671	0.369	6.70743e-103	cDC_CLEC9A
CHN2	7.11243e-107	0.966656	0.419	0.144	1.3099e-102	cDC_CLEC9A
CKS2	1.72923e-106	1.42298	0.558	0.237	3.18471e-102	cDC_CLEC9A
R3HDM4	4.82071e-106	0.853041	0.53	0.215	8.8783e-102	cDC_CLEC9A
HNRNPLL	7.46784e-106	0.813311	0.419	0.147	1.37535e-101	cDC_CLEC9A
ARF6	1.84489e-104	0.927597	0.709	0.413	3.39774e-100	cDC_CLEC9A
ERAP2	3.93785e-104	1.32166	0.44	0.166	7.25234e-100	cDC_CLEC9A
LDLRAD4	4.72591e-103	0.803517	0.513	0.207	8.70371e-99	cDC_CLEC9A
G3BP2	1.21486e-102	1.32129	0.584	0.271	2.2374e-98	cDC_CLEC9A
MRPL18	1.87431e-101	1.00171	0.664	0.343	3.45191e-97	cDC_CLEC9A
BID	4.75919e-101	1.51286	0.721	0.408	8.765e-97	cDC_CLEC9A
HSDL2	6.76279e-101	0.646331	0.426	0.153	1.2455e-96	cDC_CLEC9A
RCN2	4.47482e-99	0.645509	0.41	0.146	8.24128e-95	cDC_CLEC9A
SPN	7.74441e-99	0.442564	0.446	0.162	1.42629e-94	cDC_CLEC9A
HSPB11	2.82799e-97	0.848205	0.569	0.261	5.20831e-93	cDC_CLEC9A
EVL	1.17777e-96	1.04723	0.681	0.351	2.1691e-92	cDC_CLEC9A
DLGAP4	2.32986e-96	0.836095	0.479	0.191	4.2909e-92	cDC_CLEC9A
PTMS	2.41178e-96	0.93017	0.659	0.357	4.44177e-92	cDC_CLEC9A
PTGES2	2.4909e-96	1.01655	0.504	0.215	4.58749e-92	cDC_CLEC9A
SRP19	2.95758e-96	1.75511	0.439	0.177	5.44698e-92	cDC_CLEC9A
CBL	1.40461e-93	0.612201	0.449	0.176	2.58688e-89	cDC_CLEC9A
MSL3	2.14025e-93	0.946955	0.499	0.203	3.94171e-89	cDC_CLEC9A
BZW2	4.28824e-92	0.655398	0.426	0.16	7.89765e-88	cDC_CLEC9A
DSTN	4.97579e-92	0.906105	0.66	0.341	9.16391e-88	cDC_CLEC9A
PTRHD1	4.94157e-91	1.05007	0.668	0.343	9.10088e-87	cDC_CLEC9A
OXSR1	5.73065e-91	0.527909	0.458	0.179	1.05541e-86	cDC_CLEC9A
CCT2	2.4724e-89	0.87697	0.648	0.334	4.55342e-85	cDC_CLEC9A
CCDC12	3.41551e-89	1.16655	0.592	0.281	6.29034e-85	cDC_CLEC9A
OSBPL9	2.65957e-88	1.23833	0.429	0.164	4.89813e-84	cDC_CLEC9A
ACTN1	1.04964e-85	1.083	0.623	0.313	1.93313e-81	cDC_CLEC9A
SRSF7	2.97282e-85	1.00451	0.797	0.547	5.47504e-81	cDC_CLEC9A
SNRPF	1.00795e-84	0.716678	0.693	0.387	1.85634e-80	cDC_CLEC9A
SEPHS2	1.21e-84	0.61272	0.501	0.222	2.22846e-80	cDC_CLEC9A
SSRP1	2.95719e-84	0.374087	0.47	0.199	5.44626e-80	cDC_CLEC9A
TSTD1	3.52388e-83	1.05215	0.529	0.234	6.48993e-79	cDC_CLEC9A
CIITA	5.71365e-83	1.42473	0.626	0.319	1.05228e-78	cDC_CLEC9A
UPF2	3.14636e-82	0.734523	0.499	0.217	5.79466e-78	cDC_CLEC9A
BIRC3	3.77519e-82	1.44334	0.511	0.217	6.95277e-78	cDC_CLEC9A
CKLF	1.79065e-81	1.48357	0.754	0.501	3.29783e-77	cDC_CLEC9A
EIF6	2.1514e-81	1.33428	0.688	0.4	3.96224e-77	cDC_CLEC9A
ATP1A1	1.26869e-80	1.15777	0.7	0.425	2.33655e-76	cDC_CLEC9A
PFDN2	1.43553e-79	1.14199	0.728	0.437	2.64381e-75	cDC_CLEC9A
CACYBP	6.77736e-79	1.00128	0.686	0.396	1.24819e-74	cDC_CLEC9A
SMIM14	7.67455e-79	0.897427	0.554	0.264	1.41342e-74	cDC_CLEC9A
SEMA4A	5.17816e-78	1.01051	0.492	0.218	9.53661e-74	cDC_CLEC9A
OFD1	5.34122e-78	0.89959	0.433	0.177	9.83693e-74	cDC_CLEC9A
LPP	8.7346e-78	1.24728	0.556	0.262	1.60865e-73	cDC_CLEC9A
NDUFS4	1.50338e-77	1.57502	0.573	0.281	2.76878e-73	cDC_CLEC9A
PAK1	1.61548e-77	1.33262	0.736	0.431	2.97524e-73	cDC_CLEC9A
RAB11A	2.72013e-77	0.885413	0.693	0.396	5.00967e-73	cDC_CLEC9A
PDLIM7	4.98408e-77	1.54222	0.453	0.192	9.17919e-73	cDC_CLEC9A
SFT2D2	5.38126e-77	1.00564	0.574	0.288	9.91066e-73	cDC_CLEC9A
SLC1A5	8.30978e-77	1.35291	0.512	0.234	1.53041e-72	cDC_CLEC9A
TUBA1A	3.81901e-75	1.26968	0.711	0.457	7.03346e-71	cDC_CLEC9A
MZT2B	5.91605e-75	0.377612	0.642	0.351	1.08956e-70	cDC_CLEC9A
MYD88	1.7998e-73	1.21051	0.64	0.352	3.31469e-69	cDC_CLEC9A
CNPPD1	2.89465e-73	0.975422	0.544	0.266	5.33107e-69	cDC_CLEC9A
TRPV2	3.24888e-73	1.54159	0.467	0.204	5.98346e-69	cDC_CLEC9A
DCXR	5.67725e-73	1.60756	0.651	0.362	1.04558e-68	cDC_CLEC9A
SLAMF8	6.4905e-73	1.92516	0.612	0.32	1.19536e-68	cDC_CLEC9A
SRI	1.62483e-72	1.01639	0.703	0.429	2.99245e-68	cDC_CLEC9A
ETV6	7.95252e-72	0.812215	0.556	0.285	1.46462e-67	cDC_CLEC9A
SNX20	1.57021e-71	0.889431	0.47	0.214	2.89185e-67	cDC_CLEC9A
FDFT1	3.34184e-71	0.877245	0.53	0.255	6.15467e-67	cDC_CLEC9A
INPP5D	1.04961e-70	1.29853	0.597	0.306	1.93306e-66	cDC_CLEC9A
FNIP2	6.7587e-70	0.69243	0.48	0.216	1.24475e-65	cDC_CLEC9A
ADSL	8.02408e-70	1.08405	0.469	0.211	1.47779e-65	cDC_CLEC9A
DNAJC4	5.68906e-69	0.717468	0.65	0.357	1.04775e-64	cDC_CLEC9A
MBP	1.11075e-68	0.497688	0.602	0.313	2.04568e-64	cDC_CLEC9A
UBE2N	1.23951e-68	0.973202	0.651	0.369	2.2828e-64	cDC_CLEC9A
LRRK2	3.18787e-68	0.91749	0.463	0.206	5.87109e-64	cDC_CLEC9A
CD59	9.10568e-68	1.24121	0.634	0.335	1.67699e-63	cDC_CLEC9A
CRIP1	2.17447e-67	0.932504	0.557	0.288	4.00472e-63	cDC_CLEC9A
TIMM17B	2.45108e-66	0.879404	0.609	0.319	4.51415e-62	cDC_CLEC9A
CSK	2.95812e-64	0.789571	0.614	0.342	5.44798e-60	cDC_CLEC9A
TRABD	4.83089e-64	0.794762	0.633	0.352	8.89706e-60	cDC_CLEC9A
MYADM	7.93663e-64	1.35874	0.606	0.329	1.46169e-59	cDC_CLEC9A
SMARCA5	5.2176e-63	0.559771	0.576	0.306	9.60925e-59	cDC_CLEC9A
SNRPA	7.11836e-63	1.55849	0.557	0.291	1.31099e-58	cDC_CLEC9A
AKR7A2	2.8356e-62	0.858542	0.5	0.245	5.22232e-58	cDC_CLEC9A
IDH2	6.52234e-62	1.30288	0.666	0.406	1.20122e-57	cDC_CLEC9A
EHD4	1.27949e-61	1.02806	0.466	0.215	2.35643e-57	cDC_CLEC9A
SMCO4	2.62866e-61	1.16742	0.697	0.413	4.8412e-57	cDC_CLEC9A
BLOC1S6	7.25991e-60	0.682597	0.542	0.279	1.33706e-55	cDC_CLEC9A
SPNS1	7.42073e-60	0.405133	0.502	0.244	1.36668e-55	cDC_CLEC9A
GNA15	8.60998e-60	0.513699	0.573	0.301	1.5857e-55	cDC_CLEC9A
CD48	6.55552e-59	1.46453	0.736	0.474	1.20733e-54	cDC_CLEC9A
MAP4	1.66532e-58	0.943253	0.507	0.253	3.06702e-54	cDC_CLEC9A
DUSP2	2.45811e-58	0.728836	0.552	0.296	4.5271e-54	cDC_CLEC9A
FGD2	3.81917e-58	1.27877	0.616	0.339	7.03376e-54	cDC_CLEC9A
MRPL3	3.40552e-57	0.973411	0.534	0.278	6.27194e-53	cDC_CLEC9A
PRMT1	4.84185e-57	0.908471	0.564	0.302	8.91724e-53	cDC_CLEC9A
PARVG	5.3496e-57	1.10714	0.711	0.445	9.85236e-53	cDC_CLEC9A
EIF5B	6.96759e-57	0.433141	0.632	0.354	1.28322e-52	cDC_CLEC9A
UBE2V2	1.56058e-56	1.36754	0.508	0.254	2.87412e-52	cDC_CLEC9A
SCNM1	3.68704e-56	1.32494	0.599	0.33	6.79043e-52	cDC_CLEC9A
NSMCE1	1.25955e-55	0.559883	0.52	0.266	2.31971e-51	cDC_CLEC9A
PTPN2	6.457e-55	0.957074	0.649	0.381	1.18919e-50	cDC_CLEC9A
ITSN2	7.86525e-55	0.944404	0.657	0.381	1.44854e-50	cDC_CLEC9A
TAF15	6.03873e-54	0.729127	0.563	0.305	1.11215e-49	cDC_CLEC9A
PRMT2	3.46546e-52	1.30679	0.689	0.423	6.38234e-48	cDC_CLEC9A
LASP1	1.53188e-49	0.870591	0.563	0.305	2.82126e-45	cDC_CLEC9A
FBL	2.12269e-48	0.832817	0.599	0.343	3.90935e-44	cDC_CLEC9A
CD52	2.2928e-46	0.998185	0.656	0.385	4.22266e-42	cDC_CLEC9A
EZR	4.03985e-46	0.246485	0.653	0.395	7.4402e-42	cDC_CLEC9A
UBE2J1	1.72005e-45	0.276252	0.553	0.297	3.16783e-41	cDC_CLEC9A
PLEKHO1	6.79468e-45	0.629328	0.613	0.356	1.25138e-40	cDC_CLEC9A
CAMTA1	3.34593e-44	0.499517	0.61	0.359	6.16221e-40	cDC_CLEC9A
CCL22	0	4.50884	0.496	0.02	0	cDC3_LAMP3
FSCN1	0	4.39031	0.804	0.093	0	cDC3_LAMP3
CCL19	0	4.04089	0.574	0.017	0	cDC3_LAMP3
LAMP3	0	3.68888	0.789	0.042	0	cDC3_LAMP3
CCR7	0	3.68542	0.698	0.033	0	cDC3_LAMP3
MARCKSL1	0	3.58057	0.828	0.248	0	cDC3_LAMP3
CCL17	0	3.29998	0.382	0.017	0	cDC3_LAMP3
BIRC3	0	3.10003	0.789	0.205	0	cDC3_LAMP3
CST7	0	2.75656	0.675	0.128	0	cDC3_LAMP3
EBI3	0	2.58869	0.606	0.146	0	cDC3_LAMP3
RAMP1	0	2.1662	0.351	0.021	0	cDC3_LAMP3
IDO1	0	2.08646	0.655	0.093	0	cDC3_LAMP3
IL7R	0	2.07507	0.589	0.118	0	cDC3_LAMP3
NCCRP1	0	2.0031	0.329	0	0	cDC3_LAMP3
IL32	0	1.99576	0.574	0.118	0	cDC3_LAMP3
LAD1	0	1.91473	0.529	0.005	0	cDC3_LAMP3
TRAF1	0	1.90295	0.648	0.117	0	cDC3_LAMP3
DAPP1	0	1.86703	0.701	0.203	0	cDC3_LAMP3
KIF2A	0	1.82768	0.59	0.162	0	cDC3_LAMP3
GPR157	0	1.82316	0.587	0.046	0	cDC3_LAMP3
TBC1D4	0	1.73988	0.55	0.09	0	cDC3_LAMP3
PPA1	0	1.71387	0.846	0.449	0	cDC3_LAMP3
CLIC2	0	1.67052	0.616	0.147	0	cDC3_LAMP3
RAB9A	0	1.63569	0.633	0.229	0	cDC3_LAMP3
GRSF1	0	1.62622	0.713	0.328	0	cDC3_LAMP3
NUB1	0	1.52242	0.736	0.3	0	cDC3_LAMP3
DUSP4	0	1.51998	0.53	0.103	0	cDC3_LAMP3
DUSP5	0	1.50132	0.539	0.122	0	cDC3_LAMP3
ANXA6	0	1.49225	0.594	0.213	0	cDC3_LAMP3
CDKN1A	0	1.46852	0.838	0.515	0	cDC3_LAMP3
KDM2B	0	1.45539	0.568	0.135	0	cDC3_LAMP3
CD40	0	1.43987	0.665	0.28	0	cDC3_LAMP3
GADD45A	0	1.42854	0.408	0.064	0	cDC3_LAMP3
CD80	0	1.40528	0.444	0.083	0	cDC3_LAMP3
CD83	0	1.38427	0.809	0.479	0	cDC3_LAMP3
RELB	0	1.37661	0.657	0.232	0	cDC3_LAMP3
RHOF	0	1.36977	0.613	0.144	0	cDC3_LAMP3
MGLL	0	1.35386	0.572	0.145	0	cDC3_LAMP3
CD200	0	1.35266	0.45	0.004	0	cDC3_LAMP3
LY75	0	1.28849	0.497	0.083	0	cDC3_LAMP3
CALCRL	0	1.2577	0.333	0.048	0	cDC3_LAMP3
POGLUT1	0	1.25536	0.52	0.09	0	cDC3_LAMP3
ACHE	0	1.24964	0.354	0.007	0	cDC3_LAMP3
TVP23A	0	1.21433	0.439	0.065	0	cDC3_LAMP3
ADORA2A	0	1.21143	0.336	0.021	0	cDC3_LAMP3
RAB8B	0	1.17189	0.622	0.239	0	cDC3_LAMP3
RFTN1	0	1.15077	0.615	0.187	0	cDC3_LAMP3
SINHCAF	0	1.1275	0.36	0.079	0	cDC3_LAMP3
TRIP10	0	1.12245	0.499	0.081	0	cDC3_LAMP3
BCL2L14	0	1.12021	0.316	0.015	0	cDC3_LAMP3
NDE1	0	1.10517	0.508	0.148	0	cDC3_LAMP3
NET1	0	1.05433	0.461	0.086	0	cDC3_LAMP3
CRLF2	0	1.03406	0.344	0.021	0	cDC3_LAMP3
GCSAM	0	1.02197	0.303	0.016	0	cDC3_LAMP3
SLCO5A1	0	1.02108	0.398	0.005	0	cDC3_LAMP3
MREG	0	0.988848	0.418	0.039	0	cDC3_LAMP3
ARHGAP10	0	0.973646	0.464	0.121	0	cDC3_LAMP3
USP12	0	0.940929	0.455	0.09	0	cDC3_LAMP3
SIAH2	0	0.934886	0.495	0.13	0	cDC3_LAMP3
IL15	0	0.927193	0.463	0.118	0	cDC3_LAMP3
SOCS2	0	0.925917	0.364	0.026	0	cDC3_LAMP3
LIMCH1	0	0.899346	0.3	0.008	0	cDC3_LAMP3
CD274	0	0.898012	0.442	0.065	0	cDC3_LAMP3
MAP3K14	0	0.873923	0.407	0.057	0	cDC3_LAMP3
CERS6	0	0.838873	0.493	0.132	0	cDC3_LAMP3
ANKRD33B	0	0.798875	0.349	0.009	0	cDC3_LAMP3
TTYH2	0	0.783191	0.388	0.088	0	cDC3_LAMP3
ETV3	0	0.780058	0.508	0.135	0	cDC3_LAMP3
TRAFD1	0	0.771564	0.538	0.168	0	cDC3_LAMP3
FLT3	0	0.768585	0.404	0.061	0	cDC3_LAMP3
P2RY10	0	0.76753	0.329	0.024	0	cDC3_LAMP3
CHST7	0	0.756728	0.314	0.039	0	cDC3_LAMP3
HMSD	0	0.754119	0.331	0.003	0	cDC3_LAMP3
ARAP2	0	0.715775	0.402	0.094	0	cDC3_LAMP3
NUAK2	0	0.691369	0.365	0.055	0	cDC3_LAMP3
TNFRSF9	0	0.688158	0.321	0.026	0	cDC3_LAMP3
TOMM34	0	0.686821	0.481	0.093	0	cDC3_LAMP3
HLA-DOB	0	0.653631	0.33	0.063	0	cDC3_LAMP3
TNFRSF11A	0	0.645376	0.31	0.048	0	cDC3_LAMP3
CCDC28B	0	0.608705	0.315	0.039	0	cDC3_LAMP3
RAB30	0	0.59099	0.374	0.023	0	cDC3_LAMP3
SPRED2	0	0.55535	0.341	0.049	0	cDC3_LAMP3
HIVEP1	0	0.53449	0.4	0.084	0	cDC3_LAMP3
PPP1R16B	0	0.533133	0.307	0.032	0	cDC3_LAMP3
ARNTL2	0	0.526657	0.302	0.024	0	cDC3_LAMP3
SEMA7A	0	0.427699	0.308	0.048	0	cDC3_LAMP3
IRF4	0	0.347147	0.451	0.081	0	cDC3_LAMP3
PDCD1LG2	6.355e-306	0.670825	0.36	0.081	1.1704e-301	cDC3_LAMP3
NAA25	2.13562e-302	0.586475	0.409	0.104	3.93317e-298	cDC3_LAMP3
NMRK1	4.92088e-297	0.634017	0.425	0.114	9.06279e-293	cDC3_LAMP3
RAB29	2.27992e-293	0.783281	0.409	0.107	4.19893e-289	cDC3_LAMP3
TUBB6	4.13509e-291	0.938844	0.508	0.163	7.61559e-287	cDC3_LAMP3
C17orf49	3.72766e-284	0.545227	0.584	0.219	6.86523e-280	cDC3_LAMP3
MALT1	6.54118e-284	1.15452	0.514	0.169	1.20469e-279	cDC3_LAMP3
NFKB1	9.42486e-282	1.34311	0.651	0.277	1.73578e-277	cDC3_LAMP3
RUBCN	6.16216e-281	0.623775	0.355	0.081	1.13488e-276	cDC3_LAMP3
NRP2	1.52639e-275	1.06783	0.548	0.199	2.81115e-271	cDC3_LAMP3
RPS27L	6.10976e-274	1.54245	0.693	0.352	1.12523e-269	cDC3_LAMP3
TBC1D8	7.66912e-274	0.944596	0.513	0.17	1.41242e-269	cDC3_LAMP3
MMD	2.91121e-259	0.69021	0.409	0.114	5.36157e-255	cDC3_LAMP3
BASP1	1.04117e-258	1.25115	0.685	0.336	1.91752e-254	cDC3_LAMP3
REPIN1	2.05944e-256	0.679545	0.447	0.136	3.79288e-252	cDC3_LAMP3
CFLAR	1.91175e-255	0.936928	0.794	0.503	3.52087e-251	cDC3_LAMP3
IL2RG	1.44764e-254	0.700788	0.688	0.313	2.66612e-250	cDC3_LAMP3
NFKB2	6.24712e-251	0.900737	0.572	0.216	1.15053e-246	cDC3_LAMP3
STK4	3.3088e-250	1.18824	0.72	0.42	6.09381e-246	cDC3_LAMP3
ZBTB10	1.87209e-245	0.700247	0.332	0.08	3.44782e-241	cDC3_LAMP3
VOPP1	9.77215e-244	0.891313	0.671	0.337	1.79974e-239	cDC3_LAMP3
IL4I1	1.72451e-243	1.04711	0.584	0.224	3.17604e-239	cDC3_LAMP3
SNN	3.07799e-241	0.638353	0.44	0.137	5.66873e-237	cDC3_LAMP3
MCOLN2	3.37904e-241	0.741116	0.387	0.109	6.22318e-237	cDC3_LAMP3
LRRFIP2	4.60037e-239	0.706776	0.589	0.242	8.47249e-235	cDC3_LAMP3
CRIP1	9.35013e-236	1.83254	0.633	0.282	1.72201e-231	cDC3_LAMP3
ADAM19	1.35294e-235	0.279742	0.378	0.101	2.49171e-231	cDC3_LAMP3
FNBP1	3.443e-235	1.04069	0.723	0.424	6.34098e-231	cDC3_LAMP3
GPR132	4.91212e-235	0.628878	0.426	0.127	9.04665e-231	cDC3_LAMP3
NAV1	5.2125e-233	0.598837	0.381	0.105	9.59986e-229	cDC3_LAMP3
MAP3K13	1.88157e-229	0.78597	0.524	0.203	3.46528e-225	cDC3_LAMP3
PTPN1	5.02947e-228	1.08094	0.702	0.392	9.26277e-224	cDC3_LAMP3
GPR137B	1.09598e-225	1.22435	0.62	0.288	2.01847e-221	cDC3_LAMP3
RAB5B	2.82516e-224	0.79108	0.503	0.186	5.2031e-220	cDC3_LAMP3
SNX11	5.00677e-224	0.757255	0.379	0.111	9.22097e-220	cDC3_LAMP3
TSPAN33	7.41061e-218	0.592436	0.355	0.099	1.36481e-213	cDC3_LAMP3
PPM1K	4.31997e-215	0.286186	0.446	0.147	7.95608e-211	cDC3_LAMP3
TUBA1C	3.05596e-211	1.37885	0.667	0.37	5.62816e-207	cDC3_LAMP3
CSF2RA	5.79103e-211	1.1244	0.702	0.408	1.06653e-206	cDC3_LAMP3
ANTXR2	2.24706e-204	0.350372	0.442	0.148	4.13842e-200	cDC3_LAMP3
DCAF6	1.61406e-203	0.550678	0.438	0.147	2.97261e-199	cDC3_LAMP3
CHD3	2.34009e-202	0.515652	0.417	0.135	4.30974e-198	cDC3_LAMP3
HAPLN3	6.53279e-201	0.581907	0.359	0.107	1.20314e-196	cDC3_LAMP3
CYTIP	9.45943e-200	0.628106	0.69	0.382	1.74214e-195	cDC3_LAMP3
TBC1D10A	1.41149e-195	0.314875	0.373	0.113	2.59954e-191	cDC3_LAMP3
TNIP2	3.29597e-193	0.941074	0.471	0.176	6.07019e-189	cDC3_LAMP3
MYO1G	4.38269e-191	0.695579	0.598	0.274	8.07159e-187	cDC3_LAMP3
GRAMD1A	2.88561e-182	0.710005	0.453	0.174	5.31443e-178	cDC3_LAMP3
CEP350	6.57857e-181	0.84408	0.581	0.281	1.21158e-176	cDC3_LAMP3
RUFY3	9.85838e-181	0.436536	0.38	0.123	1.81562e-176	cDC3_LAMP3
FYTTD1	1.94833e-180	0.502739	0.539	0.239	3.58825e-176	cDC3_LAMP3
ASMTL	3.33843e-179	0.715962	0.38	0.127	6.14838e-175	cDC3_LAMP3
FAM118A	1.26489e-178	0.791386	0.442	0.16	2.32955e-174	cDC3_LAMP3
SOCS1	2.24294e-178	0.739201	0.491	0.195	4.13081e-174	cDC3_LAMP3
LYST	3.21956e-177	0.466128	0.529	0.221	5.92946e-173	cDC3_LAMP3
TRADD	2.16355e-170	0.605608	0.534	0.237	3.98461e-166	cDC3_LAMP3
BIRC2	1.85633e-158	0.534099	0.49	0.206	3.41881e-154	cDC3_LAMP3
LMNB1	3.71465e-158	0.567952	0.403	0.148	6.84127e-154	cDC3_LAMP3
CYB5A	4.95133e-158	0.741821	0.514	0.232	9.11887e-154	cDC3_LAMP3
CYTH1	1.42751e-157	0.542713	0.613	0.318	2.62904e-153	cDC3_LAMP3
NABP1	2.08415e-156	0.849982	0.614	0.331	3.83838e-152	cDC3_LAMP3
GLS	1.42957e-155	0.693419	0.466	0.196	2.63283e-151	cDC3_LAMP3
PTMS	1.76182e-146	0.824426	0.633	0.354	3.24474e-142	cDC3_LAMP3
PTGES2	2.8966e-144	0.564293	0.478	0.213	5.33468e-140	cDC3_LAMP3
GPBP1	4.60075e-143	0.555977	0.615	0.336	8.47321e-139	cDC3_LAMP3
RPL14	8.84122e-142	0.384604	0.794	0.535	1.62829e-137	cDC3_LAMP3
RPS19	3.34988e-140	0.270034	0.821	0.568	6.16947e-136	cDC3_LAMP3
ARPP19	5.32204e-131	0.5929	0.526	0.261	9.8016e-127	cDC3_LAMP3
STARD7	1.26303e-129	0.630682	0.554	0.298	2.32612e-125	cDC3_LAMP3
ANXA7	9.19859e-125	0.638846	0.627	0.365	1.6941e-120	cDC3_LAMP3
BCL3	1.49085e-123	0.571591	0.466	0.21	2.7457e-119	cDC3_LAMP3
RNF145	4.27413e-123	0.677151	0.54	0.267	7.87166e-119	cDC3_LAMP3
PIM3	4.18048e-121	0.795036	0.536	0.278	7.69919e-117	cDC3_LAMP3
TNFAIP8	1.79896e-116	0.590453	0.583	0.328	3.31314e-112	cDC3_LAMP3
KYNU	8.8746e-112	0.565457	0.565	0.308	1.63444e-107	cDC3_LAMP3
ATF5	1.21306e-110	0.697326	0.614	0.353	2.2341e-106	cDC3_LAMP3
TNIP1	8.51354e-107	0.320283	0.601	0.338	1.56794e-102	cDC3_LAMP3
NME2	9.13994e-87	0.561615	0.614	0.351	1.6833e-82	cDC3_LAMP3
APOE	0	2.02419	0.934	0.437	0	Macro_FOLR2-APOE+
APOC1	0	1.83649	0.917	0.44	0	Macro_FOLR2-APOE+
TREM2	0	1.36386	0.869	0.331	0	Macro_FOLR2-APOE+
NUPR1	0	1.23292	0.613	0.151	0	Macro_FOLR2-APOE+
MTRNR2L8	0	1.23209	0.699	0.398	0	Macro_FOLR2-APOE+
RNASE1	0	1.20621	0.668	0.208	0	Macro_FOLR2-APOE+
GPNMB	0	0.956336	0.802	0.258	0	Macro_FOLR2-APOE+
PDK4	0	0.849671	0.633	0.258	0	Macro_FOLR2-APOE+
KCNMA1	0	0.84878	0.593	0.206	0	Macro_FOLR2-APOE+
LPL	0	0.83824	0.308	0.032	0	Macro_FOLR2-APOE+
CFD	0	0.823814	0.817	0.521	0	Macro_FOLR2-APOE+
RHOB	0	0.815223	0.79	0.501	0	Macro_FOLR2-APOE+
A2M	0	0.809641	0.809	0.321	0	Macro_FOLR2-APOE+
C1QC	0	0.795708	0.959	0.478	0	Macro_FOLR2-APOE+
DAB2	0	0.722958	0.829	0.369	0	Macro_FOLR2-APOE+
GPX1	0	0.643685	0.8	0.508	0	Macro_FOLR2-APOE+
MAFB	0	0.643064	0.893	0.545	0	Macro_FOLR2-APOE+
CD81	0	0.614659	0.777	0.41	0	Macro_FOLR2-APOE+
ADORA3	0	0.606755	0.544	0.217	0	Macro_FOLR2-APOE+
GPR34	0	0.605843	0.608	0.257	0	Macro_FOLR2-APOE+
C3	0	0.593908	0.767	0.321	0	Macro_FOLR2-APOE+
SCD	0	0.590089	0.387	0.11	0	Macro_FOLR2-APOE+
LIPA	0	0.566767	0.844	0.445	0	Macro_FOLR2-APOE+
CPM	0	0.512728	0.661	0.322	0	Macro_FOLR2-APOE+
PLTP	0	0.49181	0.732	0.263	0	Macro_FOLR2-APOE+
AKR1B1	0	0.483477	0.768	0.419	0	Macro_FOLR2-APOE+
C1QA	0	0.452045	0.958	0.502	0	Macro_FOLR2-APOE+
SLC1A3	0	0.438568	0.66	0.314	0	Macro_FOLR2-APOE+
ABHD12	0	0.424827	0.638	0.337	0	Macro_FOLR2-APOE+
HMOX1	0	0.406093	0.797	0.504	0	Macro_FOLR2-APOE+
CD9	0	0.392656	0.834	0.428	0	Macro_FOLR2-APOE+
MSR1	0	0.388645	0.723	0.325	0	Macro_FOLR2-APOE+
VAT1	0	0.383917	0.474	0.197	0	Macro_FOLR2-APOE+
DNASE2	0	0.373263	0.634	0.323	0	Macro_FOLR2-APOE+
GYPC	0	0.369822	0.522	0.265	0	Macro_FOLR2-APOE+
TIMP2	0	0.367099	0.582	0.325	0	Macro_FOLR2-APOE+
SLCO2B1	0	0.357387	0.716	0.313	0	Macro_FOLR2-APOE+
C1QB	0	0.322576	0.951	0.48	0	Macro_FOLR2-APOE+
LHFPL2	0	0.315949	0.5	0.248	0	Macro_FOLR2-APOE+
MERTK	0	0.3087	0.428	0.153	0	Macro_FOLR2-APOE+
TSPAN4	0	0.29814	0.557	0.25	0	Macro_FOLR2-APOE+
AP1B1	0	0.295201	0.645	0.353	0	Macro_FOLR2-APOE+
LRP1	0	0.284675	0.679	0.38	0	Macro_FOLR2-APOE+
FUCA1	0	0.26193	0.513	0.207	0	Macro_FOLR2-APOE+
PLXDC2	0	0.254991	0.811	0.5	0	Macro_FOLR2-APOE+
ADAP2	0	0.238	0.676	0.407	0	Macro_FOLR2-APOE+
CD84	0	0.222836	0.649	0.35	0	Macro_FOLR2-APOE+
PLD3	0	0.211079	0.802	0.463	0	Macro_FOLR2-APOE+
YWHAH	0	0.204602	0.757	0.495	0	Macro_FOLR2-APOE+
PMP22	0	0.182162	0.546	0.233	0	Macro_FOLR2-APOE+
ACP5	0	0.154596	0.637	0.361	0	Macro_FOLR2-APOE+
MARCKS	2.9341e-225	0.167731	0.747	0.497	5.40374e-221	Macro_FOLR2-APOE+
SELENOP	3.94969e-218	3.31749	0.46	0.088	7.27414e-214	Macro_FOLR2+APOE-
C1QC	2.60084e-118	1.06204	0.951	0.541	4.78996e-114	Macro_FOLR2+APOE-
C1QA	1.28277e-116	1.0072	0.953	0.562	2.36248e-112	Macro_FOLR2+APOE-
SLC40A1	6.25818e-106	2.18039	0.548	0.227	1.15257e-101	Macro_FOLR2+APOE-
RNASE1	8.08054e-102	1.26443	0.631	0.268	1.48819e-97	Macro_FOLR2+APOE-
C1QB	1.58682e-99	0.768041	0.953	0.541	2.92244e-95	Macro_FOLR2+APOE-
FOLR2	3.29429e-98	1.50015	0.476	0.177	6.06709e-94	Macro_FOLR2+APOE-
PLTP	5.7958e-71	1.37689	0.586	0.326	1.06741e-66	Macro_FOLR2+APOE-
F13A1	1.23807e-68	1.40619	0.484	0.229	2.28016e-64	Macro_FOLR2+APOE-
CTSZ	1.34131e-08	0.169749	0.397	0.655	0.00024703	Macro_FOLR2+APOE-
GPNMB	0	2.79766	0.929	0.318	0	Macro_FOLR2+APOE+
CCL18	0	2.7751	0.346	0.045	0	Macro_FOLR2+APOE+
CXCL9	0	2.45619	0.714	0.142	0	Macro_FOLR2+APOE+
NR1H3	0	2.43995	0.743	0.133	0	Macro_FOLR2+APOE+
LGMN	0	2.43445	0.93	0.394	0	Macro_FOLR2+APOE+
ACP5	0	2.39401	0.876	0.386	0	Macro_FOLR2+APOE+
C1QB	0	2.33503	0.986	0.533	0	Macro_FOLR2+APOE+
C1QA	0	2.21635	0.987	0.554	0	Macro_FOLR2+APOE+
CYP27A1	0	2.18857	0.446	0.085	0	Macro_FOLR2+APOE+
TMEM176B	0	2.04732	0.98	0.522	0	Macro_FOLR2+APOE+
APOC1	0	2.03441	0.962	0.494	0	Macro_FOLR2+APOE+
PLD3	0	1.91446	0.975	0.497	0	Macro_FOLR2+APOE+
PLA2G7	0	1.83758	0.661	0.182	0	Macro_FOLR2+APOE+
C1QC	0	1.83565	0.988	0.533	0	Macro_FOLR2+APOE+
CTSL	0	1.82059	0.969	0.506	0	Macro_FOLR2+APOE+
ADAMDEC1	0	1.79221	0.641	0.075	0	Macro_FOLR2+APOE+
CTSC	0	1.73271	0.991	0.669	0	Macro_FOLR2+APOE+
APOE	0	1.73037	0.97	0.493	0	Macro_FOLR2+APOE+
ACP2	0	1.72872	0.833	0.241	0	Macro_FOLR2+APOE+
C2	0	1.71213	0.738	0.146	0	Macro_FOLR2+APOE+
LGALS3BP	0	1.70262	0.817	0.305	0	Macro_FOLR2+APOE+
DNASE2	0	1.6899	0.864	0.353	0	Macro_FOLR2+APOE+
MMP9	0	1.63496	0.468	0.097	0	Macro_FOLR2+APOE+
SERPING1	0	1.5998	0.938	0.381	0	Macro_FOLR2+APOE+
TMEM176A	0	1.59667	0.964	0.434	0	Macro_FOLR2+APOE+
CREG1	0	1.58531	0.956	0.5	0	Macro_FOLR2+APOE+
SCPEP1	0	1.58	0.889	0.394	0	Macro_FOLR2+APOE+
NPL	0	1.54067	0.78	0.243	0	Macro_FOLR2+APOE+
TSPAN4	0	1.48436	0.814	0.278	0	Macro_FOLR2+APOE+
GM2A	0	1.40155	0.885	0.36	0	Macro_FOLR2+APOE+
FUCA1	0	1.38357	0.736	0.236	0	Macro_FOLR2+APOE+
ATOX1	0	1.35357	0.947	0.565	0	Macro_FOLR2+APOE+
CTSZ	0	1.26447	0.965	0.643	0	Macro_FOLR2+APOE+
RARRES1	0	1.23473	0.449	0.043	0	Macro_FOLR2+APOE+
TCN2	0	1.22196	0.786	0.203	0	Macro_FOLR2+APOE+
ALDH1A1	0	1.21648	0.624	0.187	0	Macro_FOLR2+APOE+
HSD17B14	0	1.19361	0.426	0.089	0	Macro_FOLR2+APOE+
CMKLR1	0	1.17572	0.623	0.135	0	Macro_FOLR2+APOE+
CD38	0	1.08553	0.62	0.173	0	Macro_FOLR2+APOE+
SLC7A8	0	1.08035	0.346	0.061	0	Macro_FOLR2+APOE+
SDC3	0	0.989552	0.61	0.139	0	Macro_FOLR2+APOE+
KCNMA1	0	0.943669	0.745	0.246	0	Macro_FOLR2+APOE+
LAMP1	0	0.892465	0.885	0.383	0	Macro_FOLR2+APOE+
TMEM37	0	0.877975	0.446	0.093	0	Macro_FOLR2+APOE+
MMP14	0	0.82998	0.693	0.211	0	Macro_FOLR2+APOE+
IL32	0	0.764575	0.533	0.12	0	Macro_FOLR2+APOE+
FAM20A	0	0.732059	0.422	0.09	0	Macro_FOLR2+APOE+
ADA2	0	0.650515	0.687	0.216	0	Macro_FOLR2+APOE+
GLMP	0	0.589755	0.592	0.135	0	Macro_FOLR2+APOE+
EPHX1	0	0.588255	0.536	0.125	0	Macro_FOLR2+APOE+
ACE	0	0.550612	0.329	0.031	0	Macro_FOLR2+APOE+
RAB42	0	0.538876	0.346	0.051	0	Macro_FOLR2+APOE+
SMIM30	0	0.359461	0.487	0.113	0	Macro_FOLR2+APOE+
SLC49A3	0	0.268572	0.324	0.043	0	Macro_FOLR2+APOE+
SQOR	2.35257e-303	0.511545	0.607	0.18	4.33272e-299	Macro_FOLR2+APOE+
IL4I1	2.06791e-302	1.5069	0.68	0.222	3.80847e-298	Macro_FOLR2+APOE+
IL18BP	4.1351e-302	1.57537	0.606	0.185	7.61562e-298	Macro_FOLR2+APOE+
SLC31A1	1.52038e-300	1.13777	0.656	0.202	2.80008e-296	Macro_FOLR2+APOE+
IDH1	1.52714e-298	0.927799	0.7	0.233	2.81254e-294	Macro_FOLR2+APOE+
CTSA	1.25371e-295	1.72424	0.939	0.493	2.30896e-291	Macro_FOLR2+APOE+
TTYH3	1.19084e-293	0.945231	0.661	0.211	2.19317e-289	Macro_FOLR2+APOE+
GADD45G	1.29416e-293	0.843335	0.485	0.124	2.38345e-289	Macro_FOLR2+APOE+
C1orf54	1.41686e-292	1.50309	0.752	0.269	2.60943e-288	Macro_FOLR2+APOE+
SLAMF8	3.43521e-292	1.32134	0.808	0.311	6.32662e-288	Macro_FOLR2+APOE+
KLHDC8B	1.62541e-291	1.20881	0.369	0.077	2.99351e-287	Macro_FOLR2+APOE+
NRP2	4.1105e-291	1.32261	0.646	0.197	7.57031e-287	Macro_FOLR2+APOE+
ME1	1.80058e-289	0.786966	0.403	0.088	3.31613e-285	Macro_FOLR2+APOE+
CALHM6	2.53566e-287	0.801875	0.711	0.248	4.66993e-283	Macro_FOLR2+APOE+
IL2RA	1.19738e-286	0.813762	0.324	0.062	2.20522e-282	Macro_FOLR2+APOE+
DNPH1	7.07233e-282	1.42843	0.828	0.333	1.30251e-277	Macro_FOLR2+APOE+
CD81	7.07395e-282	1.35462	0.929	0.448	1.30281e-277	Macro_FOLR2+APOE+
HSD3B7	3.9063e-277	0.778044	0.373	0.081	7.19423e-273	Macro_FOLR2+APOE+
LAG3	5.09201e-275	0.355878	0.314	0.062	9.37796e-271	Macro_FOLR2+APOE+
PLTP	5.01694e-273	1.75599	0.817	0.314	9.23969e-269	Macro_FOLR2+APOE+
LILRB5	7.39657e-273	0.500536	0.331	0.067	1.36223e-268	Macro_FOLR2+APOE+
SGPL1	7.90843e-272	1.27481	0.539	0.158	1.4565e-267	Macro_FOLR2+APOE+
TNS3	1.09602e-271	0.855386	0.589	0.182	2.01855e-267	Macro_FOLR2+APOE+
PLAU	3.945e-271	2.58767	0.587	0.183	7.2655e-267	Macro_FOLR2+APOE+
SLCO2B1	9.89939e-271	1.62396	0.876	0.355	1.82317e-266	Macro_FOLR2+APOE+
OTOA	6.73279e-270	0.318989	0.349	0.073	1.23998e-265	Macro_FOLR2+APOE+
CD72	7.66052e-269	1.68567	0.615	0.195	1.41084e-264	Macro_FOLR2+APOE+
SMPDL3A	8.82037e-269	1.38087	0.499	0.135	1.62445e-264	Macro_FOLR2+APOE+
JPT1	1.49103e-266	0.735671	0.719	0.27	2.74603e-262	Macro_FOLR2+APOE+
GALM	2.19529e-265	1.36174	0.603	0.185	4.04306e-261	Macro_FOLR2+APOE+
SLC38A6	3.94504e-259	1.52628	0.496	0.136	7.26559e-255	Macro_FOLR2+APOE+
SELENOS	8.77634e-259	0.495778	0.639	0.215	1.61634e-254	Macro_FOLR2+APOE+
STAT1	1.72722e-258	0.994788	0.938	0.505	3.18101e-254	Macro_FOLR2+APOE+
PDCD1LG2	3.01232e-253	0.675854	0.362	0.081	5.54778e-249	Macro_FOLR2+APOE+
AKR1A1	3.23214e-253	1.32949	0.953	0.566	5.95263e-249	Macro_FOLR2+APOE+
FYB1	2.9607e-252	0.83173	0.748	0.305	5.45272e-248	Macro_FOLR2+APOE+
BRI3	3.88998e-251	0.812622	0.851	0.389	7.16418e-247	Macro_FOLR2+APOE+
PLBD2	4.45449e-248	0.612617	0.552	0.168	8.20384e-244	Macro_FOLR2+APOE+
SLAMF7	6.17472e-247	1.12768	0.594	0.199	1.1372e-242	Macro_FOLR2+APOE+
IFI27	1.47506e-246	1.38409	0.514	0.162	2.71661e-242	Macro_FOLR2+APOE+
SCARB2	6.65293e-246	0.841646	0.841	0.358	1.22527e-241	Macro_FOLR2+APOE+
TGM2	2.89837e-243	0.309238	0.385	0.094	5.33794e-239	Macro_FOLR2+APOE+
FCHO2	6.83148e-243	0.67897	0.629	0.203	1.25815e-238	Macro_FOLR2+APOE+
MDK	9.35398e-242	0.564858	0.364	0.087	1.72272e-237	Macro_FOLR2+APOE+
SELENOP	4.0668e-239	0.963875	0.355	0.084	7.48982e-235	Macro_FOLR2+APOE+
ABHD12	4.29066e-239	1.07137	0.841	0.366	7.90211e-235	Macro_FOLR2+APOE+
RPN2	2.85687e-236	0.916654	0.711	0.272	5.2615e-232	Macro_FOLR2+APOE+
GBP5	7.41025e-235	0.737101	0.669	0.234	1.36475e-230	Macro_FOLR2+APOE+
MYDGF	8.058e-234	0.662746	0.716	0.299	1.48404e-229	Macro_FOLR2+APOE+
HLA-DMB	2.5725e-232	1.81915	0.975	0.629	4.73778e-228	Macro_FOLR2+APOE+
CHCHD6	8.81181e-232	0.525708	0.332	0.077	1.62287e-227	Macro_FOLR2+APOE+
NECTIN2	1.11852e-230	0.379806	0.54	0.167	2.05999e-226	Macro_FOLR2+APOE+
MGLL	2.0987e-230	1.75653	0.495	0.148	3.86518e-226	Macro_FOLR2+APOE+
VAMP5	4.2298e-230	1.13865	0.885	0.469	7.79002e-226	Macro_FOLR2+APOE+
SIGLEC1	2.44844e-229	0.533203	0.557	0.174	4.50928e-225	Macro_FOLR2+APOE+
MS4A4A	2.33478e-228	1.24602	0.838	0.408	4.29996e-224	Macro_FOLR2+APOE+
LIPA	3.3632e-227	2.07016	0.932	0.489	6.19401e-223	Macro_FOLR2+APOE+
DRAM1	6.63987e-227	0.964103	0.61	0.207	1.22286e-222	Macro_FOLR2+APOE+
CEBPA	6.15757e-226	0.35141	0.496	0.147	1.13404e-221	Macro_FOLR2+APOE+
SLC40A1	4.48469e-225	1.16862	0.603	0.22	8.25946e-221	Macro_FOLR2+APOE+
TMEM86A	4.76256e-224	0.516065	0.407	0.106	8.77121e-220	Macro_FOLR2+APOE+
MCRIP2	5.45459e-224	0.207153	0.354	0.085	1.00457e-219	Macro_FOLR2+APOE+
SCD	5.83604e-224	0.65036	0.48	0.139	1.07482e-219	Macro_FOLR2+APOE+
SNX24	6.99331e-223	0.398064	0.344	0.081	1.28796e-218	Macro_FOLR2+APOE+
MESD	7.48205e-222	0.341841	0.528	0.169	1.37797e-217	Macro_FOLR2+APOE+
ATP5IF1	5.34164e-219	0.440176	0.673	0.253	9.83769e-215	Macro_FOLR2+APOE+
DMAC1	5.44754e-219	0.191119	0.39	0.101	1.00327e-214	Macro_FOLR2+APOE+
NIPSNAP2	2.35827e-217	0.24081	0.447	0.128	4.34322e-213	Macro_FOLR2+APOE+
FMNL2	2.43232e-217	0.801857	0.625	0.215	4.47961e-213	Macro_FOLR2+APOE+
AIM2	1.15884e-214	0.338573	0.334	0.079	2.13423e-210	Macro_FOLR2+APOE+
CYB5A	2.55644e-214	0.581593	0.641	0.228	4.70819e-210	Macro_FOLR2+APOE+
LRMDA	2.99756e-214	0.203683	0.414	0.113	5.52061e-210	Macro_FOLR2+APOE+
LAMP2	3.8356e-214	1.43652	0.838	0.389	7.06403e-210	Macro_FOLR2+APOE+
NENF	1.35212e-213	0.391341	0.664	0.246	2.4902e-209	Macro_FOLR2+APOE+
CYBC1	2.45627e-211	0.282578	0.569	0.189	4.52371e-207	Macro_FOLR2+APOE+
SELENOT	2.18912e-210	0.382296	0.65	0.24	4.0317e-206	Macro_FOLR2+APOE+
LILRB4	3.43309e-210	1.06918	0.922	0.539	6.32271e-206	Macro_FOLR2+APOE+
NUPR1	4.92808e-209	1.22406	0.581	0.205	9.07605e-205	Macro_FOLR2+APOE+
REX1BD	1.4824e-208	0.396267	0.661	0.249	2.73014e-204	Macro_FOLR2+APOE+
VAT1	2.33901e-208	1.2643	0.627	0.225	4.30776e-204	Macro_FOLR2+APOE+
SMIM29	9.85476e-208	0.230187	0.481	0.146	1.81495e-203	Macro_FOLR2+APOE+
CCL5	9.88756e-208	1.41933	0.4	0.11	1.82099e-203	Macro_FOLR2+APOE+
CD40	2.9576e-206	0.957793	0.703	0.28	5.44701e-202	Macro_FOLR2+APOE+
IL15RA	1.82306e-205	0.598762	0.403	0.11	3.35754e-201	Macro_FOLR2+APOE+
RGL1	1.94923e-205	0.539315	0.452	0.136	3.58989e-201	Macro_FOLR2+APOE+
LHFPL2	6.7276e-205	0.972531	0.71	0.271	1.23902e-200	Macro_FOLR2+APOE+
SCARB1	2.55815e-204	0.776742	0.487	0.149	4.71135e-200	Macro_FOLR2+APOE+
WASHC3	5.30726e-200	0.184712	0.416	0.118	9.77438e-196	Macro_FOLR2+APOE+
VSIR	8.24158e-200	0.600468	0.666	0.262	1.51785e-195	Macro_FOLR2+APOE+
NCEH1	7.50388e-199	0.912988	0.429	0.125	1.38199e-194	Macro_FOLR2+APOE+
FRMD4A	1.01412e-197	0.797402	0.538	0.175	1.86771e-193	Macro_FOLR2+APOE+
APOL1	2.03212e-196	0.385736	0.343	0.088	3.74255e-192	Macro_FOLR2+APOE+
VOPP1	1.60883e-195	0.881115	0.771	0.335	2.96298e-191	Macro_FOLR2+APOE+
GAA	2.549e-195	1.37452	0.829	0.374	4.69449e-191	Macro_FOLR2+APOE+
MCRIP1	6.22932e-195	0.237021	0.496	0.159	1.14725e-190	Macro_FOLR2+APOE+
IGF2R	4.81081e-193	0.432621	0.577	0.205	8.86007e-189	Macro_FOLR2+APOE+
MAF	1.57217e-192	0.387172	0.496	0.157	2.89546e-188	Macro_FOLR2+APOE+
SLC15A3	1.85274e-191	1.33456	0.686	0.271	3.41219e-187	Macro_FOLR2+APOE+
FLVCR2	1.419e-190	0.889834	0.413	0.12	2.61337e-186	Macro_FOLR2+APOE+
PTPA	2.01321e-189	0.171644	0.344	0.09	3.70773e-185	Macro_FOLR2+APOE+
ATP5F1A	3.97133e-188	0.411705	0.634	0.244	7.314e-184	Macro_FOLR2+APOE+
FOLR2	7.12675e-188	1.99491	0.505	0.171	1.31253e-183	Macro_FOLR2+APOE+
SLC22A18	1.10845e-187	0.418356	0.504	0.164	2.04143e-183	Macro_FOLR2+APOE+
ASAH1	1.24692e-187	1.60955	0.98	0.68	2.29645e-183	Macro_FOLR2+APOE+
RENBP	6.99327e-187	0.592993	0.716	0.285	1.28795e-182	Macro_FOLR2+APOE+
MRC1	1.16935e-186	0.604624	0.392	0.116	2.15359e-182	Macro_FOLR2+APOE+
NRP1	2.04717e-186	0.502586	0.476	0.155	3.77027e-182	Macro_FOLR2+APOE+
TNFSF12	2.25718e-186	0.342349	0.565	0.199	4.15706e-182	Macro_FOLR2+APOE+
SELENOW	3.11677e-186	0.417934	0.679	0.28	5.74016e-182	Macro_FOLR2+APOE+
PLEKHO2	5.98317e-186	1.37321	0.562	0.198	1.10192e-181	Macro_FOLR2+APOE+
CPM	1.45402e-185	1.40761	0.785	0.357	2.67786e-181	Macro_FOLR2+APOE+
CXCL10	1.67691e-185	0.858992	0.452	0.144	3.08837e-181	Macro_FOLR2+APOE+
TIMP2	8.08054e-185	0.512144	0.804	0.348	1.48819e-180	Macro_FOLR2+APOE+
A2M	2.32966e-184	2.20409	0.836	0.376	4.29054e-180	Macro_FOLR2+APOE+
PLA2G15	1.50372e-183	1.21327	0.464	0.146	2.76939e-179	Macro_FOLR2+APOE+
SLC29A3	1.96102e-183	0.994464	0.42	0.127	3.61161e-179	Macro_FOLR2+APOE+
GAL3ST4	3.52245e-183	0.937315	0.482	0.159	6.48729e-179	Macro_FOLR2+APOE+
OTULINL	4.78199e-183	0.236705	0.481	0.156	8.80699e-179	Macro_FOLR2+APOE+
IKBKE	8.24876e-183	0.350907	0.354	0.095	1.51917e-178	Macro_FOLR2+APOE+
SELENOF	3.9767e-182	0.318711	0.631	0.24	7.32388e-178	Macro_FOLR2+APOE+
CD300LF	4.55491e-182	0.358707	0.507	0.166	8.38877e-178	Macro_FOLR2+APOE+
WASHC4	4.30387e-181	0.181656	0.453	0.142	7.92644e-177	Macro_FOLR2+APOE+
SMIM26	7.10202e-181	0.230289	0.6	0.219	1.30798e-176	Macro_FOLR2+APOE+
ACOT13	8.28781e-181	0.528342	0.542	0.188	1.52637e-176	Macro_FOLR2+APOE+
SLC2A8	1.21258e-179	0.541968	0.395	0.115	2.23321e-175	Macro_FOLR2+APOE+
NAXE	3.61182e-179	0.19255	0.441	0.138	6.65189e-175	Macro_FOLR2+APOE+
SPRED1	9.65694e-179	0.513268	0.421	0.132	1.77852e-174	Macro_FOLR2+APOE+
RALGDS	1.25887e-178	0.618374	0.521	0.18	2.31846e-174	Macro_FOLR2+APOE+
OLFML2B	2.75583e-178	0.686465	0.445	0.143	5.07541e-174	Macro_FOLR2+APOE+
RAB20	9.22104e-178	1.6218	0.781	0.334	1.69824e-173	Macro_FOLR2+APOE+
PLXND1	2.01006e-177	1.23181	0.603	0.222	3.70193e-173	Macro_FOLR2+APOE+
GNPDA1	1.03759e-176	1.48716	0.647	0.248	1.91093e-172	Macro_FOLR2+APOE+
AP2A2	1.20861e-176	0.621514	0.588	0.217	2.2259e-172	Macro_FOLR2+APOE+
ATP5F1B	2.85302e-176	0.522637	0.705	0.302	5.25441e-172	Macro_FOLR2+APOE+
AMDHD2	4.86941e-176	0.935461	0.447	0.141	8.96798e-172	Macro_FOLR2+APOE+
RAB5IF	6.35323e-176	0.35789	0.597	0.23	1.17007e-171	Macro_FOLR2+APOE+
SORBS3	1.90083e-175	0.767545	0.464	0.151	3.50075e-171	Macro_FOLR2+APOE+
CD84	1.3509e-174	1.1345	0.824	0.38	2.48795e-170	Macro_FOLR2+APOE+
NTAN1	1.42229e-174	0.610716	0.516	0.176	2.61943e-170	Macro_FOLR2+APOE+
AKR1B1	4.05163e-174	1.37748	0.871	0.456	7.46188e-170	Macro_FOLR2+APOE+
PTAFR	4.96972e-174	1.1068	0.811	0.363	9.15274e-170	Macro_FOLR2+APOE+
MPP1	1.84299e-173	1.52783	0.839	0.4	3.39424e-169	Macro_FOLR2+APOE+
PCBD1	2.12614e-173	0.886742	0.772	0.349	3.91571e-169	Macro_FOLR2+APOE+
MERTK	6.43544e-173	1.0891	0.524	0.182	1.18522e-168	Macro_FOLR2+APOE+
HAPLN3	1.55807e-172	0.437482	0.369	0.107	2.86951e-168	Macro_FOLR2+APOE+
UFD1	9.49897e-172	0.162328	0.448	0.144	1.74943e-167	Macro_FOLR2+APOE+
ATP5PD	3.10384e-171	0.465824	0.703	0.308	5.71634e-167	Macro_FOLR2+APOE+
SCCPDH	8.75138e-171	0.340766	0.452	0.145	1.61174e-166	Macro_FOLR2+APOE+
GBP4	8.95427e-171	0.504033	0.685	0.265	1.64911e-166	Macro_FOLR2+APOE+
GBP1	1.67302e-170	0.814669	0.766	0.334	3.08119e-166	Macro_FOLR2+APOE+
CBR1	5.845e-170	1.16101	0.718	0.305	1.07647e-165	Macro_FOLR2+APOE+
COLGALT1	1.0955e-169	0.927471	0.592	0.22	2.01759e-165	Macro_FOLR2+APOE+
CHCHD10	2.30959e-169	0.581074	0.888	0.505	4.25357e-165	Macro_FOLR2+APOE+
DENND2D	2.78763e-169	1.15477	0.361	0.104	5.13398e-165	Macro_FOLR2+APOE+
FPR3	5.70292e-169	1.49302	0.743	0.327	1.05031e-164	Macro_FOLR2+APOE+
HNMT	8.25506e-169	1.04102	0.811	0.368	1.52033e-164	Macro_FOLR2+APOE+
ATP5F1C	1.85463e-167	0.337321	0.673	0.277	3.41568e-163	Macro_FOLR2+APOE+
PTMS	5.70911e-167	0.386215	0.778	0.351	1.05145e-162	Macro_FOLR2+APOE+
IGSF6	7.04799e-167	1.52189	0.915	0.547	1.29803e-162	Macro_FOLR2+APOE+
GIMAP5	1.5844e-166	0.739318	0.446	0.149	2.91799e-162	Macro_FOLR2+APOE+
DMXL2	7.88778e-164	1.16341	0.636	0.257	1.45269e-159	Macro_FOLR2+APOE+
DAB2	1.49479e-163	0.924952	0.879	0.421	2.75295e-159	Macro_FOLR2+APOE+
ASCL2	1.86705e-163	0.194648	0.449	0.145	3.43854e-159	Macro_FOLR2+APOE+
PLEKHO1	4.42503e-163	0.795754	0.768	0.349	8.14959e-159	Macro_FOLR2+APOE+
STOM	2.23508e-162	1.05693	0.749	0.334	4.11634e-158	Macro_FOLR2+APOE+
OAZ2	2.39762e-162	1.08299	0.667	0.272	4.4157e-158	Macro_FOLR2+APOE+
CD163	3.76407e-162	0.980929	0.845	0.435	6.93229e-158	Macro_FOLR2+APOE+
ATP5MC3	4.60145e-162	0.583325	0.731	0.342	8.4745e-158	Macro_FOLR2+APOE+
TFRC	9.52341e-162	1.37323	0.571	0.228	1.75393e-157	Macro_FOLR2+APOE+
MRPL57	1.82752e-161	0.291538	0.636	0.258	3.36574e-157	Macro_FOLR2+APOE+
SDSL	3.18243e-161	1.25494	0.6	0.229	5.86108e-157	Macro_FOLR2+APOE+
RPS27L	4.15794e-161	0.679672	0.753	0.351	7.65768e-157	Macro_FOLR2+APOE+
CD59	4.67871e-161	0.866603	0.729	0.329	8.61678e-157	Macro_FOLR2+APOE+
BCAP31	6.86971e-161	1.03098	0.938	0.574	1.26519e-156	Macro_FOLR2+APOE+
TWF2	3.71797e-160	0.892095	0.726	0.323	6.84738e-156	Macro_FOLR2+APOE+
LY96	3.97568e-160	1.04545	0.861	0.445	7.32201e-156	Macro_FOLR2+APOE+
PDXK	4.14022e-160	0.639255	0.688	0.29	7.62504e-156	Macro_FOLR2+APOE+
MSRB2	6.61002e-160	0.196057	0.531	0.191	1.21737e-155	Macro_FOLR2+APOE+
TNFRSF14	7.70353e-160	1.25954	0.855	0.437	1.41876e-155	Macro_FOLR2+APOE+
GLA	9.51718e-160	2.09625	0.691	0.3	1.75278e-155	Macro_FOLR2+APOE+
FCGR1A	2.8114e-158	0.978438	0.807	0.399	5.17775e-154	Macro_FOLR2+APOE+
PMP22	5.29667e-157	0.718885	0.656	0.266	9.75489e-153	Macro_FOLR2+APOE+
RPN1	6.78689e-157	0.63446	0.664	0.284	1.24994e-152	Macro_FOLR2+APOE+
SIGLEC10	1.62724e-156	0.859854	0.693	0.31	2.99689e-152	Macro_FOLR2+APOE+
CYFIP1	2.37689e-156	1.23477	0.719	0.312	4.37752e-152	Macro_FOLR2+APOE+
DHRS3	5.66574e-156	1.86175	0.44	0.144	1.04346e-151	Macro_FOLR2+APOE+
TSC22D1	3.59454e-154	1.48958	0.444	0.154	6.62006e-150	Macro_FOLR2+APOE+
LGALS3	1.38309e-153	1.74849	0.967	0.717	2.54723e-149	Macro_FOLR2+APOE+
APOL3	2.03475e-153	0.658527	0.487	0.173	3.74739e-149	Macro_FOLR2+APOE+
RPS19BP1	3.72405e-153	0.561833	0.611	0.249	6.85859e-149	Macro_FOLR2+APOE+
LAIR1	4.27345e-153	1.51047	0.911	0.508	7.87042e-149	Macro_FOLR2+APOE+
ATP5PB	9.56668e-153	0.272656	0.656	0.272	1.7619e-148	Macro_FOLR2+APOE+
HEXB	3.12562e-152	1.34331	0.882	0.503	5.75646e-148	Macro_FOLR2+APOE+
ATP5PF	1.23199e-151	0.370096	0.705	0.312	2.26895e-147	Macro_FOLR2+APOE+
CREBL2	2.12989e-151	0.462355	0.673	0.28	3.92261e-147	Macro_FOLR2+APOE+
PIK3IP1	5.30977e-151	1.36837	0.504	0.183	9.779e-147	Macro_FOLR2+APOE+
GIMAP7	9.25216e-151	0.53954	0.617	0.245	1.70397e-146	Macro_FOLR2+APOE+
CCR1	1.17332e-150	0.852998	0.565	0.218	2.1609e-146	Macro_FOLR2+APOE+
TFEC	3.11568e-150	0.694086	0.673	0.284	5.73816e-146	Macro_FOLR2+APOE+
GNB4	2.07974e-149	0.628448	0.725	0.325	3.83025e-145	Macro_FOLR2+APOE+
ELOC	1.1057e-148	0.213613	0.612	0.245	2.03636e-144	Macro_FOLR2+APOE+
PCK2	5.01095e-148	0.8334	0.399	0.13	9.22867e-144	Macro_FOLR2+APOE+
GNPTAB	5.52713e-148	0.3162	0.644	0.268	1.01793e-143	Macro_FOLR2+APOE+
NADK	3.27723e-147	0.541831	0.576	0.225	6.03568e-143	Macro_FOLR2+APOE+
ARHGEF10L	3.94273e-147	0.909097	0.369	0.117	7.26133e-143	Macro_FOLR2+APOE+
RAP2B	8.51684e-147	0.677231	0.695	0.304	1.56855e-142	Macro_FOLR2+APOE+
ABCC5	5.15691e-146	0.760205	0.373	0.118	9.49748e-142	Macro_FOLR2+APOE+
CTSH	1.7616e-145	1.53733	0.97	0.702	3.24434e-141	Macro_FOLR2+APOE+
ATP5PO	3.32929e-145	0.435759	0.549	0.225	6.13156e-141	Macro_FOLR2+APOE+
ALAS1	6.2215e-145	1.04073	0.4	0.133	1.14581e-140	Macro_FOLR2+APOE+
PRDX4	5.10586e-144	0.931338	0.651	0.276	9.40346e-140	Macro_FOLR2+APOE+
CD14	5.87313e-144	0.937522	0.955	0.614	1.08165e-139	Macro_FOLR2+APOE+
SLC7A7	1.90303e-143	1.16725	0.862	0.454	3.50482e-139	Macro_FOLR2+APOE+
SEMA4A	2.51419e-143	1.29004	0.542	0.214	4.63038e-139	Macro_FOLR2+APOE+
GPR137B	3.85694e-143	0.603858	0.679	0.287	7.10333e-139	Macro_FOLR2+APOE+
CIAO2A	5.98652e-143	0.382199	0.419	0.15	1.10254e-138	Macro_FOLR2+APOE+
OSBPL1A	8.8031e-143	0.340368	0.433	0.148	1.62127e-138	Macro_FOLR2+APOE+
TBC1D2B	9.02491e-143	0.501159	0.391	0.127	1.66212e-138	Macro_FOLR2+APOE+
MFSD12	1.05995e-141	0.487104	0.492	0.181	1.95212e-137	Macro_FOLR2+APOE+
TFPT	1.92915e-141	0.409922	0.581	0.234	3.55291e-137	Macro_FOLR2+APOE+
SDHB	4.08341e-141	1.28802	0.781	0.388	7.52041e-137	Macro_FOLR2+APOE+
CLCN7	6.30344e-141	0.431579	0.47	0.171	1.1609e-136	Macro_FOLR2+APOE+
SIRPA	6.67581e-141	0.590898	0.736	0.339	1.22948e-136	Macro_FOLR2+APOE+
MARCKS	1.4777e-140	0.85976	0.927	0.521	2.72147e-136	Macro_FOLR2+APOE+
APH1B	1.51118e-140	0.633986	0.483	0.174	2.78314e-136	Macro_FOLR2+APOE+
SMIM4	4.59669e-139	0.296715	0.482	0.177	8.46572e-135	Macro_FOLR2+APOE+
FUCA2	8.07413e-139	0.703425	0.682	0.298	1.48701e-134	Macro_FOLR2+APOE+
RPL26L1	1.94352e-138	0.257805	0.414	0.141	3.57939e-134	Macro_FOLR2+APOE+
RDX	2.35417e-138	1.09228	0.558	0.222	4.33568e-134	Macro_FOLR2+APOE+
P2RX4	2.48227e-138	1.05928	0.574	0.223	4.5716e-134	Macro_FOLR2+APOE+
PLEKHM2	1.62918e-137	0.431743	0.415	0.142	3.00046e-133	Macro_FOLR2+APOE+
GPX3	1.96467e-137	1.015	0.478	0.183	3.61833e-133	Macro_FOLR2+APOE+
NEU1	3.74758e-137	0.737424	0.681	0.294	6.90191e-133	Macro_FOLR2+APOE+
TRIM14	3.95513e-137	0.633187	0.461	0.166	7.28416e-133	Macro_FOLR2+APOE+
SIL1	8.66039e-137	0.73349	0.577	0.228	1.59498e-132	Macro_FOLR2+APOE+
VKORC1	9.17167e-137	0.832938	0.567	0.234	1.68915e-132	Macro_FOLR2+APOE+
CDS2	3.5484e-136	0.841557	0.473	0.176	6.53509e-132	Macro_FOLR2+APOE+
MCOLN1	3.67441e-136	0.455155	0.634	0.264	6.76717e-132	Macro_FOLR2+APOE+
SOAT1	3.96255e-136	0.949083	0.65	0.275	7.29782e-132	Macro_FOLR2+APOE+
ATP6V0A1	4.86017e-136	1.04526	0.485	0.179	8.95097e-132	Macro_FOLR2+APOE+
GCHFR	4.21417e-135	1.16078	0.469	0.176	7.76124e-131	Macro_FOLR2+APOE+
TRPV2	1.21991e-134	1.15211	0.517	0.201	2.24671e-130	Macro_FOLR2+APOE+
TMEM251	1.76842e-134	0.516266	0.38	0.126	3.25689e-130	Macro_FOLR2+APOE+
SUSD6	5.26091e-134	0.155245	0.42	0.149	9.68902e-130	Macro_FOLR2+APOE+
SNX10	5.53649e-134	0.795978	0.842	0.476	1.01966e-129	Macro_FOLR2+APOE+
TNFSF13B	9.13021e-134	0.59885	0.935	0.569	1.68151e-129	Macro_FOLR2+APOE+
ALOX15B	1.06079e-133	0.311997	0.391	0.132	1.95365e-129	Macro_FOLR2+APOE+
ATP5MF	1.32293e-132	0.389707	0.731	0.345	2.43643e-128	Macro_FOLR2+APOE+
CNPY2	2.39115e-132	1.02503	0.469	0.179	4.40377e-128	Macro_FOLR2+APOE+
HEXA	4.25822e-132	1.50145	0.872	0.458	7.84236e-128	Macro_FOLR2+APOE+
BLVRA	5.12697e-132	1.11707	0.775	0.372	9.44233e-128	Macro_FOLR2+APOE+
PHACTR2	3.85443e-131	0.357526	0.458	0.168	7.09871e-127	Macro_FOLR2+APOE+
SPPL2A	3.87173e-131	0.652992	0.714	0.33	7.13056e-127	Macro_FOLR2+APOE+
MKNK1	5.20193e-131	0.46369	0.513	0.201	9.5804e-127	Macro_FOLR2+APOE+
SLC35F6	8.66872e-130	1.1203	0.402	0.14	1.59652e-125	Macro_FOLR2+APOE+
GDE1	2.48291e-129	0.46489	0.545	0.213	4.57277e-125	Macro_FOLR2+APOE+
ABR	2.91008e-129	0.605787	0.51	0.201	5.3595e-125	Macro_FOLR2+APOE+
HLA-DOA	1.78822e-128	1.34855	0.795	0.381	3.29337e-124	Macro_FOLR2+APOE+
BLVRB	3.03672e-128	1.10031	0.862	0.479	5.59272e-124	Macro_FOLR2+APOE+
GRINA	1.05531e-127	0.76647	0.957	0.675	1.94356e-123	Macro_FOLR2+APOE+
C3AR1	1.47325e-127	1.51834	0.821	0.404	2.71328e-123	Macro_FOLR2+APOE+
VAC14	4.49637e-127	0.731266	0.42	0.151	8.28096e-123	Macro_FOLR2+APOE+
RAB9A	4.60453e-127	0.151491	0.57	0.231	8.48017e-123	Macro_FOLR2+APOE+
PARP12	5.0056e-127	0.202776	0.443	0.163	9.21881e-123	Macro_FOLR2+APOE+
ARL2	8.46619e-127	0.440544	0.486	0.188	1.55922e-122	Macro_FOLR2+APOE+
RASSF4	1.00323e-126	1.15609	0.87	0.496	1.84765e-122	Macro_FOLR2+APOE+
RAB13	1.69391e-126	0.574655	0.654	0.295	3.11967e-122	Macro_FOLR2+APOE+
ATG7	4.10703e-126	0.732113	0.479	0.182	7.56391e-122	Macro_FOLR2+APOE+
TMEM51	5.76738e-126	0.712241	0.597	0.252	1.06218e-121	Macro_FOLR2+APOE+
LRPAP1	9.31892e-126	0.932775	0.865	0.485	1.71627e-121	Macro_FOLR2+APOE+
WIPI1	1.12049e-125	0.865489	0.42	0.15	2.06361e-121	Macro_FOLR2+APOE+
SPATS2L	4.00467e-125	0.214204	0.549	0.223	7.3754e-121	Macro_FOLR2+APOE+
HVCN1	8.43146e-125	0.459504	0.589	0.244	1.55282e-120	Macro_FOLR2+APOE+
ATP1B1	2.51857e-124	0.350734	0.528	0.212	4.63845e-120	Macro_FOLR2+APOE+
PTPRJ	4.77245e-124	0.342727	0.415	0.15	8.78942e-120	Macro_FOLR2+APOE+
ACAA2	4.93133e-124	1.08093	0.499	0.196	9.08203e-120	Macro_FOLR2+APOE+
GBA	5.67118e-124	1.16832	0.487	0.192	1.04446e-119	Macro_FOLR2+APOE+
REEP4	6.10535e-124	0.564281	0.561	0.231	1.12442e-119	Macro_FOLR2+APOE+
FBXO6	7.5234e-124	0.270882	0.44	0.161	1.38558e-119	Macro_FOLR2+APOE+
CYB5R1	1.59861e-123	0.820382	0.525	0.208	2.94415e-119	Macro_FOLR2+APOE+
TAP2	4.38525e-123	0.150263	0.47	0.18	8.07632e-119	Macro_FOLR2+APOE+
SEM1	9.62692e-123	0.254776	0.686	0.312	1.77299e-118	Macro_FOLR2+APOE+
ARSA	1.09484e-122	0.243088	0.547	0.225	2.01636e-118	Macro_FOLR2+APOE+
SECTM1	1.136e-122	0.287685	0.431	0.158	2.09218e-118	Macro_FOLR2+APOE+
RAB35	1.75714e-122	0.297022	0.43	0.157	3.23612e-118	Macro_FOLR2+APOE+
COA6	3.30944e-122	0.446642	0.582	0.243	6.095e-118	Macro_FOLR2+APOE+
ABCA1	4.64545e-122	0.921611	0.661	0.305	8.55553e-118	Macro_FOLR2+APOE+
FUOM	1.4522e-121	1.03208	0.757	0.365	2.67451e-117	Macro_FOLR2+APOE+
ATP5F1D	2.26297e-121	0.29857	0.708	0.329	4.1677e-117	Macro_FOLR2+APOE+
UBAC1	5.55318e-121	0.245422	0.44	0.163	1.02273e-116	Macro_FOLR2+APOE+
NECAP2	1.22586e-120	0.739929	0.725	0.342	2.25767e-116	Macro_FOLR2+APOE+
SDHD	3.28569e-120	0.771816	0.707	0.334	6.05126e-116	Macro_FOLR2+APOE+
SMCO4	3.46375e-120	0.828359	0.782	0.407	6.3792e-116	Macro_FOLR2+APOE+
PSMC2	5.20057e-120	1.18183	0.625	0.277	9.57789e-116	Macro_FOLR2+APOE+
TRPM2	7.01769e-120	0.751818	0.466	0.177	1.29245e-115	Macro_FOLR2+APOE+
SELENOH	1.15589e-119	0.260702	0.697	0.32	2.12881e-115	Macro_FOLR2+APOE+
MR1	1.50256e-119	0.509418	0.438	0.162	2.76726e-115	Macro_FOLR2+APOE+
TLR4	1.71466e-119	0.657223	0.533	0.215	3.15788e-115	Macro_FOLR2+APOE+
SEPHS2	6.05902e-119	0.449748	0.531	0.219	1.11589e-114	Macro_FOLR2+APOE+
GPR155	6.14836e-119	0.425354	0.387	0.137	1.13234e-114	Macro_FOLR2+APOE+
PECAM1	7.10972e-119	0.197594	0.4	0.148	1.3094e-114	Macro_FOLR2+APOE+
COQ2	1.53248e-118	0.647785	0.431	0.16	2.82236e-114	Macro_FOLR2+APOE+
CALU	4.0618e-118	0.867238	0.525	0.217	7.48062e-114	Macro_FOLR2+APOE+
TMEM70	1.23057e-117	0.73693	0.623	0.28	2.26634e-113	Macro_FOLR2+APOE+
HSD17B4	1.50113e-117	1.24624	0.585	0.249	2.76463e-113	Macro_FOLR2+APOE+
LAP3	2.0819e-117	0.789792	0.931	0.575	3.83424e-113	Macro_FOLR2+APOE+
TPCN1	4.53519e-117	0.885855	0.391	0.139	8.35246e-113	Macro_FOLR2+APOE+
SLC29A1	9.08928e-117	0.628945	0.433	0.164	1.67397e-112	Macro_FOLR2+APOE+
DHRSX	1.72369e-116	0.151683	0.507	0.203	3.17452e-112	Macro_FOLR2+APOE+
HMOX1	2.38524e-116	1.09411	0.903	0.534	4.39289e-112	Macro_FOLR2+APOE+
MGAT4A	2.8652e-116	1.21938	0.725	0.346	5.27683e-112	Macro_FOLR2+APOE+
STAB1	5.44632e-116	0.88804	0.692	0.335	1.00305e-111	Macro_FOLR2+APOE+
ZDHHC24	9.12964e-116	0.474789	0.539	0.222	1.68141e-111	Macro_FOLR2+APOE+
NAA20	1.84431e-115	0.570009	0.658	0.297	3.39667e-111	Macro_FOLR2+APOE+
GBP2	4.48564e-115	1.15728	0.755	0.362	8.26121e-111	Macro_FOLR2+APOE+
DDRGK1	5.41506e-115	0.641845	0.683	0.311	9.97292e-111	Macro_FOLR2+APOE+
SYS1	1.05223e-114	0.404425	0.426	0.161	1.93789e-110	Macro_FOLR2+APOE+
ATP6AP1	1.84703e-114	1.158	0.897	0.534	3.40167e-110	Macro_FOLR2+APOE+
PGD	4.85378e-114	0.808595	0.827	0.455	8.93921e-110	Macro_FOLR2+APOE+
ALDH9A1	8.80689e-114	0.371668	0.486	0.192	1.62197e-109	Macro_FOLR2+APOE+
SNU13	9.70491e-114	0.1788	0.649	0.293	1.78735e-109	Macro_FOLR2+APOE+
SLC31A2	1.39316e-113	0.857791	0.818	0.431	2.56579e-109	Macro_FOLR2+APOE+
TOR3A	2.11802e-113	0.323751	0.534	0.229	3.90076e-109	Macro_FOLR2+APOE+
LACTB	2.34484e-113	0.311366	0.681	0.313	4.31849e-109	Macro_FOLR2+APOE+
IFFO1	1.08113e-112	0.466011	0.408	0.151	1.99111e-108	Macro_FOLR2+APOE+
TREM2	1.35369e-112	1.93713	0.781	0.396	2.49309e-108	Macro_FOLR2+APOE+
CISD2	2.23389e-112	0.49475	0.737	0.359	4.11416e-108	Macro_FOLR2+APOE+
BMP2K	2.77504e-112	0.673186	0.627	0.282	5.11079e-108	Macro_FOLR2+APOE+
IL18	4.64301e-112	1.05519	0.805	0.432	8.55103e-108	Macro_FOLR2+APOE+
ANKRD22	3.42098e-111	0.373696	0.528	0.217	6.30043e-107	Macro_FOLR2+APOE+
MFSD1	1.38096e-110	1.45606	0.932	0.581	2.54332e-106	Macro_FOLR2+APOE+
ARL6IP1	1.90663e-110	1.04699	0.786	0.404	3.51144e-106	Macro_FOLR2+APOE+
ATP6AP2	4.31734e-110	1.10325	0.909	0.582	7.95125e-106	Macro_FOLR2+APOE+
EMC7	9.9293e-110	0.708062	0.675	0.31	1.82868e-105	Macro_FOLR2+APOE+
PEPD	1.91827e-109	1.08688	0.731	0.352	3.53287e-105	Macro_FOLR2+APOE+
LGALS9	2.78069e-109	0.920644	0.895	0.538	5.12121e-105	Macro_FOLR2+APOE+
NDUFB8	3.64548e-109	0.463598	0.578	0.279	6.71388e-105	Macro_FOLR2+APOE+
SIGLEC7	5.92099e-109	0.40185	0.445	0.175	1.09047e-104	Macro_FOLR2+APOE+
ADAM9	7.67733e-109	0.49406	0.526	0.22	1.41393e-104	Macro_FOLR2+APOE+
TAPBPL	1.70761e-108	0.829882	0.472	0.188	3.1449e-104	Macro_FOLR2+APOE+
PLGRKT	2.12834e-108	0.560688	0.501	0.203	3.91977e-104	Macro_FOLR2+APOE+
GIMAP4	3.47735e-108	0.886111	0.824	0.416	6.40423e-104	Macro_FOLR2+APOE+
CCRL2	5.64567e-108	1.06496	0.452	0.177	1.03976e-103	Macro_FOLR2+APOE+
RDH11	8.43785e-108	0.627631	0.448	0.174	1.554e-103	Macro_FOLR2+APOE+
RAB5C	1.68524e-107	0.866296	0.815	0.45	3.10371e-103	Macro_FOLR2+APOE+
G6PC3	4.10777e-107	0.325781	0.496	0.202	7.56528e-103	Macro_FOLR2+APOE+
GLB1	4.9389e-107	0.949966	0.626	0.282	9.09597e-103	Macro_FOLR2+APOE+
ISOC2	1.07511e-106	0.517285	0.504	0.209	1.98004e-102	Macro_FOLR2+APOE+
GSAP	2.59741e-106	0.451465	0.461	0.184	4.78366e-102	Macro_FOLR2+APOE+
ATP6V1A	3.99188e-106	0.605868	0.557	0.246	7.35184e-102	Macro_FOLR2+APOE+
ABCG1	3.76264e-105	0.252125	0.446	0.178	6.92965e-101	Macro_FOLR2+APOE+
FAM50A	4.26718e-105	0.381242	0.638	0.295	7.85886e-101	Macro_FOLR2+APOE+
PSME2	8.21483e-105	0.925221	0.965	0.708	1.51293e-100	Macro_FOLR2+APOE+
CORO1B	1.89913e-104	0.894543	0.838	0.462	3.49763e-100	Macro_FOLR2+APOE+
EPSTI1	5.34814e-104	0.32065	0.797	0.398	9.84967e-100	Macro_FOLR2+APOE+
TEX264	5.63983e-104	0.544746	0.65	0.298	1.03869e-99	Macro_FOLR2+APOE+
RCN1	2.24482e-103	0.544988	0.433	0.169	4.13428e-99	Macro_FOLR2+APOE+
MCFD2	2.31041e-103	0.48087	0.489	0.198	4.25508e-99	Macro_FOLR2+APOE+
ETFB	2.70908e-103	0.724178	0.631	0.298	4.98932e-99	Macro_FOLR2+APOE+
COMMD4	4.68605e-103	1.14369	0.533	0.228	8.6303e-99	Macro_FOLR2+APOE+
NAGK	1.15354e-102	1.30541	0.842	0.467	2.12448e-98	Macro_FOLR2+APOE+
ATP6V1D	1.73798e-102	0.174064	0.551	0.239	3.20085e-98	Macro_FOLR2+APOE+
SNX8	2.40747e-102	0.840218	0.503	0.21	4.43384e-98	Macro_FOLR2+APOE+
NFKBIE	2.48395e-102	0.492127	0.446	0.184	4.5747e-98	Macro_FOLR2+APOE+
PDE4DIP	3.1188e-102	1.04462	0.655	0.312	5.74389e-98	Macro_FOLR2+APOE+
PDIA4	3.47074e-102	0.356126	0.663	0.311	6.39207e-98	Macro_FOLR2+APOE+
TMBIM4	1.18242e-101	0.747821	0.644	0.322	2.17766e-97	Macro_FOLR2+APOE+
ELOB	1.26314e-101	0.321803	0.746	0.388	2.32632e-97	Macro_FOLR2+APOE+
MDH1	1.67523e-101	0.742643	0.74	0.375	3.08527e-97	Macro_FOLR2+APOE+
MAFB	6.78584e-101	0.584733	0.935	0.584	1.24975e-96	Macro_FOLR2+APOE+
MRPL40	7.86829e-101	0.774555	0.592	0.263	1.4491e-96	Macro_FOLR2+APOE+
UROS	1.375e-100	0.463592	0.48	0.196	2.53235e-96	Macro_FOLR2+APOE+
TMEM208	1.8444e-100	0.243251	0.674	0.321	3.39684e-96	Macro_FOLR2+APOE+
ZDHHC12	5.51329e-100	0.396287	0.574	0.253	1.01538e-95	Macro_FOLR2+APOE+
MSR1	5.87608e-100	1.82229	0.758	0.37	1.0822e-95	Macro_FOLR2+APOE+
EDEM2	6.05917e-100	0.786579	0.482	0.2	1.11592e-95	Macro_FOLR2+APOE+
ATP2A2	7.94641e-100	0.311203	0.522	0.225	1.46349e-95	Macro_FOLR2+APOE+
MICOS10	8.05466e-100	0.304261	0.452	0.196	1.48343e-95	Macro_FOLR2+APOE+
HTATIP2	2.52929e-99	0.651684	0.621	0.282	4.6582e-95	Macro_FOLR2+APOE+
ECH1	2.92979e-99	0.619861	0.6	0.279	5.3958e-95	Macro_FOLR2+APOE+
MGST2	5.22426e-99	0.761897	0.7	0.349	9.62152e-95	Macro_FOLR2+APOE+
HEBP1	1.30663e-98	0.615249	0.643	0.3	2.40643e-94	Macro_FOLR2+APOE+
DTNBP1	1.40571e-98	0.618725	0.429	0.171	2.5889e-94	Macro_FOLR2+APOE+
APOL6	1.49705e-98	0.162521	0.566	0.251	2.75711e-94	Macro_FOLR2+APOE+
APMAP	5.35039e-98	0.961342	0.627	0.291	9.85381e-94	Macro_FOLR2+APOE+
AXL	5.43811e-98	1.48379	0.603	0.271	1.00154e-93	Macro_FOLR2+APOE+
GNS	7.32222e-98	0.874341	0.785	0.42	1.34853e-93	Macro_FOLR2+APOE+
MYO5A	1.82627e-97	0.418945	0.463	0.192	3.36344e-93	Macro_FOLR2+APOE+
TPMT	2.16943e-97	0.15292	0.5	0.212	3.99544e-93	Macro_FOLR2+APOE+
SDS	2.32382e-97	2.69373	0.487	0.211	4.27977e-93	Macro_FOLR2+APOE+
C1orf122	3.19371e-97	0.429434	0.499	0.212	5.88185e-93	Macro_FOLR2+APOE+
CNIH4	3.57876e-97	0.318898	0.598	0.277	6.591e-93	Macro_FOLR2+APOE+
RPS20	4.67128e-97	0.563572	0.792	0.441	8.6031e-93	Macro_FOLR2+APOE+
NDUFC2	1.20367e-96	0.774307	0.586	0.297	2.2168e-92	Macro_FOLR2+APOE+
GUSB	1.45773e-96	1.07039	0.69	0.336	2.6847e-92	Macro_FOLR2+APOE+
NDUFV3	1.65451e-96	0.278021	0.604	0.271	3.04711e-92	Macro_FOLR2+APOE+
ARL4C	2.58018e-96	0.392475	0.65	0.323	4.75192e-92	Macro_FOLR2+APOE+
DOK3	4.40277e-96	0.730329	0.521	0.22	8.10858e-92	Macro_FOLR2+APOE+
FKBP15	5.16264e-96	0.364131	0.584	0.263	9.50804e-92	Macro_FOLR2+APOE+
MGST3	8.26174e-96	0.968601	0.874	0.532	1.52156e-91	Macro_FOLR2+APOE+
IQGAP2	1.26088e-95	0.683012	0.629	0.294	2.32216e-91	Macro_FOLR2+APOE+
KIAA0930	1.38522e-95	0.152136	0.536	0.234	2.55116e-91	Macro_FOLR2+APOE+
CHMP3	1.68316e-95	0.538682	0.516	0.225	3.09987e-91	Macro_FOLR2+APOE+
VSIG4	5.03904e-95	0.86888	0.618	0.34	9.28041e-91	Macro_FOLR2+APOE+
DRAM2	8.17475e-95	0.706878	0.746	0.38	1.50554e-90	Macro_FOLR2+APOE+
STARD3	9.06104e-95	0.482134	0.53	0.234	1.66877e-90	Macro_FOLR2+APOE+
PIGT	1.45478e-94	0.374069	0.612	0.282	2.67926e-90	Macro_FOLR2+APOE+
IFI35	2.10103e-94	0.311138	0.696	0.336	3.86948e-90	Macro_FOLR2+APOE+
MINK1	2.25366e-94	0.180189	0.464	0.199	4.15056e-90	Macro_FOLR2+APOE+
RNF114	3.16805e-94	0.418141	0.727	0.36	5.8346e-90	Macro_FOLR2+APOE+
ARL1	4.96763e-94	0.672957	0.43	0.175	9.14889e-90	Macro_FOLR2+APOE+
ATP6V1H	5.26563e-94	0.905949	0.478	0.204	9.69771e-90	Macro_FOLR2+APOE+
GGA1	1.99753e-93	0.765958	0.525	0.231	3.67886e-89	Macro_FOLR2+APOE+
CD47	2.3052e-93	0.584945	0.761	0.412	4.24548e-89	Macro_FOLR2+APOE+
CISD3	2.51937e-93	0.452422	0.631	0.296	4.63992e-89	Macro_FOLR2+APOE+
NHLRC3	6.12155e-93	0.18755	0.448	0.183	1.12741e-88	Macro_FOLR2+APOE+
TMEM127	7.28745e-93	0.274166	0.441	0.182	1.34213e-88	Macro_FOLR2+APOE+
RHOQ	1.16243e-92	0.300984	0.501	0.214	2.14084e-88	Macro_FOLR2+APOE+
NEK6	1.63397e-92	0.959922	0.519	0.231	3.00929e-88	Macro_FOLR2+APOE+
TMEM147	3.18136e-92	0.910566	0.792	0.423	5.85911e-88	Macro_FOLR2+APOE+
GSDMD	5.16043e-92	0.602953	0.62	0.292	9.50397e-88	Macro_FOLR2+APOE+
LYSMD2	8.21947e-92	0.314671	0.613	0.281	1.51378e-87	Macro_FOLR2+APOE+
OSTM1	9.11906e-92	0.629298	0.504	0.217	1.67946e-87	Macro_FOLR2+APOE+
ATP6V1E1	1.61287e-91	0.851641	0.661	0.322	2.97042e-87	Macro_FOLR2+APOE+
GIMAP1	2.13057e-91	0.21328	0.568	0.257	3.92387e-87	Macro_FOLR2+APOE+
ITPR2	2.9693e-91	0.305924	0.575	0.269	5.46856e-87	Macro_FOLR2+APOE+
SLC43A3	3.83754e-91	1.33474	0.522	0.234	7.0676e-87	Macro_FOLR2+APOE+
ARHGAP18	3.83917e-91	0.627344	0.84	0.466	7.07059e-87	Macro_FOLR2+APOE+
ALG5	5.18028e-91	0.572193	0.456	0.192	9.54051e-87	Macro_FOLR2+APOE+
UQCC2	6.84651e-91	0.381343	0.643	0.301	1.26092e-86	Macro_FOLR2+APOE+
ADAP2	9.03019e-91	1.06947	0.81	0.434	1.66309e-86	Macro_FOLR2+APOE+
TRAPPC2L	1.03704e-90	0.366566	0.572	0.261	1.90991e-86	Macro_FOLR2+APOE+
LRP10	1.60793e-90	0.423597	0.6	0.286	2.96132e-86	Macro_FOLR2+APOE+
DICER1	3.94262e-90	0.191656	0.571	0.261	7.26112e-86	Macro_FOLR2+APOE+
PLXNC1	9.03443e-90	0.294537	0.526	0.238	1.66387e-85	Macro_FOLR2+APOE+
ADH5	1.05825e-89	0.869981	0.521	0.233	1.94898e-85	Macro_FOLR2+APOE+
PDZD11	1.19071e-89	0.489559	0.426	0.176	2.19292e-85	Macro_FOLR2+APOE+
CDK4	1.94768e-89	0.97553	0.51	0.223	3.58704e-85	Macro_FOLR2+APOE+
SNX6	2.43619e-89	0.614886	0.866	0.506	4.48672e-85	Macro_FOLR2+APOE+
USF2	3.19418e-89	0.161917	0.685	0.336	5.88273e-85	Macro_FOLR2+APOE+
MS4A7	4.795e-89	1.12291	0.948	0.654	8.83095e-85	Macro_FOLR2+APOE+
PSMB5	7.83843e-89	0.445232	0.64	0.306	1.4436e-84	Macro_FOLR2+APOE+
HLA-F	2.83631e-88	0.576178	0.857	0.505	5.22363e-84	Macro_FOLR2+APOE+
RPL27A	4.931e-88	0.484141	0.796	0.454	9.08141e-84	Macro_FOLR2+APOE+
SLC1A3	8.84979e-88	1.02891	0.717	0.352	1.62987e-83	Macro_FOLR2+APOE+
SARAF	1.27346e-87	0.277935	0.766	0.418	2.34533e-83	Macro_FOLR2+APOE+
DPP7	2.35022e-87	1.00321	0.888	0.547	4.32841e-83	Macro_FOLR2+APOE+
SRD5A3	3.06469e-87	0.199069	0.429	0.178	5.64424e-83	Macro_FOLR2+APOE+
AP1B1	4.65232e-87	0.531942	0.747	0.383	8.56818e-83	Macro_FOLR2+APOE+
TCEAL4	5.42442e-87	0.896629	0.585	0.271	9.99015e-83	Macro_FOLR2+APOE+
IFI6	6.26945e-87	0.418887	0.836	0.478	1.15465e-82	Macro_FOLR2+APOE+
ISCA2	8.69133e-87	0.278173	0.475	0.204	1.60068e-82	Macro_FOLR2+APOE+
TM2D2	8.80563e-87	0.883172	0.451	0.194	1.62173e-82	Macro_FOLR2+APOE+
ABHD2	9.41506e-87	0.898915	0.515	0.233	1.73397e-82	Macro_FOLR2+APOE+
GSN	1.7694e-86	0.907481	0.939	0.625	3.25871e-82	Macro_FOLR2+APOE+
FRMD4B	2.10423e-86	0.609784	0.593	0.276	3.87537e-82	Macro_FOLR2+APOE+
RNASE1	3.25822e-86	0.903562	0.548	0.264	6.00066e-82	Macro_FOLR2+APOE+
BCL2L1	3.4041e-86	0.512125	0.484	0.211	6.26933e-82	Macro_FOLR2+APOE+
GAS6	3.46263e-86	0.163964	0.456	0.2	6.37712e-82	Macro_FOLR2+APOE+
RAB1A	3.49462e-86	0.943679	0.743	0.386	6.43604e-82	Macro_FOLR2+APOE+
IFNAR1	4.78088e-86	0.364452	0.631	0.304	8.80494e-82	Macro_FOLR2+APOE+
ISCU	5.06129e-86	0.799712	0.863	0.528	9.32138e-82	Macro_FOLR2+APOE+
CHID1	5.58816e-86	0.497369	0.466	0.2	1.02917e-81	Macro_FOLR2+APOE+
DERL1	9.15731e-86	0.359896	0.571	0.265	1.6865e-81	Macro_FOLR2+APOE+
LARP1	9.77926e-86	0.329846	0.469	0.205	1.80105e-81	Macro_FOLR2+APOE+
CLN8	1.58598e-85	0.643519	0.511	0.228	2.9209e-81	Macro_FOLR2+APOE+
CD4	3.15922e-85	0.734092	0.879	0.529	5.81834e-81	Macro_FOLR2+APOE+
CLTA	4.01506e-85	0.674087	0.929	0.641	7.39453e-81	Macro_FOLR2+APOE+
ABI3	4.18081e-85	0.78966	0.741	0.383	7.69979e-81	Macro_FOLR2+APOE+
RAC1	5.42231e-85	0.6841	0.933	0.681	9.98626e-81	Macro_FOLR2+APOE+
CHST11	6.54268e-85	0.154091	0.574	0.269	1.20497e-80	Macro_FOLR2+APOE+
RBM47	6.55347e-85	0.918898	0.683	0.349	1.20695e-80	Macro_FOLR2+APOE+
DNPEP	1.58969e-84	0.160586	0.489	0.215	2.92774e-80	Macro_FOLR2+APOE+
MPC1	6.0367e-84	0.825221	0.635	0.308	1.11178e-79	Macro_FOLR2+APOE+
NFIC	1.08452e-83	0.686327	0.603	0.286	1.99737e-79	Macro_FOLR2+APOE+
ECHS1	4.96031e-83	0.676538	0.699	0.36	9.1354e-79	Macro_FOLR2+APOE+
TMC6	4.97171e-83	0.52093	0.489	0.219	9.15639e-79	Macro_FOLR2+APOE+
FCGR1B	5.26207e-83	0.914655	0.46	0.197	9.69116e-79	Macro_FOLR2+APOE+
GSTO1	5.28378e-83	0.901806	0.911	0.611	9.73114e-79	Macro_FOLR2+APOE+
PSMD14	6.77898e-83	0.619935	0.477	0.211	1.24849e-78	Macro_FOLR2+APOE+
MRPS7	1.44409e-82	0.456357	0.621	0.301	2.65959e-78	Macro_FOLR2+APOE+
SLC25A24	1.59823e-82	0.472376	0.481	0.218	2.94347e-78	Macro_FOLR2+APOE+
FNIP2	2.59463e-82	0.73804	0.473	0.214	4.77854e-78	Macro_FOLR2+APOE+
GTF3C6	6.50296e-82	0.265257	0.701	0.362	1.19765e-77	Macro_FOLR2+APOE+
RNF135	7.59091e-82	0.653244	0.516	0.23	1.39802e-77	Macro_FOLR2+APOE+
CCL4	8.52731e-82	2.42922	0.571	0.302	1.57047e-77	Macro_FOLR2+APOE+
MVP	1.77823e-81	0.458138	0.72	0.364	3.27496e-77	Macro_FOLR2+APOE+
YIF1A	3.1295e-81	0.664318	0.589	0.276	5.76361e-77	Macro_FOLR2+APOE+
MT-ND2	3.16189e-81	0.74619	0.825	0.554	5.82325e-77	Macro_FOLR2+APOE+
MTMR14	3.6519e-81	0.538362	0.621	0.301	6.72571e-77	Macro_FOLR2+APOE+
MS4A6A	4.94555e-81	0.879136	0.964	0.708	9.10822e-77	Macro_FOLR2+APOE+
IFI30	2.62973e-80	1.81606	0.853	0.56	4.84318e-76	Macro_FOLR2+APOE+
HAGH	6.13545e-80	0.334072	0.518	0.238	1.12997e-75	Macro_FOLR2+APOE+
IER3IP1	6.86699e-80	0.34809	0.457	0.204	1.26469e-75	Macro_FOLR2+APOE+
RAB18	8.01836e-80	0.804709	0.577	0.272	1.47674e-75	Macro_FOLR2+APOE+
STX4	1.37337e-79	0.398885	0.612	0.304	2.52934e-75	Macro_FOLR2+APOE+
SCIMP	2.06849e-79	0.497667	0.572	0.269	3.80953e-75	Macro_FOLR2+APOE+
PSMA2	2.2749e-79	0.327388	0.477	0.217	4.18968e-75	Macro_FOLR2+APOE+
NAAA	2.43168e-79	0.70942	0.698	0.358	4.47843e-75	Macro_FOLR2+APOE+
RAB32	2.73806e-79	0.483933	0.715	0.365	5.04269e-75	Macro_FOLR2+APOE+
CD151	4.86224e-79	0.192219	0.663	0.328	8.95479e-75	Macro_FOLR2+APOE+
SNF8	1.54846e-78	0.221825	0.597	0.285	2.85179e-74	Macro_FOLR2+APOE+
ZCRB1	1.98589e-78	0.55019	0.564	0.264	3.65741e-74	Macro_FOLR2+APOE+
ITPA	2.46729e-78	0.377694	0.568	0.266	4.54402e-74	Macro_FOLR2+APOE+
OLFML3	4.07875e-78	0.917352	0.472	0.219	7.51183e-74	Macro_FOLR2+APOE+
UBE2D1	4.3379e-78	0.430045	0.673	0.354	7.98911e-74	Macro_FOLR2+APOE+
FERMT3	4.63432e-78	0.535762	0.827	0.473	8.53503e-74	Macro_FOLR2+APOE+
TMED3	7.51162e-78	0.738788	0.559	0.266	1.38341e-73	Macro_FOLR2+APOE+
SERPINB6	7.77689e-78	0.673436	0.772	0.412	1.43227e-73	Macro_FOLR2+APOE+
DGCR6L	1.51117e-77	0.442817	0.549	0.253	2.78313e-73	Macro_FOLR2+APOE+
ATP6V1C1	2.83472e-77	0.32338	0.56	0.265	5.22071e-73	Macro_FOLR2+APOE+
FCGR3A	4.10653e-77	1.45148	0.926	0.565	7.563e-73	Macro_FOLR2+APOE+
VTI1B	4.9586e-77	0.625477	0.715	0.368	9.13225e-73	Macro_FOLR2+APOE+
SNX2	5.3809e-77	0.839927	0.775	0.431	9.91001e-73	Macro_FOLR2+APOE+
APIP	6.1573e-77	0.914397	0.491	0.226	1.13399e-72	Macro_FOLR2+APOE+
EMC3	1.2728e-76	0.376362	0.626	0.311	2.34411e-72	Macro_FOLR2+APOE+
MT-ND4	1.7419e-76	0.792536	0.824	0.567	3.20805e-72	Macro_FOLR2+APOE+
SAR1A	1.90684e-76	0.457596	0.51	0.236	3.51182e-72	Macro_FOLR2+APOE+
BLOC1S2	2.6669e-76	0.681396	0.635	0.322	4.91164e-72	Macro_FOLR2+APOE+
DUSP3	2.83593e-76	0.411784	0.538	0.255	5.22293e-72	Macro_FOLR2+APOE+
UGP2	3.12279e-76	0.262845	0.597	0.292	5.75124e-72	Macro_FOLR2+APOE+
SAMD9L	3.37526e-76	0.314833	0.567	0.271	6.21622e-72	Macro_FOLR2+APOE+
CCDC107	4.40402e-76	0.839135	0.615	0.298	8.11089e-72	Macro_FOLR2+APOE+
NCSTN	7.68587e-76	0.445217	0.489	0.226	1.41551e-71	Macro_FOLR2+APOE+
MAPKAP1	1.81116e-75	0.720699	0.457	0.205	3.33562e-71	Macro_FOLR2+APOE+
RNF130	3.5684e-75	1.0441	0.957	0.702	6.57193e-71	Macro_FOLR2+APOE+
ABI1	4.30058e-75	0.785207	0.649	0.331	7.92038e-71	Macro_FOLR2+APOE+
SMIM20	6.39526e-75	0.930105	0.499	0.23	1.17781e-70	Macro_FOLR2+APOE+
ITFG1	6.48673e-75	0.496739	0.464	0.207	1.19466e-70	Macro_FOLR2+APOE+
PTPMT1	8.30015e-75	0.781098	0.513	0.241	1.52864e-70	Macro_FOLR2+APOE+
CHMP5	8.62842e-75	0.318831	0.737	0.397	1.5891e-70	Macro_FOLR2+APOE+
PNKD	1.00436e-74	0.443814	0.625	0.313	1.84973e-70	Macro_FOLR2+APOE+
SLC20A1	1.21012e-74	0.315912	0.481	0.222	2.22867e-70	Macro_FOLR2+APOE+
MVB12A	1.34635e-74	0.27364	0.45	0.2	2.47958e-70	Macro_FOLR2+APOE+
ICAM1	1.87236e-74	1.11102	0.666	0.353	3.44833e-70	Macro_FOLR2+APOE+
UROD	2.33494e-74	0.870055	0.489	0.227	4.30026e-70	Macro_FOLR2+APOE+
ALDH2	3.39194e-74	0.840381	0.86	0.542	6.24693e-70	Macro_FOLR2+APOE+
TMEM205	3.86648e-74	0.531738	0.579	0.276	7.1209e-70	Macro_FOLR2+APOE+
NAGA	4.93089e-74	0.74997	0.687	0.351	9.08122e-70	Macro_FOLR2+APOE+
G3BP1	4.93287e-74	0.197599	0.601	0.3	9.08487e-70	Macro_FOLR2+APOE+
RPS10	6.77463e-74	0.328193	0.528	0.276	1.24768e-69	Macro_FOLR2+APOE+
TECR	7.94548e-74	0.528216	0.711	0.369	1.46332e-69	Macro_FOLR2+APOE+
PARP10	1.19205e-73	0.392853	0.461	0.207	2.1954e-69	Macro_FOLR2+APOE+
RER1	1.30214e-73	0.381797	0.801	0.451	2.39815e-69	Macro_FOLR2+APOE+
ANXA4	1.44046e-73	0.60823	0.61	0.3	2.6529e-69	Macro_FOLR2+APOE+
ARPC4	1.70113e-73	0.82617	0.727	0.401	3.13298e-69	Macro_FOLR2+APOE+
MT-ATP6	1.76129e-73	0.891352	0.834	0.571	3.24377e-69	Macro_FOLR2+APOE+
NUCB1	1.97012e-73	0.537863	0.865	0.534	3.62837e-69	Macro_FOLR2+APOE+
MPDU1	2.74803e-73	0.861238	0.475	0.22	5.06104e-69	Macro_FOLR2+APOE+
ATP6V1B2	2.99981e-73	0.888618	0.87	0.525	5.52474e-69	Macro_FOLR2+APOE+
TNFAIP8L2	3.04584e-73	0.193857	0.535	0.252	5.60953e-69	Macro_FOLR2+APOE+
SPG21	3.93686e-73	0.528534	0.772	0.428	7.25051e-69	Macro_FOLR2+APOE+
SMIM15	4.18935e-73	0.535173	0.461	0.21	7.71553e-69	Macro_FOLR2+APOE+
SLC25A11	4.83894e-73	0.604826	0.591	0.296	8.91188e-69	Macro_FOLR2+APOE+
ENG	5.35345e-73	0.804226	0.656	0.338	9.85946e-69	Macro_FOLR2+APOE+
UBE2F	6.06196e-73	0.28696	0.522	0.252	1.11643e-68	Macro_FOLR2+APOE+
NUDT14	6.62931e-73	0.173953	0.452	0.202	1.22092e-68	Macro_FOLR2+APOE+
ADAM28	7.54901e-73	1.24452	0.49	0.231	1.3903e-68	Macro_FOLR2+APOE+
ATP5MG	7.62248e-73	0.305513	0.75	0.409	1.40383e-68	Macro_FOLR2+APOE+
WIPI2	8.17629e-73	0.379167	0.511	0.24	1.50583e-68	Macro_FOLR2+APOE+
GPR34	1.60134e-72	0.975891	0.591	0.298	2.94919e-68	Macro_FOLR2+APOE+
SLC50A1	1.8136e-72	0.583808	0.461	0.21	3.34012e-68	Macro_FOLR2+APOE+
LRRC25	1.83772e-72	0.804369	0.645	0.324	3.38452e-68	Macro_FOLR2+APOE+
YIF1B	2.06903e-72	0.792004	0.657	0.342	3.81052e-68	Macro_FOLR2+APOE+
TMBIM1	2.39615e-72	0.624835	0.679	0.352	4.413e-68	Macro_FOLR2+APOE+
MAX	3.49375e-72	0.329426	0.721	0.387	6.43444e-68	Macro_FOLR2+APOE+
SEC11C	4.49218e-72	0.286003	0.631	0.317	8.27325e-68	Macro_FOLR2+APOE+
ERP44	5.0974e-72	0.53023	0.754	0.419	9.38788e-68	Macro_FOLR2+APOE+
UBE2E2	5.76217e-72	0.612345	0.586	0.291	1.06122e-67	Macro_FOLR2+APOE+
NINJ1	8.57309e-72	1.00398	0.895	0.55	1.57891e-67	Macro_FOLR2+APOE+
CYBB	1.40138e-71	0.845144	0.93	0.615	2.58093e-67	Macro_FOLR2+APOE+
FDX1	1.44007e-71	0.195928	0.549	0.274	2.65217e-67	Macro_FOLR2+APOE+
CHCHD1	1.73906e-71	0.200338	0.548	0.262	3.20283e-67	Macro_FOLR2+APOE+
CDV3	2.61824e-71	0.370848	0.55	0.267	4.822e-67	Macro_FOLR2+APOE+
FEZ2	6.22247e-71	0.154757	0.661	0.341	1.14599e-66	Macro_FOLR2+APOE+
ST3GAL1	6.86473e-71	0.508983	0.475	0.223	1.26428e-66	Macro_FOLR2+APOE+
CNDP2	1.54421e-70	1.03688	0.801	0.445	2.84396e-66	Macro_FOLR2+APOE+
MRPL27	1.56118e-70	0.428427	0.575	0.28	2.87522e-66	Macro_FOLR2+APOE+
AKIP1	1.58174e-70	0.174908	0.458	0.205	2.91309e-66	Macro_FOLR2+APOE+
KLHDC3	2.15629e-70	0.369368	0.499	0.234	3.97124e-66	Macro_FOLR2+APOE+
MPV17	2.78233e-70	0.504532	0.611	0.301	5.12421e-66	Macro_FOLR2+APOE+
COMT	3.3138e-70	1.00474	0.873	0.548	6.10302e-66	Macro_FOLR2+APOE+
IGFLR1	5.26379e-70	0.452607	0.641	0.351	9.69432e-66	Macro_FOLR2+APOE+
MT-ND6	7.10602e-70	0.690384	0.572	0.294	1.30872e-65	Macro_FOLR2+APOE+
CSNK2B	8.82614e-70	0.292147	0.62	0.329	1.62551e-65	Macro_FOLR2+APOE+
MRPS15	1.79357e-69	0.347022	0.622	0.309	3.30321e-65	Macro_FOLR2+APOE+
SDF4	3.86164e-69	0.343424	0.755	0.422	7.11198e-65	Macro_FOLR2+APOE+
P4HB	4.06199e-69	0.550561	0.914	0.621	7.48097e-65	Macro_FOLR2+APOE+
SNX27	4.83541e-69	0.393798	0.504	0.237	8.90538e-65	Macro_FOLR2+APOE+
LPAR6	4.84206e-69	0.54958	0.619	0.313	8.91763e-65	Macro_FOLR2+APOE+
CDIPT	7.63095e-69	0.324305	0.481	0.223	1.40539e-64	Macro_FOLR2+APOE+
M6PR	8.47671e-69	0.738067	0.876	0.555	1.56116e-64	Macro_FOLR2+APOE+
PILRA	9.5591e-69	1.3866	0.812	0.484	1.7605e-64	Macro_FOLR2+APOE+
PSMD1	1.59993e-68	0.393602	0.55	0.27	2.9466e-64	Macro_FOLR2+APOE+
CSF1R	1.8244e-68	1.14056	0.923	0.561	3.36e-64	Macro_FOLR2+APOE+
MT-ND1	2.26304e-68	0.796833	0.83	0.561	4.16785e-64	Macro_FOLR2+APOE+
LMAN2	3.21088e-68	1.02395	0.836	0.502	5.91349e-64	Macro_FOLR2+APOE+
ANAPC13	4.51481e-68	0.826691	0.481	0.223	8.31493e-64	Macro_FOLR2+APOE+
SNAP29	5.22913e-68	0.188748	0.559	0.277	9.63049e-64	Macro_FOLR2+APOE+
PLBD1	1.85613e-67	0.779949	0.718	0.383	3.41843e-63	Macro_FOLR2+APOE+
NANS	1.97039e-67	0.813131	0.708	0.38	3.62886e-63	Macro_FOLR2+APOE+
NDUFS3	2.02523e-67	0.313846	0.646	0.332	3.72986e-63	Macro_FOLR2+APOE+
BLOC1S1	2.24944e-67	0.954221	0.752	0.464	4.1428e-63	Macro_FOLR2+APOE+
COMMD9	4.34185e-67	0.416063	0.603	0.306	7.99638e-63	Macro_FOLR2+APOE+
EMC10	5.8832e-67	0.164807	0.655	0.339	1.08351e-62	Macro_FOLR2+APOE+
RPL22L1	8.70843e-67	0.809781	0.545	0.266	1.60383e-62	Macro_FOLR2+APOE+
HAVCR2	1.15358e-66	0.784162	0.764	0.426	2.12454e-62	Macro_FOLR2+APOE+
LRP1	1.7897e-66	0.365486	0.772	0.412	3.29609e-62	Macro_FOLR2+APOE+
PSMA3	2.53092e-66	0.604542	0.668	0.363	4.6612e-62	Macro_FOLR2+APOE+
PEBP1	2.59114e-66	0.65467	0.887	0.555	4.77211e-62	Macro_FOLR2+APOE+
ZNF331	3.39101e-66	0.748363	0.65	0.336	6.24523e-62	Macro_FOLR2+APOE+
C15orf48	5.05511e-66	0.289045	0.637	0.336	9.30999e-62	Macro_FOLR2+APOE+
CLPP	6.40033e-66	0.232609	0.533	0.258	1.17875e-61	Macro_FOLR2+APOE+
MRPS18C	9.134e-66	0.499361	0.59	0.293	1.68221e-61	Macro_FOLR2+APOE+
ARF3	9.9854e-66	0.374025	0.647	0.328	1.83901e-61	Macro_FOLR2+APOE+
HADHB	1.03647e-65	0.988509	0.67	0.351	1.90886e-61	Macro_FOLR2+APOE+
TPD52L2	1.09058e-65	0.784837	0.533	0.261	2.00853e-61	Macro_FOLR2+APOE+
CD86	1.46832e-65	0.859442	0.836	0.485	2.70421e-61	Macro_FOLR2+APOE+
RBMS1	1.54461e-65	0.232359	0.589	0.302	2.84472e-61	Macro_FOLR2+APOE+
SOD2	1.62767e-65	1.9068	0.916	0.644	2.99768e-61	Macro_FOLR2+APOE+
MTCH2	5.18624e-65	0.154247	0.615	0.314	9.55151e-61	Macro_FOLR2+APOE+
PARP9	6.60117e-65	0.152865	0.509	0.247	1.21574e-60	Macro_FOLR2+APOE+
TNFAIP2	1.15104e-64	1.24996	0.724	0.397	2.11987e-60	Macro_FOLR2+APOE+
ERLEC1	1.23764e-64	0.383274	0.545	0.268	2.27936e-60	Macro_FOLR2+APOE+
RNF13	1.61742e-64	1.00637	0.837	0.508	2.9788e-60	Macro_FOLR2+APOE+
MYO9B	5.6063e-64	0.375063	0.699	0.379	1.03251e-59	Macro_FOLR2+APOE+
ARAP1	6.17418e-64	1.03353	0.559	0.284	1.1371e-59	Macro_FOLR2+APOE+
CORO1C	1.48232e-63	0.778725	0.647	0.335	2.73e-59	Macro_FOLR2+APOE+
DCAF7	1.65443e-63	0.248985	0.593	0.304	3.04696e-59	Macro_FOLR2+APOE+
PMVK	2.25075e-63	0.320623	0.487	0.234	4.1452e-59	Macro_FOLR2+APOE+
PDIA6	2.54974e-63	0.807397	0.842	0.511	4.69586e-59	Macro_FOLR2+APOE+
AGTRAP	3.09736e-63	0.530184	0.676	0.352	5.70442e-59	Macro_FOLR2+APOE+
TMEM30A	3.48205e-63	0.659116	0.578	0.297	6.41289e-59	Macro_FOLR2+APOE+
WBP2	3.59942e-63	0.656067	0.691	0.375	6.62905e-59	Macro_FOLR2+APOE+
IFNGR2	4.3473e-63	0.984798	0.875	0.555	8.00643e-59	Macro_FOLR2+APOE+
JOSD2	4.72566e-63	0.564406	0.623	0.32	8.70325e-59	Macro_FOLR2+APOE+
NDUFB3	1.03433e-62	0.67085	0.799	0.458	1.90493e-58	Macro_FOLR2+APOE+
SNX5	1.38674e-62	0.467736	0.718	0.389	2.55395e-58	Macro_FOLR2+APOE+
PSMC1	2.26952e-62	0.685978	0.621	0.321	4.17978e-58	Macro_FOLR2+APOE+
MRPL55	2.44283e-62	1.06181	0.542	0.27	4.49897e-58	Macro_FOLR2+APOE+
NDFIP1	2.67152e-62	0.378211	0.832	0.494	4.92013e-58	Macro_FOLR2+APOE+
DNMT1	3.74358e-62	0.485963	0.601	0.309	6.89455e-58	Macro_FOLR2+APOE+
RHBDF2	3.76763e-62	0.532279	0.618	0.316	6.93884e-58	Macro_FOLR2+APOE+
STX12	5.54331e-62	0.473774	0.602	0.304	1.02091e-57	Macro_FOLR2+APOE+
DAPK1	5.60751e-62	0.921938	0.616	0.327	1.03274e-57	Macro_FOLR2+APOE+
BCKDK	7.27014e-62	0.523278	0.606	0.311	1.33894e-57	Macro_FOLR2+APOE+
NSFL1C	7.75992e-62	0.482839	0.545	0.267	1.42914e-57	Macro_FOLR2+APOE+
RTCB	9.30672e-62	0.450408	0.564	0.287	1.71402e-57	Macro_FOLR2+APOE+
CCDC47	9.84099e-62	0.859125	0.572	0.296	1.81242e-57	Macro_FOLR2+APOE+
EML4	2.72306e-61	0.762423	0.623	0.348	5.01506e-57	Macro_FOLR2+APOE+
ME2	2.86441e-61	0.578725	0.577	0.298	5.27538e-57	Macro_FOLR2+APOE+
IFI27L2	3.32938e-61	0.562245	0.73	0.4	6.13172e-57	Macro_FOLR2+APOE+
SDCBP	3.55536e-61	1.32709	0.969	0.716	6.5479e-57	Macro_FOLR2+APOE+
TMCO1	4.03405e-61	0.244114	0.657	0.35	7.42952e-57	Macro_FOLR2+APOE+
FBP1	1.02994e-60	0.569169	0.618	0.342	1.89684e-56	Macro_FOLR2+APOE+
NDUFA8	1.20142e-60	0.484133	0.56	0.283	2.21266e-56	Macro_FOLR2+APOE+
RPL23	1.21285e-60	0.232332	0.773	0.444	2.2337e-56	Macro_FOLR2+APOE+
COMMD1	1.26166e-60	0.74956	0.617	0.314	2.32359e-56	Macro_FOLR2+APOE+
KCNAB2	2.26219e-60	0.712001	0.539	0.273	4.16628e-56	Macro_FOLR2+APOE+
PSMC3	2.29964e-60	0.692907	0.6	0.311	4.23525e-56	Macro_FOLR2+APOE+
GGA2	2.38487e-60	0.404508	0.528	0.263	4.39221e-56	Macro_FOLR2+APOE+
ENTPD1	4.05014e-60	0.659389	0.586	0.301	7.45915e-56	Macro_FOLR2+APOE+
PARL	7.56764e-60	0.521272	0.554	0.282	1.39373e-55	Macro_FOLR2+APOE+
SURF1	1.16261e-59	0.682888	0.611	0.319	2.14118e-55	Macro_FOLR2+APOE+
MRPS18B	1.4696e-59	0.414082	0.545	0.269	2.70657e-55	Macro_FOLR2+APOE+
TSPAN3	1.56295e-59	0.467706	0.597	0.31	2.87848e-55	Macro_FOLR2+APOE+
CEBPD	1.75826e-59	0.246901	0.862	0.559	3.23818e-55	Macro_FOLR2+APOE+
UBE2L6	2.18323e-59	0.725006	0.886	0.561	4.02085e-55	Macro_FOLR2+APOE+
ACO2	2.60492e-59	0.404178	0.523	0.263	4.79748e-55	Macro_FOLR2+APOE+
ETHE1	3.48766e-59	0.596562	0.641	0.333	6.42323e-55	Macro_FOLR2+APOE+
EFHD2	3.59439e-59	0.41951	0.741	0.421	6.61978e-55	Macro_FOLR2+APOE+
CYC1	7.52584e-59	0.776379	0.75	0.425	1.38603e-54	Macro_FOLR2+APOE+
NDUFA13	1.81463e-58	0.784855	0.725	0.423	3.34201e-54	Macro_FOLR2+APOE+
TPP1	2.931e-58	1.0508	0.911	0.586	5.39803e-54	Macro_FOLR2+APOE+
ATRAID	4.42288e-58	0.989364	0.79	0.456	8.14561e-54	Macro_FOLR2+APOE+
SLC3A2	5.20719e-58	1.17828	0.778	0.454	9.59008e-54	Macro_FOLR2+APOE+
PRNP	9.76819e-58	0.556023	0.721	0.392	1.79901e-53	Macro_FOLR2+APOE+
SNX1	1.23244e-57	0.453974	0.575	0.299	2.26978e-53	Macro_FOLR2+APOE+
UQCRC2	1.27259e-57	0.639314	0.724	0.406	2.34372e-53	Macro_FOLR2+APOE+
SDF2L1	1.42872e-57	0.587206	0.641	0.346	2.63128e-53	Macro_FOLR2+APOE+
MGMT	1.55802e-57	0.300941	0.501	0.249	2.86941e-53	Macro_FOLR2+APOE+
GNPTG	1.62968e-57	0.702789	0.721	0.42	3.00137e-53	Macro_FOLR2+APOE+
CALM3	2.93343e-57	0.817532	0.83	0.498	5.40249e-53	Macro_FOLR2+APOE+
POLR3GL	4.10889e-57	0.347835	0.574	0.289	7.56734e-53	Macro_FOLR2+APOE+
NCF4	4.56035e-57	0.488566	0.741	0.413	8.39879e-53	Macro_FOLR2+APOE+
GYPC	4.57922e-57	0.306534	0.566	0.293	8.43355e-53	Macro_FOLR2+APOE+
PPP1R7	7.31544e-57	0.430717	0.54	0.272	1.34728e-52	Macro_FOLR2+APOE+
STAT2	1.1146e-56	0.1557	0.548	0.287	2.05276e-52	Macro_FOLR2+APOE+
GOLGA4	1.46432e-56	0.24041	0.614	0.327	2.69683e-52	Macro_FOLR2+APOE+
CAPN1	2.82321e-56	0.443809	0.517	0.26	5.19951e-52	Macro_FOLR2+APOE+
EPB41L3	2.94489e-56	0.548897	0.57	0.296	5.4236e-52	Macro_FOLR2+APOE+
RPL13A	3.64477e-56	0.314653	0.818	0.512	6.71257e-52	Macro_FOLR2+APOE+
CLEC2B	3.74349e-56	0.511696	0.799	0.46	6.89439e-52	Macro_FOLR2+APOE+
VDAC3	5.29297e-56	0.170222	0.593	0.304	9.74807e-52	Macro_FOLR2+APOE+
TNFRSF1A	5.30741e-56	0.252746	0.771	0.439	9.77466e-52	Macro_FOLR2+APOE+
CLEC4E	5.31593e-56	1.00783	0.552	0.284	9.79034e-52	Macro_FOLR2+APOE+
TFG	6.24462e-56	0.395666	0.51	0.254	1.15007e-51	Macro_FOLR2+APOE+
STARD3NL	7.45854e-56	0.384228	0.525	0.263	1.37364e-51	Macro_FOLR2+APOE+
TSEN34	1.22147e-55	0.268932	0.551	0.283	2.24958e-51	Macro_FOLR2+APOE+
YIPF3	1.29182e-55	0.425373	0.609	0.316	2.37915e-51	Macro_FOLR2+APOE+
YWHAH	1.70102e-55	0.425291	0.833	0.523	3.13276e-51	Macro_FOLR2+APOE+
FABP5	1.76812e-55	1.63765	0.728	0.438	3.25635e-51	Macro_FOLR2+APOE+
C14orf119	1.85837e-55	0.618532	0.552	0.284	3.42256e-51	Macro_FOLR2+APOE+
STOML2	2.98117e-55	0.263369	0.533	0.268	5.49042e-51	Macro_FOLR2+APOE+
FGFR1OP2	3.71816e-55	0.283806	0.578	0.298	6.84774e-51	Macro_FOLR2+APOE+
SDHC	3.77547e-55	0.590565	0.745	0.432	6.95329e-51	Macro_FOLR2+APOE+
LTBR	4.98233e-55	0.59495	0.64	0.341	9.17596e-51	Macro_FOLR2+APOE+
BSG	6.68886e-55	0.641883	0.884	0.554	1.23189e-50	Macro_FOLR2+APOE+
CD53	1.01753e-54	0.935462	0.944	0.671	1.87399e-50	Macro_FOLR2+APOE+
PFKL	1.6756e-54	0.536029	0.696	0.384	3.08594e-50	Macro_FOLR2+APOE+
SPAG7	1.95868e-54	0.545577	0.608	0.318	3.60731e-50	Macro_FOLR2+APOE+
SPCS3	2.80319e-54	0.527456	0.766	0.435	5.16264e-50	Macro_FOLR2+APOE+
TSPAN14	3.16533e-54	0.924377	0.612	0.325	5.82958e-50	Macro_FOLR2+APOE+
ADPGK	5.96712e-54	0.867329	0.707	0.392	1.09897e-49	Macro_FOLR2+APOE+
SOD1	7.08861e-54	0.846193	0.875	0.555	1.30551e-49	Macro_FOLR2+APOE+
ADIPOR1	9.12001e-54	0.854384	0.769	0.453	1.67963e-49	Macro_FOLR2+APOE+
PSMD11	1.19421e-53	0.80373	0.571	0.301	2.19938e-49	Macro_FOLR2+APOE+
UCP2	2.18644e-53	0.979982	0.92	0.626	4.02678e-49	Macro_FOLR2+APOE+
PSMB7	2.23061e-53	0.723437	0.647	0.355	4.10811e-49	Macro_FOLR2+APOE+
ACTR1A	3.22503e-53	0.517841	0.545	0.281	5.93955e-49	Macro_FOLR2+APOE+
NAIP	4.84769e-53	0.346792	0.642	0.363	8.928e-49	Macro_FOLR2+APOE+
TMED9	5.38676e-53	0.571923	0.827	0.515	9.92079e-49	Macro_FOLR2+APOE+
UBE2L3	5.55263e-53	0.186286	0.812	0.493	1.02263e-48	Macro_FOLR2+APOE+
MGAT1	8.15267e-53	1.59882	0.906	0.616	1.50148e-48	Macro_FOLR2+APOE+
CASP4	8.33076e-53	0.784422	0.757	0.434	1.53428e-48	Macro_FOLR2+APOE+
AOAH	8.79023e-53	0.921179	0.667	0.366	1.6189e-48	Macro_FOLR2+APOE+
COX14	8.93342e-53	0.313895	0.769	0.453	1.64527e-48	Macro_FOLR2+APOE+
QKI	1.09438e-52	0.29169	0.654	0.36	2.01553e-48	Macro_FOLR2+APOE+
TMEM165	1.16453e-52	0.302165	0.685	0.384	2.14472e-48	Macro_FOLR2+APOE+
SUMF2	2.182e-52	0.455793	0.554	0.287	4.01858e-48	Macro_FOLR2+APOE+
PSMD3	4.68546e-52	0.246763	0.529	0.273	8.62922e-48	Macro_FOLR2+APOE+
GCC2	4.73639e-52	0.286047	0.528	0.273	8.72301e-48	Macro_FOLR2+APOE+
GYG1	1.00231e-51	0.358646	0.525	0.266	1.84596e-47	Macro_FOLR2+APOE+
CHMP2B	1.49729e-51	0.436264	0.562	0.291	2.75756e-47	Macro_FOLR2+APOE+
KCTD12	1.60096e-51	0.218219	0.827	0.481	2.9485e-47	Macro_FOLR2+APOE+
LEPROTL1	3.15967e-51	0.515247	0.704	0.39	5.81916e-47	Macro_FOLR2+APOE+
TALDO1	3.98913e-51	0.992786	0.908	0.655	7.34679e-47	Macro_FOLR2+APOE+
HSPB1	5.27257e-51	0.549654	0.938	0.65	9.7105e-47	Macro_FOLR2+APOE+
DEGS1	8.93591e-51	0.898592	0.598	0.318	1.64573e-46	Macro_FOLR2+APOE+
RPS11	1.81755e-50	0.227229	0.804	0.495	3.34738e-46	Macro_FOLR2+APOE+
ORMDL2	1.84369e-50	0.861792	0.548	0.292	3.39552e-46	Macro_FOLR2+APOE+
MANF	2.13014e-50	0.515567	0.545	0.288	3.92307e-46	Macro_FOLR2+APOE+
HDLBP	2.24258e-50	0.462256	0.712	0.401	4.13015e-46	Macro_FOLR2+APOE+
NUB1	4.05073e-50	0.379517	0.577	0.306	7.46022e-46	Macro_FOLR2+APOE+
PSENEN	4.11079e-50	0.191654	0.542	0.287	7.57084e-46	Macro_FOLR2+APOE+
LAMTOR2	4.55605e-50	0.758187	0.845	0.534	8.39088e-46	Macro_FOLR2+APOE+
EIF4A3	4.91749e-50	1.11736	0.69	0.394	9.05655e-46	Macro_FOLR2+APOE+
IL2RG	6.14884e-50	0.325865	0.573	0.317	1.13243e-45	Macro_FOLR2+APOE+
PRCP	6.48726e-50	0.636073	0.689	0.381	1.19476e-45	Macro_FOLR2+APOE+
MANBA	6.95522e-50	0.730605	0.61	0.328	1.28094e-45	Macro_FOLR2+APOE+
SNRPC	1.28431e-49	0.277461	0.732	0.41	2.36532e-45	Macro_FOLR2+APOE+
BEX4	1.77181e-49	0.546135	0.591	0.321	3.26314e-45	Macro_FOLR2+APOE+
COA3	2.31952e-49	0.526316	0.589	0.312	4.27186e-45	Macro_FOLR2+APOE+
POLR2F	2.37776e-49	0.406511	0.579	0.305	4.37911e-45	Macro_FOLR2+APOE+
TRAPPC3	2.41971e-49	0.421741	0.645	0.345	4.45638e-45	Macro_FOLR2+APOE+
DYNLT1	3.04239e-49	0.367738	0.817	0.5	5.60318e-45	Macro_FOLR2+APOE+
LEPROT	3.84655e-49	0.268781	0.637	0.347	7.0842e-45	Macro_FOLR2+APOE+
PSMD7	3.98381e-49	0.556413	0.697	0.397	7.33698e-45	Macro_FOLR2+APOE+
HM13	4.01083e-49	1.05806	0.833	0.531	7.38675e-45	Macro_FOLR2+APOE+
TMEM160	6.2583e-49	0.301016	0.678	0.374	1.15259e-44	Macro_FOLR2+APOE+
ATP5F1E	6.78004e-49	0.304598	0.767	0.469	1.24868e-44	Macro_FOLR2+APOE+
MRPL51	1.20303e-48	0.389116	0.749	0.431	2.21562e-44	Macro_FOLR2+APOE+
PSMA4	1.59403e-48	0.175198	0.775	0.46	2.93572e-44	Macro_FOLR2+APOE+
SFT2D1	1.7415e-48	0.420763	0.777	0.451	3.20731e-44	Macro_FOLR2+APOE+
DOK2	2.83301e-48	0.445622	0.615	0.337	5.21755e-44	Macro_FOLR2+APOE+
DNAJB11	4.02019e-48	0.730139	0.563	0.303	7.40399e-44	Macro_FOLR2+APOE+
TMEM179B	6.20508e-48	0.603902	0.783	0.473	1.14279e-43	Macro_FOLR2+APOE+
MIF4GD	7.9102e-48	0.53914	0.576	0.304	1.45682e-43	Macro_FOLR2+APOE+
REEP5	9.22229e-48	0.631488	0.873	0.554	1.69847e-43	Macro_FOLR2+APOE+
C7orf50	9.82983e-48	0.412915	0.609	0.329	1.81036e-43	Macro_FOLR2+APOE+
DAP3	1.04357e-47	0.735422	0.58	0.31	1.92195e-43	Macro_FOLR2+APOE+
CPVL	1.13153e-47	0.734423	0.868	0.555	2.08394e-43	Macro_FOLR2+APOE+
PRR13	1.44876e-47	0.422375	0.874	0.572	2.66818e-43	Macro_FOLR2+APOE+
LILRB1	1.57456e-47	0.426719	0.664	0.368	2.89988e-43	Macro_FOLR2+APOE+
CD302	2.14785e-47	0.396494	0.624	0.341	3.95569e-43	Macro_FOLR2+APOE+
VAMP3	2.81337e-47	0.650472	0.627	0.343	5.18138e-43	Macro_FOLR2+APOE+
SLC25A39	5.84534e-47	0.967699	0.708	0.4	1.07654e-42	Macro_FOLR2+APOE+
NDUFS2	7.46288e-47	0.22506	0.643	0.353	1.37444e-42	Macro_FOLR2+APOE+
MRPL14	7.81705e-47	0.340133	0.624	0.336	1.43967e-42	Macro_FOLR2+APOE+
RSU1	7.9849e-47	0.615743	0.599	0.329	1.47058e-42	Macro_FOLR2+APOE+
SMS	8.01272e-47	0.886468	0.722	0.418	1.4757e-42	Macro_FOLR2+APOE+
NDUFAB1	1.01849e-46	0.604865	0.786	0.466	1.87576e-42	Macro_FOLR2+APOE+
ANXA7	1.40646e-46	0.81771	0.655	0.364	2.59027e-42	Macro_FOLR2+APOE+
STARD7	1.53549e-46	0.517366	0.556	0.298	2.82791e-42	Macro_FOLR2+APOE+
TMED10	1.56811e-46	0.681309	0.879	0.558	2.88799e-42	Macro_FOLR2+APOE+
SRI	1.70246e-46	0.662031	0.741	0.425	3.13543e-42	Macro_FOLR2+APOE+
SWAP70	1.7217e-46	0.543984	0.602	0.327	3.17085e-42	Macro_FOLR2+APOE+
TAPBP	1.75459e-46	0.554925	0.878	0.57	3.23144e-42	Macro_FOLR2+APOE+
RPL31	3.91794e-46	0.319842	0.806	0.488	7.21568e-42	Macro_FOLR2+APOE+
NDUFA12	5.12719e-46	0.975469	0.798	0.485	9.44275e-42	Macro_FOLR2+APOE+
PARP1	1.17959e-45	0.349314	0.6	0.327	2.17245e-41	Macro_FOLR2+APOE+
CD46	1.39302e-45	0.199967	0.577	0.309	2.56553e-41	Macro_FOLR2+APOE+
DNAJC3	1.80948e-45	0.344193	0.641	0.356	3.33252e-41	Macro_FOLR2+APOE+
CLTC	1.92476e-45	0.580738	0.705	0.412	3.54483e-41	Macro_FOLR2+APOE+
PSMB4	2.54843e-45	0.802796	0.658	0.365	4.69345e-41	Macro_FOLR2+APOE+
MMADHC	2.58529e-45	0.659064	0.622	0.34	4.76133e-41	Macro_FOLR2+APOE+
NDUFB7	3.25073e-45	0.701091	0.836	0.521	5.98686e-41	Macro_FOLR2+APOE+
FBXO7	3.27598e-45	0.48837	0.582	0.315	6.03337e-41	Macro_FOLR2+APOE+
MT-ND5	3.6852e-45	0.755412	0.819	0.529	6.78703e-41	Macro_FOLR2+APOE+
PSMB2	3.71379e-45	0.280449	0.725	0.433	6.83968e-41	Macro_FOLR2+APOE+
SLC16A3	3.85324e-45	0.549706	0.81	0.503	7.09651e-41	Macro_FOLR2+APOE+
TCIRG1	4.17257e-45	0.45634	0.749	0.459	7.68463e-41	Macro_FOLR2+APOE+
PSMF1	4.23228e-45	0.854211	0.728	0.412	7.79458e-41	Macro_FOLR2+APOE+
MT-CYB	5.00129e-45	0.527835	0.829	0.571	9.21087e-41	Macro_FOLR2+APOE+
TUBA1C	5.4441e-45	0.579361	0.652	0.372	1.00264e-40	Macro_FOLR2+APOE+
NDUFB6	8.64678e-45	0.36501	0.648	0.36	1.59248e-40	Macro_FOLR2+APOE+
TMEM59	9.88803e-45	0.880715	0.881	0.61	1.82108e-40	Macro_FOLR2+APOE+
NDUFC1	1.47819e-44	0.41997	0.764	0.449	2.72238e-40	Macro_FOLR2+APOE+
LILRB2	2.68024e-44	0.325992	0.754	0.448	4.9362e-40	Macro_FOLR2+APOE+
NABP1	4.84982e-44	0.897345	0.592	0.332	8.93191e-40	Macro_FOLR2+APOE+
MRPS16	5.26451e-44	0.478243	0.545	0.294	9.69564e-40	Macro_FOLR2+APOE+
IDH2	5.85977e-44	0.459797	0.709	0.403	1.07919e-39	Macro_FOLR2+APOE+
PSMA1	6.23679e-44	0.499462	0.613	0.354	1.14863e-39	Macro_FOLR2+APOE+
SNAP23	9.5623e-44	0.711126	0.688	0.391	1.76109e-39	Macro_FOLR2+APOE+
SERINC1	1.53195e-43	0.794735	0.685	0.396	2.82139e-39	Macro_FOLR2+APOE+
RAB10	2.72824e-43	0.510792	0.797	0.481	5.0246e-39	Macro_FOLR2+APOE+
COPS6	3.60256e-43	0.491769	0.611	0.335	6.63484e-39	Macro_FOLR2+APOE+
CMTM3	3.65342e-43	0.475304	0.634	0.354	6.7285e-39	Macro_FOLR2+APOE+
NDUFB5	3.88423e-43	0.391852	0.753	0.445	7.15359e-39	Macro_FOLR2+APOE+
COPZ1	4.18384e-43	0.545787	0.658	0.374	7.70538e-39	Macro_FOLR2+APOE+
CWC15	5.46527e-43	0.21944	0.594	0.324	1.00654e-38	Macro_FOLR2+APOE+
EIF4EBP1	6.29385e-43	0.326467	0.712	0.401	1.15914e-38	Macro_FOLR2+APOE+
TXNDC17	1.07479e-42	0.543718	0.72	0.426	1.97944e-38	Macro_FOLR2+APOE+
MT2A	1.19775e-42	0.700008	0.879	0.621	2.2059e-38	Macro_FOLR2+APOE+
HPS1	1.41635e-42	0.455692	0.613	0.344	2.60848e-38	Macro_FOLR2+APOE+
TGFBI	1.71079e-42	1.58791	0.893	0.59	3.15076e-38	Macro_FOLR2+APOE+
GPI	2.1707e-42	0.564701	0.702	0.408	3.99778e-38	Macro_FOLR2+APOE+
RPL38	4.46478e-42	0.493572	0.799	0.483	8.22279e-38	Macro_FOLR2+APOE+
RHEB	8.54264e-42	0.587857	0.769	0.453	1.5733e-37	Macro_FOLR2+APOE+
CHMP2A	9.78979e-42	0.67424	0.797	0.483	1.80298e-37	Macro_FOLR2+APOE+
MPG	1.2845e-41	0.249599	0.577	0.315	2.36566e-37	Macro_FOLR2+APOE+
SPINT2	1.3008e-41	0.332264	0.8	0.489	2.39568e-37	Macro_FOLR2+APOE+
VMA21	1.32106e-41	0.250536	0.653	0.367	2.433e-37	Macro_FOLR2+APOE+
NDUFS8	1.57427e-41	0.415188	0.804	0.486	2.89934e-37	Macro_FOLR2+APOE+
SQSTM1	1.6875e-41	0.972397	0.923	0.667	3.10787e-37	Macro_FOLR2+APOE+
PLIN2	4.24509e-41	1.32051	0.799	0.489	7.81819e-37	Macro_FOLR2+APOE+
BTF3L4	4.78922e-41	0.709103	0.66	0.37	8.82031e-37	Macro_FOLR2+APOE+
DPYD	5.02011e-41	0.198675	0.646	0.358	9.24554e-37	Macro_FOLR2+APOE+
PPCS	1.87387e-40	0.246268	0.674	0.382	3.45111e-36	Macro_FOLR2+APOE+
SCAMP2	2.07356e-40	1.06533	0.805	0.494	3.81888e-36	Macro_FOLR2+APOE+
PSMA5	2.37792e-40	0.708494	0.725	0.426	4.37942e-36	Macro_FOLR2+APOE+
PCMT1	3.05615e-40	0.742555	0.593	0.331	5.62852e-36	Macro_FOLR2+APOE+
RTN3	3.62222e-40	0.493329	0.711	0.41	6.67105e-36	Macro_FOLR2+APOE+
UBE2E1	3.73535e-40	0.213401	0.554	0.302	6.8794e-36	Macro_FOLR2+APOE+
MEA1	3.74256e-40	0.221676	0.67	0.382	6.89267e-36	Macro_FOLR2+APOE+
NDUFV1	4.96476e-40	0.437056	0.694	0.4	9.1436e-36	Macro_FOLR2+APOE+
TMED5	6.4928e-40	0.632366	0.634	0.365	1.19578e-35	Macro_FOLR2+APOE+
RAB8A	7.94893e-40	0.175717	0.713	0.417	1.46395e-35	Macro_FOLR2+APOE+
PLEKHB2	1.35158e-39	0.489366	0.731	0.432	2.4892e-35	Macro_FOLR2+APOE+
NDUFB9	1.48466e-39	0.778646	0.836	0.542	2.73429e-35	Macro_FOLR2+APOE+
CACYBP	4.52138e-39	0.542551	0.684	0.393	8.32702e-35	Macro_FOLR2+APOE+
PDCD5	4.94693e-39	0.894707	0.616	0.343	9.11077e-35	Macro_FOLR2+APOE+
EMC4	8.43737e-39	0.868783	0.62	0.353	1.55391e-34	Macro_FOLR2+APOE+
CMTM7	1.00922e-38	0.601098	0.704	0.403	1.85868e-34	Macro_FOLR2+APOE+
TMEM9B	1.49469e-38	0.593589	0.638	0.365	2.75276e-34	Macro_FOLR2+APOE+
GNAI3	1.51453e-38	0.344012	0.61	0.338	2.78931e-34	Macro_FOLR2+APOE+
IL10RA	1.98491e-38	0.518866	0.756	0.456	3.65561e-34	Macro_FOLR2+APOE+
EVI2B	4.7467e-38	0.413883	0.643	0.369	8.742e-34	Macro_FOLR2+APOE+
NCOA4	7.01847e-38	0.55965	0.827	0.522	1.29259e-33	Macro_FOLR2+APOE+
CXCL16	7.88638e-38	1.05073	0.923	0.643	1.45243e-33	Macro_FOLR2+APOE+
RGS1	1.2348e-37	2.30782	0.911	0.635	2.27413e-33	Macro_FOLR2+APOE+
RPL4	1.54255e-37	0.186587	0.798	0.468	2.84091e-33	Macro_FOLR2+APOE+
LSM2	2.9935e-37	0.532581	0.615	0.343	5.51313e-33	Macro_FOLR2+APOE+
SSB	3.38884e-37	0.373464	0.741	0.444	6.24122e-33	Macro_FOLR2+APOE+
CD48	3.6388e-37	0.372576	0.771	0.471	6.70157e-33	Macro_FOLR2+APOE+
KDELR2	4.52366e-37	0.394407	0.789	0.498	8.33122e-33	Macro_FOLR2+APOE+
SH3GLB1	4.79335e-37	0.844079	0.715	0.419	8.82791e-33	Macro_FOLR2+APOE+
FGL2	5.02843e-37	0.665407	0.909	0.605	9.26086e-33	Macro_FOLR2+APOE+
MLX	5.9592e-37	0.793975	0.618	0.351	1.09751e-32	Macro_FOLR2+APOE+
GRB2	6.49945e-37	0.719898	0.929	0.672	1.197e-32	Macro_FOLR2+APOE+
FCGR2A	8.96471e-37	1.00202	0.912	0.623	1.65103e-32	Macro_FOLR2+APOE+
RNH1	1.00435e-36	1.00976	0.891	0.61	1.84971e-32	Macro_FOLR2+APOE+
THEMIS2	1.75438e-36	0.27516	0.801	0.486	3.23104e-32	Macro_FOLR2+APOE+
RALA	2.07815e-36	0.240173	0.619	0.367	3.82732e-32	Macro_FOLR2+APOE+
WIPF1	2.69013e-36	0.460889	0.744	0.457	4.95441e-32	Macro_FOLR2+APOE+
TM9SF2	2.92828e-36	0.480489	0.703	0.419	5.39301e-32	Macro_FOLR2+APOE+
DDOST	4.12142e-36	0.903013	0.737	0.455	7.59042e-32	Macro_FOLR2+APOE+
SLC8A1	4.68573e-36	0.394395	0.629	0.358	8.62972e-32	Macro_FOLR2+APOE+
C5AR1	8.69052e-36	0.825042	0.679	0.4	1.60053e-31	Macro_FOLR2+APOE+
GLRX	9.33986e-36	0.334283	0.839	0.539	1.72012e-31	Macro_FOLR2+APOE+
ETFA	1.44996e-35	0.345565	0.584	0.328	2.6704e-31	Macro_FOLR2+APOE+
EIF2S2	2.18567e-35	0.225024	0.761	0.454	4.02534e-31	Macro_FOLR2+APOE+
PSMD4	3.65048e-35	1.03197	0.685	0.404	6.7231e-31	Macro_FOLR2+APOE+
LYN	5.98948e-35	0.163984	0.731	0.444	1.10308e-30	Macro_FOLR2+APOE+
RPL27	6.99515e-35	0.299643	0.801	0.496	1.2883e-30	Macro_FOLR2+APOE+
ATP6V0D1	8.34027e-35	0.914793	0.836	0.564	1.53603e-30	Macro_FOLR2+APOE+
GADD45GIP1	8.93457e-35	0.166727	0.722	0.43	1.64548e-30	Macro_FOLR2+APOE+
PSMC5	9.99803e-35	0.664232	0.684	0.403	1.84134e-30	Macro_FOLR2+APOE+
RPL36AL	1.20106e-34	0.439091	0.792	0.484	2.21199e-30	Macro_FOLR2+APOE+
MRPL54	1.40405e-34	0.299354	0.677	0.395	2.58583e-30	Macro_FOLR2+APOE+
TMEM109	1.44694e-34	0.431944	0.632	0.361	2.66483e-30	Macro_FOLR2+APOE+
AP2M1	1.56545e-34	0.634681	0.859	0.575	2.88308e-30	Macro_FOLR2+APOE+
ARHGAP4	2.84462e-34	0.59509	0.643	0.377	5.23894e-30	Macro_FOLR2+APOE+
RAB7A	3.36411e-34	1.15759	0.898	0.625	6.19568e-30	Macro_FOLR2+APOE+
CD300A	3.42512e-34	0.767174	0.738	0.452	6.30805e-30	Macro_FOLR2+APOE+
PRDX3	5.96942e-34	0.330819	0.758	0.472	1.09939e-29	Macro_FOLR2+APOE+
RPS2	6.52503e-34	0.219136	0.826	0.555	1.20171e-29	Macro_FOLR2+APOE+
ILK	7.01653e-34	0.714255	0.699	0.407	1.29223e-29	Macro_FOLR2+APOE+
SPCS2	8.89622e-34	0.489683	0.783	0.484	1.63842e-29	Macro_FOLR2+APOE+
MTCH1	9.85069e-34	0.313943	0.736	0.447	1.8142e-29	Macro_FOLR2+APOE+
ACP1	1.02928e-33	0.637214	0.578	0.327	1.89562e-29	Macro_FOLR2+APOE+
PHPT1	1.14783e-33	0.712017	0.734	0.438	2.11397e-29	Macro_FOLR2+APOE+
TXNL1	1.52158e-33	0.364726	0.639	0.374	2.80229e-29	Macro_FOLR2+APOE+
LAMTOR5	1.58448e-33	0.560717	0.802	0.499	2.91813e-29	Macro_FOLR2+APOE+
PTTG1IP	2.68462e-33	0.742399	0.799	0.494	4.94426e-29	Macro_FOLR2+APOE+
CD164	3.86098e-33	0.174969	0.836	0.549	7.11076e-29	Macro_FOLR2+APOE+
IRF1	3.9147e-33	0.178445	0.704	0.431	7.2097e-29	Macro_FOLR2+APOE+
PDIA3	4.04702e-33	0.658523	0.927	0.668	7.45339e-29	Macro_FOLR2+APOE+
PTPN18	5.11631e-33	0.498455	0.599	0.344	9.42271e-29	Macro_FOLR2+APOE+
MRPL41	6.34767e-33	0.177351	0.764	0.467	1.16905e-28	Macro_FOLR2+APOE+
VPS29	8.65611e-33	0.842022	0.829	0.527	1.5942e-28	Macro_FOLR2+APOE+
TXN2	1.05793e-32	0.221617	0.656	0.389	1.94839e-28	Macro_FOLR2+APOE+
TMEM123	1.17632e-32	0.520961	0.743	0.446	2.16642e-28	Macro_FOLR2+APOE+
NDUFA6	1.28711e-32	0.544009	0.818	0.519	2.37047e-28	Macro_FOLR2+APOE+
C20orf27	1.6873e-32	0.258835	0.594	0.337	3.1075e-28	Macro_FOLR2+APOE+
SUMO3	3.82115e-32	0.499126	0.771	0.473	7.03742e-28	Macro_FOLR2+APOE+
AUP1	4.01284e-32	0.404219	0.806	0.517	7.39044e-28	Macro_FOLR2+APOE+
NDUFAF3	5.00669e-32	0.355585	0.756	0.463	9.22082e-28	Macro_FOLR2+APOE+
CAPNS1	5.7929e-32	0.484372	0.625	0.362	1.06688e-27	Macro_FOLR2+APOE+
LAPTM4A	6.47303e-32	0.591769	0.882	0.621	1.19214e-27	Macro_FOLR2+APOE+
CUTA	7.71372e-32	0.624727	0.778	0.477	1.42064e-27	Macro_FOLR2+APOE+
CCT7	8.14594e-32	0.527555	0.594	0.342	1.50024e-27	Macro_FOLR2+APOE+
KPNB1	1.13877e-31	0.278502	0.724	0.432	2.09727e-27	Macro_FOLR2+APOE+
IFI16	1.22003e-31	0.192163	0.804	0.491	2.24692e-27	Macro_FOLR2+APOE+
NOP10	1.38782e-31	0.611753	0.885	0.624	2.55594e-27	Macro_FOLR2+APOE+
AP3S1	1.39532e-31	0.18072	0.591	0.339	2.56977e-27	Macro_FOLR2+APOE+
SKAP2	1.49322e-31	0.160105	0.682	0.397	2.75007e-27	Macro_FOLR2+APOE+
GHITM	2.025e-31	0.501865	0.78	0.496	3.72945e-27	Macro_FOLR2+APOE+
PLIN3	2.03448e-31	0.416201	0.624	0.364	3.7469e-27	Macro_FOLR2+APOE+
RAB2A	5.68386e-31	0.370679	0.772	0.478	1.0468e-26	Macro_FOLR2+APOE+
CANX	7.58631e-31	0.741798	0.913	0.631	1.39717e-26	Macro_FOLR2+APOE+
RNASE6	9.26994e-31	0.649404	0.843	0.531	1.70725e-26	Macro_FOLR2+APOE+
TIMM13	1.4322e-30	0.226701	0.653	0.387	2.63768e-26	Macro_FOLR2+APOE+
OCIAD1	1.46627e-30	0.379722	0.716	0.426	2.70043e-26	Macro_FOLR2+APOE+
RAB14	1.64622e-30	0.20776	0.656	0.39	3.03184e-26	Macro_FOLR2+APOE+
DUSP23	2.38077e-30	0.532304	0.643	0.376	4.38466e-26	Macro_FOLR2+APOE+
SLA	3.00367e-30	0.51864	0.674	0.409	5.53186e-26	Macro_FOLR2+APOE+
ESD	1.2176e-29	0.414989	0.608	0.357	2.24245e-25	Macro_FOLR2+APOE+
CCT5	1.23615e-29	0.894211	0.631	0.374	2.27661e-25	Macro_FOLR2+APOE+
TGOLN2	2.23101e-29	0.259898	0.8	0.505	4.10885e-25	Macro_FOLR2+APOE+
RPSA	3.02322e-29	0.349676	0.804	0.486	5.56786e-25	Macro_FOLR2+APOE+
GSTK1	3.55804e-29	0.558865	0.9	0.637	6.55285e-25	Macro_FOLR2+APOE+
CAMTA1	3.76931e-29	0.234089	0.615	0.357	6.94195e-25	Macro_FOLR2+APOE+
DYNLRB1	5.64757e-29	0.693841	0.708	0.456	1.04011e-24	Macro_FOLR2+APOE+
RPS9	5.979e-29	0.416322	0.826	0.546	1.10115e-24	Macro_FOLR2+APOE+
SNX17	1.07107e-28	0.259354	0.705	0.425	1.9726e-24	Macro_FOLR2+APOE+
GNB1	1.49578e-28	0.189427	0.64	0.381	2.75478e-24	Macro_FOLR2+APOE+
NDUFA3	3.78093e-28	0.643371	0.818	0.538	6.96334e-24	Macro_FOLR2+APOE+
TAX1BP1	3.86825e-28	0.537672	0.782	0.49	7.12416e-24	Macro_FOLR2+APOE+
CYCS	4.02099e-28	0.817394	0.793	0.516	7.40545e-24	Macro_FOLR2+APOE+
PSMB6	5.54007e-28	0.292935	0.842	0.568	1.02031e-23	Macro_FOLR2+APOE+
TMEM50A	8.83475e-28	0.600973	0.874	0.595	1.6271e-23	Macro_FOLR2+APOE+
PPIG	2.0389e-27	0.400898	0.727	0.445	3.75505e-23	Macro_FOLR2+APOE+
NDUFS7	2.04978e-27	0.647817	0.821	0.533	3.77509e-23	Macro_FOLR2+APOE+
DNAJC8	9.54436e-27	0.296849	0.672	0.406	1.75779e-22	Macro_FOLR2+APOE+
MRPS34	1.13557e-26	0.23532	0.651	0.387	2.09138e-22	Macro_FOLR2+APOE+
RPL3	1.21798e-26	0.298095	0.816	0.525	2.24315e-22	Macro_FOLR2+APOE+
ADRM1	1.26336e-26	0.525076	0.702	0.421	2.32673e-22	Macro_FOLR2+APOE+
MT-ND3	1.33832e-26	0.736035	0.824	0.562	2.46478e-22	Macro_FOLR2+APOE+
PPT1	1.57072e-26	1.28431	0.919	0.643	2.8928e-22	Macro_FOLR2+APOE+
LSM10	2.66973e-26	0.191309	0.62	0.368	4.91683e-22	Macro_FOLR2+APOE+
MAPRE1	3.78544e-26	0.505	0.632	0.382	6.97164e-22	Macro_FOLR2+APOE+
PABPC4	4.47284e-26	0.807597	0.68	0.416	8.23763e-22	Macro_FOLR2+APOE+
TMEM230	5.7615e-26	0.290977	0.716	0.444	1.0611e-21	Macro_FOLR2+APOE+
ZNF385A	6.55493e-26	0.299002	0.66	0.405	1.20722e-21	Macro_FOLR2+APOE+
RWDD1	7.38369e-26	0.336904	0.719	0.45	1.35985e-21	Macro_FOLR2+APOE+
CAPZA2	7.42986e-26	0.454015	0.822	0.541	1.36836e-21	Macro_FOLR2+APOE+
PRDX5	7.57809e-26	0.758695	0.869	0.593	1.39566e-21	Macro_FOLR2+APOE+
APH1A	1.8511e-25	0.230969	0.778	0.49	3.40917e-21	Macro_FOLR2+APOE+
OS9	2.04265e-25	0.542984	0.814	0.529	3.76195e-21	Macro_FOLR2+APOE+
MRPL20	4.1425e-25	0.286962	0.74	0.46	7.62924e-21	Macro_FOLR2+APOE+
KDELR1	4.30185e-25	0.296144	0.809	0.531	7.92272e-21	Macro_FOLR2+APOE+
CLEC7A	4.83738e-25	1.07007	0.815	0.516	8.90901e-21	Macro_FOLR2+APOE+
WASF2	5.02203e-25	0.55424	0.853	0.56	9.24907e-21	Macro_FOLR2+APOE+
UQCRC1	5.50022e-25	0.601334	0.774	0.498	1.01298e-20	Macro_FOLR2+APOE+
AURKAIP1	8.07329e-25	0.267758	0.793	0.51	1.48686e-20	Macro_FOLR2+APOE+
PSMG2	8.29571e-25	0.597671	0.685	0.416	1.52782e-20	Macro_FOLR2+APOE+
HCK	1.23275e-24	0.717548	0.804	0.512	2.27036e-20	Macro_FOLR2+APOE+
ALKBH7	1.28227e-24	0.241009	0.757	0.484	2.36155e-20	Macro_FOLR2+APOE+
CCT3	1.30163e-24	0.407166	0.66	0.403	2.39721e-20	Macro_FOLR2+APOE+
RCSD1	3.9069e-24	0.162554	0.62	0.369	7.19533e-20	Macro_FOLR2+APOE+
NCF2	4.39288e-24	0.666116	0.734	0.457	8.09037e-20	Macro_FOLR2+APOE+
ARL6IP5	5.89617e-24	0.577613	0.905	0.648	1.0859e-19	Macro_FOLR2+APOE+
ERP29	8.39301e-24	0.35161	0.888	0.616	1.54574e-19	Macro_FOLR2+APOE+
RPS18	9.65853e-24	0.195749	0.824	0.552	1.77881e-19	Macro_FOLR2+APOE+
VDAC1	1.07198e-23	0.167373	0.812	0.526	1.97427e-19	Macro_FOLR2+APOE+
LIMS1	1.28504e-23	0.761099	0.82	0.547	2.36666e-19	Macro_FOLR2+APOE+
ABRACL	1.31638e-23	0.212298	0.768	0.49	2.42438e-19	Macro_FOLR2+APOE+
IFNGR1	1.41736e-23	1.19647	0.856	0.573	2.61034e-19	Macro_FOLR2+APOE+
ITGB1	1.97565e-23	0.795705	0.732	0.467	3.63856e-19	Macro_FOLR2+APOE+
AKIRIN2	2.93688e-23	0.419354	0.67	0.414	5.40884e-19	Macro_FOLR2+APOE+
PSMB8	3.34123e-23	0.295137	0.849	0.569	6.15354e-19	Macro_FOLR2+APOE+
PSMD8	5.83988e-23	0.415888	0.791	0.518	1.07553e-18	Macro_FOLR2+APOE+
MOB1A	1.03971e-22	0.548137	0.847	0.576	1.91483e-18	Macro_FOLR2+APOE+
PLEK	1.58063e-22	0.782396	0.823	0.554	2.91105e-18	Macro_FOLR2+APOE+
RPL17	2.32369e-22	0.361975	0.697	0.426	4.27953e-18	Macro_FOLR2+APOE+
C1QBP	1.02e-21	0.308074	0.686	0.422	1.87854e-17	Macro_FOLR2+APOE+
HSBP1	1.28788e-21	0.255157	0.87	0.593	2.37189e-17	Macro_FOLR2+APOE+
RPS19	1.48678e-21	0.305522	0.83	0.568	2.73821e-17	Macro_FOLR2+APOE+
SSBP1	1.62989e-21	0.597257	0.746	0.479	3.00177e-17	Macro_FOLR2+APOE+
BAX	4.61638e-21	0.21655	0.795	0.531	8.50199e-17	Macro_FOLR2+APOE+
SCAND1	2.6017e-20	0.502825	0.804	0.527	4.79155e-16	Macro_FOLR2+APOE+
ERGIC3	2.71999e-20	0.461188	0.769	0.49	5.00941e-16	Macro_FOLR2+APOE+
RPS6	3.15146e-20	0.15293	0.823	0.536	5.80404e-16	Macro_FOLR2+APOE+
TBXAS1	3.21367e-20	0.612479	0.792	0.51	5.91862e-16	Macro_FOLR2+APOE+
DBNL	4.93707e-20	0.238366	0.759	0.484	9.0926e-16	Macro_FOLR2+APOE+
RAD23A	5.52763e-20	0.317382	0.762	0.497	1.01802e-15	Macro_FOLR2+APOE+
ACADVL	7.45006e-20	0.60174	0.73	0.461	1.37208e-15	Macro_FOLR2+APOE+
ZNHIT1	1.01454e-19	0.201991	0.745	0.471	1.86848e-15	Macro_FOLR2+APOE+
UFC1	1.07285e-19	0.28943	0.766	0.495	1.97587e-15	Macro_FOLR2+APOE+
COPE	1.24863e-19	0.6758	0.856	0.599	2.2996e-15	Macro_FOLR2+APOE+
NDUFB10	1.31376e-19	0.25915	0.815	0.551	2.41955e-15	Macro_FOLR2+APOE+
RPL9	2.14574e-19	0.209764	0.821	0.536	3.9518e-15	Macro_FOLR2+APOE+
LDHB	4.60344e-19	0.432023	0.758	0.504	8.47816e-15	Macro_FOLR2+APOE+
NDUFB4	4.7999e-19	0.216287	0.855	0.586	8.83997e-15	Macro_FOLR2+APOE+
UBE2A	4.84829e-19	0.234806	0.646	0.395	8.9291e-15	Macro_FOLR2+APOE+
PSMB1	5.22613e-19	0.933205	0.882	0.622	9.62496e-15	Macro_FOLR2+APOE+
RNF181	7.87482e-19	0.223667	0.823	0.554	1.45031e-14	Macro_FOLR2+APOE+
RPL15	7.93859e-19	0.4204	0.818	0.545	1.46205e-14	Macro_FOLR2+APOE+
GNB2	9.52031e-19	0.217622	0.826	0.549	1.75336e-14	Macro_FOLR2+APOE+
TUFM	1.20742e-18	0.592347	0.766	0.502	2.2237e-14	Macro_FOLR2+APOE+
RPL26	3.52629e-18	0.189185	0.815	0.534	6.49437e-14	Macro_FOLR2+APOE+
GNAS	3.82951e-18	0.665443	0.875	0.602	7.0528e-14	Macro_FOLR2+APOE+
APLP2	4.82583e-18	0.629048	0.869	0.587	8.88773e-14	Macro_FOLR2+APOE+
TMED2	9.57533e-18	0.260455	0.756	0.492	1.76349e-13	Macro_FOLR2+APOE+
HSPE1	1.64703e-17	0.673562	0.863	0.595	3.03334e-13	Macro_FOLR2+APOE+
VCP	2.17011e-17	0.473151	0.716	0.459	3.99669e-13	Macro_FOLR2+APOE+
RABAC1	2.23738e-17	0.494506	0.786	0.517	4.12058e-13	Macro_FOLR2+APOE+
TKT	3.04996e-17	0.356117	0.86	0.6	5.61711e-13	Macro_FOLR2+APOE+
ANAPC11	4.91613e-17	0.582143	0.868	0.6	9.05403e-13	Macro_FOLR2+APOE+
FIS1	5.08709e-17	0.331969	0.791	0.518	9.36889e-13	Macro_FOLR2+APOE+
LAMTOR1	1.0934e-16	0.291417	0.891	0.64	2.01371e-12	Macro_FOLR2+APOE+
C1orf43	1.63036e-16	0.6345	0.812	0.539	3.00264e-12	Macro_FOLR2+APOE+
SRP9	1.84252e-16	0.466485	0.716	0.458	3.39337e-12	Macro_FOLR2+APOE+
RPS5	2.27265e-16	0.400859	0.802	0.509	4.18554e-12	Macro_FOLR2+APOE+
RPL12	4.51731e-16	0.494862	0.829	0.568	8.31953e-12	Macro_FOLR2+APOE+
CASP1	5.63821e-16	0.254005	0.719	0.456	1.03839e-11	Macro_FOLR2+APOE+
MAP1LC3B	8.61583e-16	0.79462	0.813	0.55	1.58678e-11	Macro_FOLR2+APOE+
OSTC	1.64495e-15	0.575197	0.755	0.492	3.02951e-11	Macro_FOLR2+APOE+
SSR3	2.19399e-15	0.518878	0.862	0.589	4.04068e-11	Macro_FOLR2+APOE+
MRPL52	4.06681e-15	0.450192	0.71	0.452	7.48985e-11	Macro_FOLR2+APOE+
TLN1	5.3569e-15	0.333065	0.815	0.548	9.8658e-11	Macro_FOLR2+APOE+
MLF2	5.87788e-15	0.227835	0.702	0.445	1.08253e-10	Macro_FOLR2+APOE+
ZNF706	9.57781e-15	0.395289	0.844	0.584	1.76394e-10	Macro_FOLR2+APOE+
UBXN4	9.92889e-15	0.385847	0.772	0.514	1.8286e-10	Macro_FOLR2+APOE+
VMP1	1.52766e-14	0.456943	0.802	0.543	2.8135e-10	Macro_FOLR2+APOE+
DNAJB6	1.7594e-14	0.587568	0.788	0.514	3.24028e-10	Macro_FOLR2+APOE+
PTPN6	3.31765e-14	0.494868	0.769	0.503	6.11011e-10	Macro_FOLR2+APOE+
PLXDC2	6.70381e-14	0.714544	0.832	0.536	1.23464e-09	Macro_FOLR2+APOE+
DAD1	9.47046e-14	0.594283	0.848	0.593	1.74417e-09	Macro_FOLR2+APOE+
MDH2	1.74317e-13	0.407162	0.777	0.515	3.2104e-09	Macro_FOLR2+APOE+
RPS16	4.94912e-13	0.253821	0.822	0.537	9.1148e-09	Macro_FOLR2+APOE+
SAMSN1	6.36675e-13	0.360029	0.712	0.457	1.17257e-08	Macro_FOLR2+APOE+
OSTF1	9.32592e-13	0.602114	0.799	0.542	1.71755e-08	Macro_FOLR2+APOE+
ATG3	1.21311e-12	0.255355	0.789	0.515	2.23419e-08	Macro_FOLR2+APOE+
SGK1	1.70966e-12	1.98854	0.856	0.597	3.14867e-08	Macro_FOLR2+APOE+
TMEM219	1.79941e-12	0.348859	0.889	0.629	3.31397e-08	Macro_FOLR2+APOE+
RPS3	5.66983e-12	0.286784	0.824	0.56	1.04421e-07	Macro_FOLR2+APOE+
SEC62	8.84488e-12	0.515732	0.812	0.547	1.62896e-07	Macro_FOLR2+APOE+
RPL41	2.92431e-11	0.234967	0.824	0.567	5.38571e-07	Macro_FOLR2+APOE+
SNRPB	2.9265e-11	0.232914	0.755	0.501	5.38973e-07	Macro_FOLR2+APOE+
RPL19	3.02874e-11	0.228371	0.829	0.573	5.57803e-07	Macro_FOLR2+APOE+
EIF4A2	3.73927e-11	0.781179	0.805	0.555	6.88662e-07	Macro_FOLR2+APOE+
SAMHD1	2.09644e-10	0.262365	0.912	0.638	3.86102e-06	Macro_FOLR2+APOE+
C19orf53	1.50068e-09	0.336804	0.839	0.577	2.7638e-05	Macro_FOLR2+APOE+
PPP1CA	2.36947e-09	0.251874	0.873	0.615	4.36386e-05	Macro_FOLR2+APOE+
TMEM14C	4.57034e-09	0.509718	0.774	0.522	8.41719e-05	Macro_FOLR2+APOE+
RPL7A	1.05836e-08	0.228382	0.822	0.551	0.000194918	Macro_FOLR2+APOE+
SNRPG	1.20334e-08	0.442399	0.802	0.55	0.000221619	Macro_FOLR2+APOE+
HSPD1	2.34404e-08	0.643415	0.787	0.528	0.000431702	Macro_FOLR2+APOE+
BNIP3L	1.19614e-07	0.338227	0.808	0.556	0.00220293	Macro_FOLR2+APOE+
TRMT112	6.4713e-07	0.413765	0.867	0.611	0.0119182	Macro_FOLR2+APOE+
RPL18	1.00746e-06	0.17911	0.824	0.555	0.0185545	Macro_FOLR2+APOE+
RPS15	1.26414e-06	0.184536	0.826	0.566	0.0232817	Macro_FOLR2+APOE+
VPS28	5.65848e-05	0.551898	0.859	0.605	1	Macro_FOLR2+APOE+
RPS25	0.000266231	0.197606	0.818	0.54	1	Macro_FOLR2+APOE+
RPS13	0.000619181	0.208229	0.823	0.564	1	Macro_FOLR2+APOE+
RPS21	0.00171009	0.170821	0.817	0.535	1	Macro_FOLR2+APOE+
CCL4L2	0	1.56191	0.558	0.177	0	Macro_IER3
CCL4	0	1.14426	0.696	0.292	0	Macro_IER3
CCL3L1	0	1.07988	0.495	0.147	0	Macro_IER3
GADD45B	0	0.983105	0.906	0.63	0	Macro_IER3
IER3	0	0.979968	0.881	0.516	0	Macro_IER3
SGK1	0	0.979695	0.902	0.591	0	Macro_IER3
NR4A2	0	0.86814	0.851	0.432	0	Macro_IER3
CCL3	0	0.813948	0.782	0.357	0	Macro_IER3
ATF3	0	0.728276	0.813	0.415	0	Macro_IER3
NR4A1	0	0.58212	0.776	0.403	0	Macro_IER3
CD83	0	0.195958	0.827	0.473	0	Macro_IER3
RHOB	1.55682e-263	1.25872	0.827	0.528	2.86719e-259	Macro_IER3
IER2	5.05645e-263	0.646786	0.896	0.62	9.31247e-259	Macro_IER3
KLF4	1.4816e-245	0.671379	0.75	0.433	2.72867e-241	Macro_IER3
C5AR1	3.58351e-244	0.890786	0.722	0.393	6.59975e-240	Macro_IER3
IL1B	4.43544e-229	0.346256	0.651	0.32	8.16875e-225	Macro_IER3
EGR1	3.52559e-227	0.842925	0.574	0.273	6.49308e-223	Macro_IER3
TNF	8.66918e-222	1.01527	0.419	0.161	1.5966e-217	Macro_IER3
FOSB	1.16324e-218	0.52845	0.868	0.566	2.14234e-214	Macro_IER3
CXCL2	2.73038e-194	0.430649	0.485	0.215	5.02854e-190	Macro_IER3
TNFAIP3	5.78384e-193	0.541572	0.81	0.53	1.06521e-188	Macro_IER3
DUSP2	4.05074e-191	0.62369	0.572	0.288	7.46024e-187	Macro_IER3
C3	7.90714e-174	0.654817	0.666	0.371	1.45626e-169	Macro_IER3
CSF1R	1.29274e-173	0.403503	0.849	0.558	2.38084e-169	Macro_IER3
KLF2	1.64567e-161	0.788913	0.524	0.265	3.03083e-157	Macro_IER3
NLRP3	3.86046e-161	0.352389	0.515	0.251	7.10981e-157	Macro_IER3
PHACTR1	1.09656e-155	0.457115	0.549	0.29	2.01953e-151	Macro_IER3
NFKBIZ	1.47735e-145	0.301188	0.704	0.443	2.72084e-141	Macro_IER3
HBEGF	3.51036e-140	0.404529	0.514	0.264	6.46504e-136	Macro_IER3
CLEC7A	2.32355e-130	0.350754	0.773	0.513	4.27927e-126	Macro_IER3
PLXDC2	1.18393e-129	0.328095	0.791	0.532	2.18045e-125	Macro_IER3
MAFB	1.86601e-120	0.517574	0.852	0.581	3.43662e-116	Macro_IER3
C1QC	7.53591e-110	0.27176	0.853	0.532	1.38789e-105	Macro_IER3
C1QA	3.2428e-105	0.203525	0.871	0.552	5.97226e-101	Macro_IER3
C1QC	2.4268e-306	0.904803	0.896	0.529	4.46944e-302	Macro_IFI27
APOE	4.28386e-287	1.06197	0.841	0.491	7.88959e-283	Macro_IFI27
APOC1	6.81258e-286	1.23778	0.797	0.493	1.25467e-281	Macro_IFI27
C1QA	1.62379e-266	0.692314	0.893	0.551	2.99054e-262	Macro_IFI27
C1QB	1.19668e-260	0.627787	0.881	0.53	2.20392e-256	Macro_IFI27
CCL2	0	4.77126	0.409	0.1	0	Macro_ISG15
CTSL	0	3.80394	0.781	0.503	0	Macro_ISG15
ISG15	0	3.64848	0.963	0.395	0	Macro_ISG15
IFIT1	0	3.53239	0.686	0.076	0	Macro_ISG15
CXCL10	0	3.52093	0.42	0.136	0	Macro_ISG15
APOBEC3A	0	3.49779	0.51	0.114	0	Macro_ISG15
IFI6	0	3.48509	0.938	0.461	0	Macro_ISG15
IFIT3	0	3.3755	0.799	0.175	0	Macro_ISG15
RSAD2	0	3.28598	0.616	0.082	0	Macro_ISG15
OASL	0	2.66499	0.598	0.081	0	Macro_ISG15
LY6E	0	2.63727	0.942	0.523	0	Macro_ISG15
IFIT2	0	2.57873	0.66	0.164	0	Macro_ISG15
IL1RN	0	2.53446	0.509	0.201	0	Macro_ISG15
IFITM1	0	2.51975	0.804	0.22	0	Macro_ISG15
MX1	0	2.49675	0.896	0.298	0	Macro_ISG15
MX2	0	2.15468	0.737	0.241	0	Macro_ISG15
OAS3	0	2.13916	0.595	0.119	0	Macro_ISG15
SLC11A1	0	2.13307	0.795	0.447	0	Macro_ISG15
TNFSF10	0	2.11239	0.693	0.34	0	Macro_ISG15
IFI44	0	2.0622	0.594	0.189	0	Macro_ISG15
OAS1	0	2.05422	0.732	0.302	0	Macro_ISG15
IFI44L	0	2.0015	0.767	0.222	0	Macro_ISG15
SDS	0	1.96718	0.503	0.202	0	Macro_ISG15
IFITM2	0	1.9537	0.906	0.63	0	Macro_ISG15
HERC5	0	1.92207	0.576	0.095	0	Macro_ISG15
PLSCR1	0	1.87883	0.795	0.526	0	Macro_ISG15
SIGLEC1	0	1.8626	0.628	0.158	0	Macro_ISG15
XAF1	0	1.85307	0.749	0.302	0	Macro_ISG15
EPSTI1	0	1.78989	0.793	0.386	0	Macro_ISG15
IFI27	0	1.77148	0.417	0.157	0	Macro_ISG15
DDX60L	0	1.76621	0.46	0.152	0	Macro_ISG15
OAS2	0	1.74041	0.61	0.182	0	Macro_ISG15
HPSE	0	1.73579	0.358	0.107	0	Macro_ISG15
IFI35	0	1.70225	0.708	0.324	0	Macro_ISG15
USP18	0	1.60916	0.37	0.051	0	Macro_ISG15
DDX58	0	1.60881	0.369	0.082	0	Macro_ISG15
RNF213	0	1.51969	0.802	0.486	0	Macro_ISG15
SERPING1	0	1.50226	0.709	0.378	0	Macro_ISG15
PARP9	0	1.49529	0.534	0.237	0	Macro_ISG15
MT2A	0	1.47179	0.88	0.613	0	Macro_ISG15
PARP14	0	1.41032	0.709	0.356	0	Macro_ISG15
ISG20	0	1.3484	0.688	0.288	0	Macro_ISG15
CMPK2	0	1.34678	0.417	0.087	0	Macro_ISG15
HELZ2	0	1.34147	0.33	0.064	0	Macro_ISG15
TNFSF13B	0	1.28607	0.827	0.564	0	Macro_ISG15
UBE2L6	0	1.28566	0.81	0.556	0	Macro_ISG15
IFIH1	0	1.28547	0.441	0.145	0	Macro_ISG15
NT5C3A	0	1.27025	0.425	0.152	0	Macro_ISG15
EIF2AK2	0	1.23499	0.592	0.241	0	Macro_ISG15
SAMD9L	0	1.07205	0.593	0.26	0	Macro_ISG15
SAMD9	0	0.99674	0.446	0.157	0	Macro_ISG15
IRF7	0	0.446312	0.823	0.373	0	Macro_ISG15
LGALS3BP	1.84948e-300	1.81429	0.586	0.303	3.40618e-296	Macro_ISG15
STAT2	1.03281e-298	1.19332	0.576	0.277	1.90213e-294	Macro_ISG15
GBP1	3.57734e-298	1.92415	0.648	0.327	6.58838e-294	Macro_ISG15
SCO2	2.49658e-289	1.20805	0.476	0.202	4.59795e-285	Macro_ISG15
DYNLT1	2.3532e-286	1.5405	0.747	0.494	4.3339e-282	Macro_ISG15
IL4I1	2.79569e-285	1.78197	0.499	0.218	5.14883e-281	Macro_ISG15
SHISA5	1.99871e-278	1.61314	0.637	0.354	3.68102e-274	Macro_ISG15
PML	3.9349e-278	0.97618	0.482	0.214	7.2469e-274	Macro_ISG15
FPR3	5.75127e-271	1.5944	0.605	0.322	1.05921e-266	Macro_ISG15
IFI30	2.39472e-264	2.06292	0.822	0.553	4.41035e-260	Macro_ISG15
CCR1	9.83614e-255	2.00248	0.474	0.212	1.81152e-250	Macro_ISG15
ADAR	4.05756e-239	0.982475	0.674	0.413	7.47281e-235	Macro_ISG15
STAT1	8.83816e-216	0.866351	0.771	0.502	1.62772e-211	Macro_ISG15
VAMP5	3.68979e-200	1.33634	0.721	0.465	6.79549e-196	Macro_ISG15
FCGR3A	5.43473e-184	1.93845	0.823	0.56	1.00091e-179	Macro_ISG15
C15orf48	3.22004e-171	1.63296	0.583	0.33	5.93034e-167	Macro_ISG15
SELENOP	0	3.11386	0.417	0.075	0	Macro_LYVE1
FOLR2	0	2.95945	0.773	0.149	0	Macro_LYVE1
SLC40A1	0	2.9027	0.778	0.202	0	Macro_LYVE1
PLTP	0	2.43401	0.845	0.302	0	Macro_LYVE1
RNASE1	0	2.35079	0.761	0.247	0	Macro_LYVE1
F13A1	0	2.34528	0.686	0.209	0	Macro_LYVE1
DAB2	0	2.1204	0.89	0.41	0	Macro_LYVE1
MS4A4A	0	1.98739	0.858	0.397	0	Macro_LYVE1
LGMN	0	1.85045	0.801	0.389	0	Macro_LYVE1
STAB1	0	1.8469	0.788	0.322	0	Macro_LYVE1
LILRB5	0	1.8176	0.381	0.059	0	Macro_LYVE1
PDK4	0	1.69446	0.655	0.293	0	Macro_LYVE1
MAF	0	1.6786	0.654	0.141	0	Macro_LYVE1
C1QA	0	1.56799	0.983	0.545	0	Macro_LYVE1
SLCO2B1	0	1.53273	0.821	0.346	0	Macro_LYVE1
C1QB	0	1.5243	0.976	0.523	0	Macro_LYVE1
CD163L1	0	1.47657	0.278	0.02	0	Macro_LYVE1
C1QC	0	1.46438	0.985	0.523	0	Macro_LYVE1
GPR34	0	1.43543	0.66	0.287	0	Macro_LYVE1
IGF1	0	1.33774	0.422	0.063	0	Macro_LYVE1
FUCA1	0	1.33513	0.582	0.233	0	Macro_LYVE1
MS4A7	0	1.32069	0.948	0.648	0	Macro_LYVE1
PLD3	0	1.31019	0.815	0.495	0	Macro_LYVE1
MRC1	0	1.28948	0.365	0.111	0	Macro_LYVE1
CXCL12	0	1.26714	0.385	0.071	0	Macro_LYVE1
CD209	0	1.24506	0.301	0.044	0	Macro_LYVE1
A2M	0	1.23203	0.736	0.371	0	Macro_LYVE1
BLVRB	0	1.21596	0.75	0.477	0	Macro_LYVE1
CD163	0	1.20235	0.849	0.426	0	Macro_LYVE1
TMEM37	0	1.1437	0.388	0.088	0	Macro_LYVE1
TSPAN4	0	1.03407	0.6	0.277	0	Macro_LYVE1
MSR1	0	0.94666	0.709	0.363	0	Macro_LYVE1
SDC3	0	0.887574	0.414	0.138	0	Macro_LYVE1
CD14	0	0.884703	0.925	0.608	0	Macro_LYVE1
OLFML2B	0	0.869962	0.412	0.138	0	Macro_LYVE1
MS4A6A	0	0.859485	0.968	0.702	0	Macro_LYVE1
NRP1	0	0.59749	0.473	0.148	0	Macro_LYVE1
CTSC	0	0.551635	0.915	0.665	0	Macro_LYVE1
MERTK	1.49556e-304	0.854129	0.467	0.178	2.75438e-300	Macro_LYVE1
CSF1R	4.04617e-294	0.828908	0.841	0.557	7.45183e-290	Macro_LYVE1
AP2A2	1.37028e-291	0.823234	0.499	0.213	2.52365e-287	Macro_LYVE1
CPM	3.38302e-286	0.999301	0.663	0.354	6.2305e-282	Macro_LYVE1
SNX6	2.62324e-284	0.933602	0.758	0.503	4.83122e-280	Macro_LYVE1
NPL	2.59926e-271	1.09417	0.536	0.244	4.78705e-267	Macro_LYVE1
SIGLEC1	9.32832e-261	1.09573	0.437	0.172	1.718e-256	Macro_LYVE1
C2	1.10321e-253	1.55357	0.404	0.15	2.03179e-249	Macro_LYVE1
MAFB	1.11476e-249	0.771201	0.893	0.578	2.05306e-245	Macro_LYVE1
FCHO2	3.10429e-238	0.693746	0.465	0.202	5.71718e-234	Macro_LYVE1
CD59	2.46886e-227	0.784736	0.598	0.327	4.54691e-223	Macro_LYVE1
VSIG4	2.45895e-226	1.13889	0.636	0.333	4.52864e-222	Macro_LYVE1
CREG1	1.2594e-220	1.02547	0.759	0.5	2.31944e-216	Macro_LYVE1
FRMD4B	1.0365e-215	0.958843	0.532	0.272	1.90892e-211	Macro_LYVE1
MARCKS	1.44371e-211	0.698937	0.799	0.519	2.65889e-207	Macro_LYVE1
TMEM176B	4.18532e-210	0.911373	0.812	0.52	7.7081e-206	Macro_LYVE1
LIPA	6.52235e-210	1.08704	0.756	0.488	1.20122e-205	Macro_LYVE1
LRP1	5.06757e-205	0.856915	0.675	0.409	9.33294e-201	Macro_LYVE1
GPNMB	1.03437e-198	1.00092	0.608	0.32	1.905e-194	Macro_LYVE1
NAIP	4.93993e-190	0.615589	0.618	0.358	9.09788e-186	Macro_LYVE1
TMEM176A	2.13016e-186	0.858042	0.711	0.435	3.92312e-182	Macro_LYVE1
FCGR3A	5.36733e-110	0.659485	0.837	0.561	9.88502e-106	Macro_LYVE1
IL1B	0	2.01209	0.7	0.299	0	Macro_NLRP3
EREG	0	1.9388	0.514	0.122	0	Macro_NLRP3
G0S2	0	1.86478	0.468	0.158	0	Macro_NLRP3
NLRP3	0	1.65177	0.553	0.234	0	Macro_NLRP3
THBS1	0	1.62819	0.498	0.148	0	Macro_NLRP3
S100A9	0	1.44085	0.742	0.428	0	Macro_NLRP3
CXCL2	0	1.38366	0.538	0.196	0	Macro_NLRP3
PLAUR	0	1.32511	0.898	0.616	0	Macro_NLRP3
S100A8	0	1.29406	0.703	0.318	0	Macro_NLRP3
VEGFA	0	1.20466	0.484	0.191	0	Macro_NLRP3
VCAN	0	1.1867	0.608	0.188	0	Macro_NLRP3
KDM6B	0	1.16954	0.63	0.312	0	Macro_NLRP3
C5AR1	0	1.16214	0.642	0.385	0	Macro_NLRP3
HBEGF	0	1.14144	0.572	0.246	0	Macro_NLRP3
BCL2A1	0	1.12581	0.75	0.443	0	Macro_NLRP3
OLR1	0	1.08256	0.582	0.325	0	Macro_NLRP3
IER3	0	1.06145	0.786	0.508	0	Macro_NLRP3
NAMPT	0	1.02673	0.84	0.547	0	Macro_NLRP3
TREM1	0	1.01284	0.504	0.211	0	Macro_NLRP3
CD300E	0	0.972213	0.406	0.143	0	Macro_NLRP3
SLC11A1	0	0.913035	0.75	0.439	0	Macro_NLRP3
FCN1	0	0.898642	0.608	0.216	0	Macro_NLRP3
SLC25A37	0	0.870332	0.534	0.267	0	Macro_NLRP3
GK	0	0.868475	0.594	0.342	0	Macro_NLRP3
SLC2A3	0	0.849654	0.694	0.408	0	Macro_NLRP3
AREG	0	0.835322	0.531	0.25	0	Macro_NLRP3
CCL3	0	0.485796	0.625	0.351	0	Macro_NLRP3
CXCL9	0	2.32046	0.576	0.111	0	Macro_OLFML3
CXCL10	0	2.24891	0.551	0.107	0	Macro_OLFML3
FN1	0	1.61111	0.609	0.176	0	Macro_OLFML3
CXCL11	0	1.6054	0.286	0.034	0	Macro_OLFML3
GBP5	0	1.60137	0.767	0.186	0	Macro_OLFML3
GBP1	0	1.59439	0.857	0.287	0	Macro_OLFML3
GBP4	0	1.55396	0.822	0.215	0	Macro_OLFML3
C3	0	1.55037	0.777	0.339	0	Macro_OLFML3
OLFML3	0	1.42574	0.634	0.179	0	Macro_OLFML3
ANKRD22	0	1.37343	0.697	0.172	0	Macro_OLFML3
C1QB	0	1.26422	0.887	0.507	0	Macro_OLFML3
C1QA	0	1.16693	0.897	0.529	0	Macro_OLFML3
SERPING1	0	1.15526	0.877	0.342	0	Macro_OLFML3
SCIN	0	1.15377	0.407	0.051	0	Macro_OLFML3
VAMP5	0	1.0865	0.908	0.432	0	Macro_OLFML3
APOL3	0	1.08115	0.56	0.139	0	Macro_OLFML3
FCGR1A	0	1.08102	0.829	0.363	0	Macro_OLFML3
C1QC	0	1.07706	0.889	0.507	0	Macro_OLFML3
MDK	0	1.04179	0.362	0.064	0	Macro_OLFML3
STAT1	0	0.923243	0.916	0.472	0	Macro_OLFML3
TMEM176B	0	0.898539	0.915	0.491	0	Macro_OLFML3
LGALS3BP	0	0.893492	0.748	0.271	0	Macro_OLFML3
GBP2	0	0.88789	0.815	0.322	0	Macro_OLFML3
PPA1	0	0.882158	0.843	0.418	0	Macro_OLFML3
TNFSF10	0	0.862799	0.743	0.317	0	Macro_OLFML3
FGL2	0	0.825408	0.948	0.576	0	Macro_OLFML3
LAP3	0	0.798953	0.936	0.545	0	Macro_OLFML3
SLAMF8	0	0.75563	0.717	0.28	0	Macro_OLFML3
GIMAP4	0	0.746718	0.841	0.381	0	Macro_OLFML3
CD40	0	0.697598	0.639	0.252	0	Macro_OLFML3
HAPLN3	0	0.691518	0.358	0.086	0	Macro_OLFML3
GIMAP7	0	0.683541	0.637	0.212	0	Macro_OLFML3
IL4I1	0	0.679855	0.499	0.204	0	Macro_OLFML3
GIMAP5	0	0.67565	0.417	0.128	0	Macro_OLFML3
TMEM176A	0	0.667816	0.831	0.405	0	Macro_OLFML3
GSN	0	0.66409	0.933	0.6	0	Macro_OLFML3
SNX10	0	0.661403	0.821	0.448	0	Macro_OLFML3
CD72	0	0.65931	0.511	0.172	0	Macro_OLFML3
PSME2	0	0.649833	0.971	0.686	0	Macro_OLFML3
FCGR3A	0	0.631095	0.939	0.533	0	Macro_OLFML3
PSTPIP2	0	0.622923	0.539	0.218	0	Macro_OLFML3
SLC1A3	0	0.604964	0.704	0.324	0	Macro_OLFML3
EBI3	0	0.597165	0.443	0.127	0	Macro_OLFML3
APOC1	0	0.593977	0.808	0.473	0	Macro_OLFML3
FCGR1B	0	0.565102	0.539	0.166	0	Macro_OLFML3
MARCKS	0	0.562477	0.87	0.494	0	Macro_OLFML3
APBB1IP	0	0.557406	0.783	0.444	0	Macro_OLFML3
APOE	0	0.551094	0.792	0.474	0	Macro_OLFML3
BHLHE41	0	0.538524	0.37	0.091	0	Macro_OLFML3
SLC8A1	0	0.530725	0.669	0.331	0	Macro_OLFML3
CAMK2D	0	0.514918	0.432	0.139	0	Macro_OLFML3
EPSTI1	0	0.512209	0.776	0.368	0	Macro_OLFML3
GIMAP1	0	0.508342	0.585	0.23	0	Macro_OLFML3
SAMD9L	0	0.50215	0.591	0.244	0	Macro_OLFML3
CD38	0	0.493418	0.484	0.152	0	Macro_OLFML3
P2RY13	0	0.492693	0.423	0.17	0	Macro_OLFML3
SFMBT2	0	0.489142	0.46	0.186	0	Macro_OLFML3
PSMB9	0	0.480385	0.946	0.625	0	Macro_OLFML3
IL18	0	0.474198	0.75	0.407	0	Macro_OLFML3
CTSH	0	0.469621	0.967	0.681	0	Macro_OLFML3
CCND1	0	0.468769	0.469	0.13	0	Macro_OLFML3
PAK1	0	0.466719	0.746	0.402	0	Macro_OLFML3
P2RY6	0	0.458512	0.45	0.165	0	Macro_OLFML3
REEP4	0	0.454216	0.491	0.212	0	Macro_OLFML3
ADORA3	0	0.449298	0.551	0.23	0	Macro_OLFML3
TNFSF13B	0	0.446529	0.903	0.542	0	Macro_OLFML3
DNASE2	0	0.445766	0.685	0.331	0	Macro_OLFML3
SLAMF7	0	0.436579	0.492	0.178	0	Macro_OLFML3
TAP1	0	0.435024	0.778	0.382	0	Macro_OLFML3
STOM	0	0.433981	0.643	0.312	0	Macro_OLFML3
ATF5	0	0.433307	0.673	0.325	0	Macro_OLFML3
RASSF4	0	0.43126	0.823	0.471	0	Macro_OLFML3
MYOF	0	0.428877	0.509	0.185	0	Macro_OLFML3
SCIMP	0	0.427423	0.583	0.243	0	Macro_OLFML3
JAK2	0	0.422604	0.491	0.211	0	Macro_OLFML3
LPCAT2	0	0.406777	0.621	0.274	0	Macro_OLFML3
HMOX1	0	0.4059	0.823	0.513	0	Macro_OLFML3
MNDA	0	0.399651	0.852	0.497	0	Macro_OLFML3
FMNL2	0	0.397529	0.475	0.199	0	Macro_OLFML3
PTAFR	0	0.397276	0.698	0.339	0	Macro_OLFML3
IFIT2	0	0.389731	0.437	0.165	0	Macro_OLFML3
ETV5	0	0.388076	0.432	0.172	0	Macro_OLFML3
APOL6	0	0.371359	0.524	0.23	0	Macro_OLFML3
PLEKHO1	0	0.370365	0.646	0.328	0	Macro_OLFML3
SIGLEC10	0	0.369918	0.624	0.286	0	Macro_OLFML3
NMI	0	0.3646	0.584	0.267	0	Macro_OLFML3
LPAR6	0	0.363367	0.647	0.285	0	Macro_OLFML3
GALM	0	0.356621	0.47	0.165	0	Macro_OLFML3
GLRX	0	0.34981	0.825	0.516	0	Macro_OLFML3
SERPINA1	0	0.347323	0.965	0.694	0	Macro_OLFML3
UBE2L6	0	0.343326	0.899	0.533	0	Macro_OLFML3
MEF2A	0	0.333977	0.695	0.39	0	Macro_OLFML3
ADAP2	0	0.330907	0.751	0.41	0	Macro_OLFML3
ASCL2	0	0.328333	0.379	0.128	0	Macro_OLFML3
SMCO4	0	0.325903	0.757	0.379	0	Macro_OLFML3
IFIT3	0	0.323682	0.451	0.184	0	Macro_OLFML3
HLA-DQB2	0	0.323326	0.575	0.288	0	Macro_OLFML3
TMEM109	0	0.321998	0.678	0.334	0	Macro_OLFML3
LHFPL2	0	0.320937	0.543	0.254	0	Macro_OLFML3
SAMHD1	0	0.315132	0.907	0.616	0	Macro_OLFML3
PRCP	0	0.314939	0.657	0.359	0	Macro_OLFML3
SNX6	0	0.307444	0.79	0.485	0	Macro_OLFML3
UBE2E2	0	0.293892	0.556	0.27	0	Macro_OLFML3
CUL1	0	0.292883	0.455	0.191	0	Macro_OLFML3
HLA-DOA	0	0.28417	0.728	0.355	0	Macro_OLFML3
CBR1	0	0.278812	0.616	0.282	0	Macro_OLFML3
AKR1A1	0	0.273301	0.89	0.541	0	Macro_OLFML3
TFEC	0	0.268594	0.556	0.265	0	Macro_OLFML3
AOAH	0	0.259775	0.693	0.338	0	Macro_OLFML3
ALDH2	0	0.255416	0.836	0.518	0	Macro_OLFML3
RAB32	0	0.249023	0.654	0.343	0	Macro_OLFML3
SCPEP1	0	0.248408	0.761	0.367	0	Macro_OLFML3
TNFAIP8L2	0	0.245983	0.51	0.232	0	Macro_OLFML3
FUOM	0	0.244153	0.663	0.343	0	Macro_OLFML3
PSMA4	0	0.242906	0.761	0.435	0	Macro_OLFML3
PSMB10	0	0.241659	0.824	0.537	0	Macro_OLFML3
MGAT4A	0	0.236034	0.638	0.325	0	Macro_OLFML3
ACP2	0	0.233493	0.495	0.23	0	Macro_OLFML3
ECHS1	0	0.194652	0.66	0.336	0	Macro_OLFML3
EVL	0	0.194116	0.629	0.326	0	Macro_OLFML3
PSMC4	0	0.188673	0.604	0.306	0	Macro_OLFML3
LIMD2	0	0.184984	0.781	0.448	0	Macro_OLFML3
VOPP1	0	0.181838	0.627	0.315	0	Macro_OLFML3
PDIA3	0	0.181152	0.918	0.648	0	Macro_OLFML3
HLA-DMB	0	0.180207	0.937	0.605	0	Macro_OLFML3
LAIR1	0	0.175966	0.83	0.484	0	Macro_OLFML3
[truncated: 560 more rows]

## Sheet: FigureS3e
FigureS3e
ID	cDC(CD1C)	cDC_CLEC9A	cDC3_LAMP3	Macro_FOLR2-APOE+	Macro_FOLR2+APOE-	Macro_FOLR2+APOE+	Macro_IER3	Macro_IFI27	Macro_ISG15	Macro_LYVE1	Macro_NLRP3	Macro_OLFML3	Mast	Mono_CD14	Mono_CD16	Mono_INHBA	pDC_LILRA4
ADORA2A	0.0576919	0.00356588	1.04041	0.0418026	0	0.341357	0.0146544	0.00661874	0.228268	0.0770252	0.201287	0.062187	0.0153415	0.116183	0.0151371	0.949483	0.627493
BTLA	0.198395	1.70461	0.622437	0.00122564	0	0.00143515	0	0.00242884	0	0.00108116	0.00331227	0.0746078	0.000598834	0.00198481	0.00573517	0.00081456	1.28266
CD160	0.00298148	0	0.00564377	0.000484891	0.0204392	0	0.00190064	0.0117125	0.00213216	0.000150201	0.00320886	0.000981613	0.0118043	0.070844	0.0336758	0.00174658	0.0760336
CD244	0.347842	0.224231	0.0136852	0.0321046	0.0285332	0.0983788	0.152513	0.0269588	0.463551	0.109041	0.467218	0.110565	0.00858532	0.671689	0.707086	0.0724271	0.180112
CD274	0.130143	0.0562093	0.951623	0.0497413	0.00368006	0.517879	0.0344892	0.0720202	1.01563	0.454417	0.172642	0.504197	0.364454	0.173361	0.0444801	0.684761	0.280756
CD96	0.0162064	0.0368717	0.0235823	0.0121446	0	0.0128002	0.0135638	0.0206435	0.0110695	0.0119892	0.016282	0.0111086	0.0350557	0.0144024	0.0168049	0.0213622	0.0927462
CSF1R	2.03896	0.090522	0.574594	1.61397	2.10995	2.6691	2.17725	1.44306	2.6874	2.44856	1.6417	1.97451	0.0542425	1.91214	2.42169	1.7644	1.364
CTLA4	0.485396	0.290166	0.192694	0.0375512	0.0242295	0.985199	0.52259	0.0296389	0.0377034	0.0248709	0.0264019	0.304076	0.0179973	0.100574	0.0165984	0.0160694	0.0538828
HAVCR2	1.64934	2.25363	0.794275	1.00791	0.908166	1.90928	1.16228	1.00611	2.26038	1.15047	1.21945	1.40094	0.728555	1.113	1.08431	1.56104	1.32309
IDO1	2.13423	3.89009	2.78103	0.0669402	0.0600168	1.18869	0.432274	0.450622	1.26155	0.0229033	0.178655	1.99011	0.0394866	0.119226	0.146373	0.983059	0.0625252
IL10	0.454086	0.00568971	0.0181531	0.245337	0.312753	1.69372	0.944012	0.126494	2.04099	1.28598	0.687577	0.330642	0.0197588	0.31697	0.513463	1.28431	0.0785837
IL10RB	0.874141	0.872436	0.485017	0.449466	0.382316	1.507	0.529078	0.517704	1.60971	0.722755	0.791539	0.859677	0.55762	1.03453	1.3773	1.21278	1.68694
KDR	0.0203254	0.0135047	0.00200007	0.0015926	0	0.000813918	0.00151443	0.0094398	0.00091446	0.00380869	0.00326726	0.000573633	0.00564951	0.00510522	0	0.000191906	0.0241438
KIR2DL1	0	0.00450289	0	0	0	0	0	0	0	0	0.000728435	0.00049519	0	0	0	0	0
KIR2DL3	0	0	0.00707145	0	0	0	0	0	0	0	0.000584414	0	0	0	0	0	0.00408094
LAG3	0.0651151	0.428555	0.324742	0.0596413	0.14374	0.40341	0.0618322	0.275242	0.472143	0.16958	0.00763047	0.274031	0.0211917	0.00655315	0.0149115	0.0462791	0.415736
LGALS9	1.98369	2.46159	1.6872	1.2219	1.19344	2.40233	1.33242	1.33939	2.58768	1.63665	1.32206	1.74161	0.715285	1.9216	2.16589	1.22093	2.50158
PDCD1	0.0226094	0.293094	0.257566	0.0120754	0	0.0146695	0.0154898	0.0149492	0.0189321	0.00736227	0.0149906	0.0646047	0.0181304	0.00180272	0.00759935	0.0169103	0.138548
PDCD1LG2	0.117406	0.0116892	0.660794	0.092568	0.224554	0.665271	0.119979	0.259755	0.340163	0.443594	0.0703513	0.40804	0.194895	0.0120507	0.0857768	0.103618	0.0109727
TGFB1	0.913593	0.677973	0.600673	0.8466	0.720986	0.846087	0.876404	0.71414	1.18023	0.855257	1.0808	0.896765	1.07112	1.19663	0.971465	0.893685	1.17822
TGFBR1	0.356522	0.173527	0.275243	0.496147	0.483228	0.49556	0.415869	0.324108	0.399447	0.496229	0.309962	0.42599	0.25277	0.206751	0.117658	0.37544	1.00592
TIGIT	0.00795007	0.0336349	0.0278585	0.00561052	0.0336675	0.142447	0.00664051	0.0131583	0.00515691	0.00562668	0.00600397	0.0127804	0.0247186	0.0027743	0.00647672	0.00979251	0.207996
VTCN1	0.00240219	0	0.0148598	0.00094135	0.0380948	0.00181039	0.00188537	0	0	0.00128224	0.000234321	0.000312515	0.00221287	0	0	0.000527457	0.00386749
BTNL2	0.000702211	0	0	0	0	0	0	0	0	0	0.000715732	0	0	0	0	0	0
CD27	0.0302704	0.156988	0.0320858	0.0164756	0.0131291	0.0308798	0.0119187	0.0302102	0.00580783	0.0519245	0.0233869	0.0318344	0.0396428	0.0272469	0.0117765	0.0127104	0.0644532
CD276	0.165817	0.00420376	0.0499355	0.400247	0.144354	0.591676	0.282218	0.329792	0.419461	0.336821	0.0930683	0.32527	0.465799	0.10897	0.164241	0.372531	0.0538062
CD28	0.00872616	0.00749458	0.0248699	0.0504873	0.175944	0.00972868	0.0263523	0.16016	0.207549	0.409416	0.0078696	0.00429765	0.0126756	0.0127304	0.0289047	0.210087	0.0220092
CD40	1.10689	2.18653	1.96111	0.517244	0.599607	1.65108	0.552384	0.706172	1.39324	0.556494	0.505264	1.43515	0.076199	0.41597	0.47332	1.10606	1.28892
CD40LG	0.0074977	0.00556176	0.00818228	0.00282427	0.00516606	0.000680241	0.00152739	0.00259461	0.00286321	0.00280169	0.00212863	0.00234456	0.00549244	0.000639471	0.0106143	0.00459817	0.00658648
CD48	1.97092	2.67798	0.759226	0.704368	0.357638	1.94546	1.36535	0.952512	2.39679	0.778687	1.82455	1.64172	1.05337	2.16313	2.40347	1.65795	1.63793
CD70	0.0230566	0.0341093	0.835139	0.0210837	0	0.248407	0.0107443	0.00462055	0.0137228	0.00895359	0.0130785	0.00949471	0.0533824	0.00722034	0.00389423	0.0378884	0.0267336
CD80	0.389316	0.510391	1.26189	0.135023	0.11797	0.981709	0.203597	0.134591	0.591813	0.202773	0.194999	0.408933	0.00955213	0.108879	0.0191285	0.459306	0.0980053
CD86	1.85238	1.5743	2.07102	1.0437	1.1241	2.12137	1.33394	0.998783	2.21914	1.56036	1.4326	1.50842	0.0603281	1.61871	1.66661	1.83481	1.27076
ENTPD1	1.36691	1.22673	0.971577	0.680831	0.678619	1.37588	0.86969	0.63652	1.0929	0.948777	0.814028	0.995527	0.0617178	1.41025	0.557943	0.55947	0.726753
HHLA2	0.062952	0.0064995	0.000378404	0.00178277	0	0.000569509	0.000948695	0.000977662	0	0	0.000518003	0.00400969	0	0.000871445	0.010118	0	0.00289822
ICOS	0.00913039	0.00996728	0.0310878	0.00253074	0	0.00547626	0.00781328	0.00517075	0.00206978	0.0151474	0.0084174	0.00430232	0.0234823	0.00331022	0.00161185	0.00115566	0.0252106
ICOSLG	0.222724	0.424141	0.255329	0.214181	0.109371	0.237014	0.221711	0.107918	0.387735	0.266287	0.298542	0.163392	0.048296	0.11611	0.0567317	0.252602	0.818871
IL2RA	0.0262465	0.0223653	0.706364	0.231251	0.461278	0.817701	0.135872	0.193565	0.444716	0.777461	0.086208	0.243283	0.0917411	0.0208382	0.0144111	0.578807	0.118689
IL6	0.0152418	0.000457463	0.14432	0.0870829	0.045457	0.624203	0.168515	0.0718909	0.878405	0.0665529	0.576895	0.0501352	0.00635844	0.217179	0.0502162	2.14265	0.0441945
IL6R	0.651726	0.672848	0.746967	0.367593	0.379328	0.758096	0.534024	0.240408	0.73796	0.58489	0.815059	0.458548	0.403344	1.1596	0.465112	0.708771	0.738483
KLRC1	0.00431271	0.000704861	0.00370927	0.00841595	0	0.00136829	0.00198074	0.0120414	0.000595785	0.00539387	0.0101513	0.00140658	0.0055482	0.00111292	0.00583072	0.00174777	0.00960729
KLRK1	0.0203376	0.00659901	0.012881	0.00207328	0	0.000755238	0.00363401	0.00203848	0.0121596	0.00460328	0.00150125	0.00172788	0.00527864	0.0313121	0	0.000536077	0.0369195
LTA	0.0276277	0.00208941	0.0135545	0.00468607	0.0418172	0.00273198	0.00444973	0.0104204	0.00288218	0.00339706	0.00528875	0.00469095	0.00984332	0	0.0192924	0.0158997	0.370486
MICB	0.202104	0.271045	0.279131	0.054861	0.0873688	0.338736	0.0717729	0.234174	0.527114	0.129249	0.101633	0.225189	0.0994722	0.319223	0.101783	0.0999965	0.561178
NT5E	0.0170669	0.00529792	0.0271954	0.0131989	0	0.00196076	0.00647806	0.0033836	0.195936	0.0050505	0.0471391	0.0011907	0.0254359	0.00109748	0.01413	0.367818	0.0380803
PVR	0.129222	0.0734162	0.522	0.0664651	0.0163389	0.210299	0.0730581	0.0650045	0.39241	0.165566	0.133535	0.16346	0.0473359	0.207129	0.37276	0.294945	0.0497889
TMIGD2	0.0219395	0.00707971	0.00224889	0.00472383	0	0.00427293	0.000911869	0.000943491	0.00232062	0.0036764	0.00398944	0.0529883	0.0332009	0.00061536	0	0.00102891	1.59753
TNFRSF13B	0.0017979	0.00236887	0.0217837	0.0014315	0	0	0.00213884	0.0035942	0.00032204	0.00134417	0.00117199	0.00299079	0.00747293	0.000837121	0.000651907	0.0144604	0.189355
TNFRSF13C	0.0130693	0.00204792	0.0100609	0.000646392	0	0.00329521	0.00779485	0.0242566	0.00074037	0.00543163	0.00435429	0.00814413	0.00735718	0.0014984	0.00544481	0	0.0209818
TNFRSF14	1.42625	1.68088	1.17	0.91178	0.842193	2.28634	1.34814	0.812843	1.83529	1.37092	1.24975	1.32612	0.893874	1.65275	1.67164	1.79684	2.06446
TNFRSF17	0.000767659	0.0013634	0.00143714	0	0	0	0.00101778	0.00159552	9.60481e-05	0	0.00405778	0.00209173	0.00282054	0	0.00160255	0.00206871	1.51525
TNFRSF18	0.116851	0.0725207	0.585434	0.0386261	0.0139047	0.0251656	0.0293711	0.0536688	0.0223473	0.0190428	0.101215	0.0855931	0.337042	0.0269159	0.0178878	0.326348	0.227796
TNFRSF25	0.0585225	0.210019	0.305454	0.00879423	0.0635713	0.0421587	0.0167946	0.0303446	0.111473	0.0931395	0.00856769	0.00945385	0.0223709	0.00478767	0.0591311	0.00449598	0.0273607
TNFRSF4	0.105918	0.0341754	0.943197	0.0624893	0.133461	0.323167	0.054803	0.0936927	0.038827	0.0572811	0.166214	0.185147	0.613383	0.0262983	0.00908792	0.237112	1.01191
TNFRSF8	0.127145	0.00859555	0.0484164	0.0245931	0.0168754	0.0910225	0.0330352	0.0241778	0.175933	0.0106742	0.128943	0.024713	0.0351561	0.481596	0.823162	0.0441438	0.02494
TNFRSF9	0.0684862	0.0023717	0.568312	0.0338638	0.0121468	0.179435	0.0190832	0.0852824	0.0229839	0.0073234	0.053178	0.034925	0.487147	0.0227223	0.00660827	0.241276	0.0260282
TNFSF13	1.46453	0.228769	0.517934	1.28052	1.05551	2.0302	1.55832	1.45645	2.37528	1.33477	1.37656	1.70088	0.158446	1.93986	1.64406	1.07703	2.80655
TNFSF13B	1.94094	1.61817	1.89523	1.21879	1.393	2.31475	1.54145	1.39242	2.72501	1.75811	1.73745	2.18706	0.0949911	2.35717	1.75389	1.67698	2.57224
TNFSF14	0.153964	0.0213865	0.288197	0.0295747	0	0.0254059	0.0211913	0.0209452	0.292572	0.0113838	0.306608	0.0737257	0.106396	0.360178	0.225195	0.361631	0.0254377
TNFSF15	0.0537855	0.0316484	0.100707	0.060003	0.0905696	0.207356	0.123309	0.0211635	0.0876983	0.12278	0.261886	0.0914383	0.00125612	0.0930652	0.0139924	0.906566	0.677926
TNFSF18	0.0236495	0.00286581	0.12672	0.0140189	0	0.00847611	0.0226394	0.000628641	0.213394	0.0216414	0.0175645	0.044881	0.00284677	0.0015865	0.000705364	0.00178925	0.00393023
TNFSF4	0.0256279	0.0195854	0.428154	0.00855488	0.00530429	0.00526951	0.0187242	0.0152976	0.132641	0.0141168	0.00838742	0.014905	0.0100872	0.00617725	0.00420823	0.00574536	0.0550349
TNFSF9	0.202592	0.274981	0.46097	0.0424785	0.0145441	0.362726	0.366319	0.0263964	0.192107	0.127552	0.0787917	0.108368	0.202068	0.0425849	0.0409501	0.501182	1.57984
ULBP1	0.00272209	0.00636817	0.0056574	9.72633e-05	0	0.00575489	0.0162251	0	0.0164687	0.00650741	0.0118766	0.00643781	0	0.00630452	0.00354368	0.00408839	0.00014674
B2M	6.00953	6.64344	5.80414	5.2087	5.32717	6.88669	5.62997	5.45216	6.8389	5.91386	5.6133	6.03246	5.24991	5.99464	6.14781	5.86115	7.50785
HLA-A	3.79855	4.33057	3.73397	3.72338	3.59024	4.77356	3.69284	3.81774	4.59034	3.80684	3.59912	4.34893	3.00753	3.87232	3.59153	3.75121	4.74385
HLA-B	4.29699	4.9675	4.31012	3.93709	3.98937	4.98078	4.10281	4.03509	5.01253	4.17934	4.24221	4.57071	3.30975	4.50768	4.42271	4.24622	5.51088
HLA-C	3.95252	4.39048	3.74838	3.87542	3.63683	4.42249	3.84822	3.78898	4.4024	3.8345	3.78203	4.25508	3.15784	4.02996	4.10415	3.51866	4.6946
HLA-DMA	3.59968	3.80152	2.35519	2.74099	2.96277	3.85413	3.0387	2.79886	3.01297	3.19115	2.62734	3.2434	0.749442	2.96801	2.26211	2.44722	3.80331
HLA-DMB	3.18107	3.33207	1.74524	1.8046	2.28328	3.7604	2.52576	1.96177	2.43576	2.75034	1.89173	2.67959	0.174803	2.33663	1.86588	1.83947	3.63227
HLA-DOA	1.82439	1.86805	1.15034	1.04929	1.05026	2.16155	1.3077	1.12736	0.650661	1.20079	0.736191	1.44433	0.0565845	0.416568	0.575903	0.428181	2.28943
HLA-DOB	0.906919	2.24937	0.80796	0.0596168	0.0240955	0.290539	0.0845038	0.0657265	0.0941165	0.0709597	0.0235878	0.303443	0.0180949	0.0761935	0.140244	0.065824	0.240692
HLA-DPA1	5.81058	6.30339	4.99091	4.71651	5.0081	5.89517	5.14221	4.83162	4.74702	5.00064	4.33966	5.41267	1.92731	4.30459	4.49043	4.15838	5.21061
HLA-DPB1	5.36493	5.76064	4.63343	4.27713	4.65232	5.19344	4.66393	4.41439	4.17326	4.42897	3.96897	4.92863	1.65632	3.68117	3.71788	3.63986	4.61861
HLA-DQA1	4.42808	4.65897	3.92286	3.17818	3.66153	4.34268	3.7982	3.58373	3.12167	3.48152	3.00494	4.07101	0.830671	2.41229	2.61054	2.54735	3.81471
HLA-DQA2	2.8777	2.84197	2.49677	1.96906	2.34134	2.56925	2.3298	2.28774	1.10327	2.21545	1.34687	2.85231	0.501479	1.14067	1.46321	1.64956	1.90185
HLA-DQB1	4.46848	4.83188	3.82689	3.36816	3.6485	4.17939	3.90551	3.55616	3.41672	3.59609	3.15289	4.09098	0.741047	3.10227	2.74329	2.84378	3.75842
HLA-DRA	6.2446	6.48947	5.45541	5.01442	5.31692	6.40524	5.52474	5.18281	5.41214	5.40006	4.89802	5.80569	1.66483	4.98335	4.81829	4.94048	5.84074
HLA-DRB1	5.21597	5.3972	4.51456	4.54718	4.74142	5.21336	4.84371	4.6315	4.63201	4.78583	4.3028	5.04736	2.00508	4.12103	3.89884	4.05336	4.47286
HLA-E	2.97125	3.25472	2.57408	2.82213	3.02756	3.66892	3.01399	2.73636	3.70963	3.2311	2.88537	3.21967	2.67089	3.18942	3.48883	2.95878	4.15218
HLA-F	1.77404	2.17254	1.71377	0.896843	0.958481	2.19041	1.29216	1.05451	2.43136	1.28918	1.71712	1.5905	1.00705	2.04565	2.01081	1.46265	3.11801
HLA-G	0.33247	0.513255	0.244095	0.448441	0.363347	0.461414	0.249114	0.389247	0.56928	0.372622	0.259365	0.580433	0.127339	0.409881	0.343799	0.261633	0.70453
TAP1	1.72706	3.02765	1.75057	0.591043	0.440679	1.68949	0.932404	0.697662	2.21019	0.798642	1.2301	1.87922	0.750872	1.218	1.36987	1.04656	2.934
TAP2	0.405533	1.08547	0.655762	0.200027	0.170112	0.524036	0.283518	0.239031	0.639202	0.295784	0.314365	0.446132	0.289755	0.465068	0.423394	0.245154	0.892596
TAPBP	1.87599	2.62418	1.88523	1.15785	1.37024	2.1787	1.33702	1.16701	2.04366	1.44524	1.44994	1.79737	1.03575	1.90427	1.4842	1.43734	3.16568

## Sheet: Supp_Fig1a
Sample_ID	Cancer	Response	Treatment_Group	Response_Index	Composite_GSEA_Index	Composite_Proportion
bcc.su002.post.tumor.cd45	BCC	Responder	Post	0	0	0.5
bcc.su003.post.all	BCC	Responder	Post	1.4708	12.3038	0.727273
bcc.su003.post.tcell.cd45	BCC	Responder	Post	0.565104	1.9375	0.458333
bcc.su004.post.tcell	BCC	Responder	Post	0	0	0.333333
bcc.su004.post.tumor.cd45	BCC	Responder	Post	0.537951	12.3038	0.576923
bcc.su005.post.tcell	BCC	Non-responder	Post	-3.71932	-6.16247	0.833333
bcc.su005.post.tumor.cd45	BCC	Non-responder	Post	-1.23491	-6.16247	0.837264
bcc.su007.post	BCC	Non-responder	Post	-0.27076	-1.3538	0.4
bcc.su009.post.tcell	BCC	Responder	Post	0.96875	1.9375	0.5
CK	CRC	Responder	Post	0.463092	2.64688	0.244275
CSY-T	CRC	Responder	Post	0.0662223	1.71294	0.292776
KYSY-7380	CRC	Responder	Post	0.932636	3.64688	0.571429
KYSY-7612	CRC	Non-responder	Post	-0.115142	-1.31035	0.235294
LYL	CRC	Non-responder	Post	-0.0247414	-1.31035	0.470588
P13_post-Tx	HNSCC	Responder	Post	2.59306	36.1023	0.894444
P14_post-Tx	HNSCC	Non-responder	Post	-1.99259	-27.2614	0.963134
P15_post-Tx	HNSCC	Non-responder	Post	-0.13835	-4.01214	1
P21_post-Tx	HNSCC	Non-responder	Post	-2.31259	-25.6688	0.934866
P23_post-Tx	HNSCC	Non-responder	Post	-2.35462	-27.2614	0.809346
P24_post-Tx	HNSCC	Non-responder	Post	-1.49731	-25.346	0.996855
P25_post-Tx	HNSCC	Non-responder	Post	-0.697843	-25.0246	0.887719
P26_post-Tx	HNSCC	Responder	Post	0.603823	29.788	0.914989
P27_post-Tx	HNSCC	Non-responder	Post	-2.28522	-27.2614	0.898438
P28_post-Tx	HNSCC	Responder	Post	0.614659	27.3707	0.613475
P29_post-Tx	HNSCC	Non-responder	Post	-1.74812	-24.3847	0.959596
P31_post-Tx	HNSCC	Non-responder	Post	-1.34863	-27.2614	0.843621
P32_post-Tx	HNSCC	Non-responder	Post	-0.658428	-27.2614	0.378378
P915_scRNA	ccRCC	Responder	Post	1.52866	29.4103	0.958199
Post_P10_Non-responder_anti-PD1	Melanoma	Non-responder	Post	0	0	0.0434783
Post_P11_Non-responder_anti-PD1	Melanoma	Non-responder	Post	0	0	0.208333
Post_P13_Non-responder_anti-CTLA4+PD1	Melanoma	Non-responder	Post	0	0	0.166667
Post_P14_Non-responder_anti-PD1	Melanoma	Non-responder	Post	0	0	0.115385
Post_P15_Non-responder_anti-PD1	Melanoma	Non-responder	Post	0	0	0.0869565
Post_P16_Non-responder_anti-PD1	Melanoma	Non-responder	Post	0	0	0.1875
Post_P17_Responder_anti-PD1	Melanoma	Responder	Post	0	0	0.5
Post_P19_Responder_anti-PD1	Melanoma	Responder	Post	0	0	0.432432
Post_P20_Non-responder_anti-PD1	Melanoma	Non-responder	Post	0	0	0.125
Post_P22_Non-responder_anti-PD1	Melanoma	Non-responder	Post	0	0	0.444444
Post_P23_2_Non-responder_anti-PD1	Melanoma	Non-responder	Post	0	0	0.4
Post_P23_Non-responder_anti-PD1	Melanoma	Non-responder	Post	0	0	0.0714286
Post_P3_2_Non-responder_anti-PD1	Melanoma	Non-responder	Post	0	0	0.117647
Post_P3_Non-responder_anti-PD1	Melanoma	Non-responder	Post	0	0	0.0416667
Post_P30_Non-responder_anti-PD1	Melanoma	Non-responder	Post	0	0	0.222222
Post_P7_Responder_anti-CTLA4+PD1	Melanoma	Responder	Post	0	0	0.0526316
t2_Center	ccRCC	Non-responder	Post	-1.65411	-33.6014	0.940363
t2_Far	ccRCC	Non-responder	Post	-3.09256	-33.6014	0.911224
t2_Near	ccRCC	Non-responder	Post	-1.50219	-33.6014	0.890655
t3_Center	ccRCC	Responder	Post	0.20675	22.1673	0.697479
t3_Far	ccRCC	Responder	Post	0.275714	29.4103	0.984995
t3_Near	ccRCC	Responder	Post	0.25189	29.1521	0.978746
t4_Center	ccRCC	Responder	Post	5.85488	22.1673	0.911765
t4_Lateral	ccRCC	Responder	Post	5.43146	29.4103	0.847619
t4_Medial	ccRCC	Responder	Post	7.22623	29.4103	0.717213
WYH	CRC	Non-responder	Post	-0.299342	-3.96337	0.252101
XKL-BS	CRC	Responder	Post	0.158465	3.64688	0.492625
YT06	CRC	Responder	Post	0.016244	2.64688	0.0283688
ZXF	CRC	Responder	Post	0.0140405	1.71294	0.0819672
ZYL	CRC	Non-responder	Post	-0.129529	-3.96337	0.19244

## Sheet: Supp_Fig3abcd
Type	Compare_AvsB	Celltype_Class	P	CI_Low	CI_High	Log_AveFC_BvsA	Celltype	Neg_Log10P	GroupA	GroupB	PAdjust
CRC	Non-responder_VS_Responder	Myeloid	1.25257e-08	-0.0511108	-0.026403	2.96479	Macro_FOLR2+APOE+	7.9022	0.00343643	0.0505647	4.24784e-08
BCC	Non-responder_VS_Responder	Myeloid	1.90137e-07	0.00463025	0.189214	2.7727	Macro_IER3	6.72093	0.00235849	0.0625	5.93228e-07
ccRCC	Non-responder_VS_Responder	Myeloid	0	-0.420208	-0.391836	2.64151	Macro_OLFML3	Inf	0.0302358	0.333735	0
ccRCC	Non-responder_VS_Responder	Myeloid	1.44214e-115	-0.102869	-0.0848673	1.98884	Macro_NLRP3	114.841	0.0132903	0.144687	3.74956e-114
ccRCC	Non-responder_VS_Responder	Myeloid	3.13844e-55	-0.0578728	-0.0436068	1.64883	Macro_FOLR2+APOE+	54.5033	0.0108186	0.0434864	4.89596e-54
BCC	Non-responder_VS_Responder	Myeloid	0.00377003	0.0343877	0.641874	1.6402	Macro_LYVE1	2.42366	0.00471698	0.0536859	0.00816839
ccRCC	Non-responder_VS_Responder	Myeloid	1.05301e-08	-0.00803785	-0.00336956	1.61238	pDC_LILRA4	7.97757	0.00113507	0.0205788	3.73341e-08
BCC	Non-responder_VS_Responder	Myeloid	8.50472e-10	-0.136395	-0.0493618	1.57908	Macro_NLRP3	9.07034	0.0235849	0.199993	3.49141e-09
BCC	Non-responder_VS_Responder	Myeloid	3.41428e-24	-0.298081	-0.174751	1.53915	Macro_FOLR2-APOE+	23.4667	0.23125	0.295163	3.32892e-23
ccRCC	Non-responder_VS_Responder	Myeloid	2.61861e-17	-0.0216388	-0.0126664	1.3444	cDC_CLEC9A	16.5819	0.00508072	0.0535707	2.04251e-16
HNSCC	Non-responder_VS_Responder	Myeloid	1.3727e-05	-0.0238245	-0.00555065	1.28773	Macro_FOLR2+APOE-	4.86242	0.0227115	0.0310875	3.82395e-05
HNSCC	Non-responder_VS_Responder	Myeloid	2.95319e-24	-0.105548	-0.0634701	1.19314	Macro_IFI27	23.5297	0.0621074	0.125773	3.2907e-23
BCC	Non-responder_VS_Responder	Myeloid	0.0507742	0.0651206	1.25044	1.13049	Macro_IFI27	1.29436	0.0440252	0.282585	0.0842635
ccRCC	Non-responder_VS_Responder	Myeloid	9.8458e-13	-0.0194384	-0.0103528	1.07387	Macro_ISG15	12.0067	0.00693117	0.0184809	4.79983e-12
CRC	Non-responder_VS_Responder	Myeloid	0.0360748	0.0988642	0.946415	0.962482	Mono_CD16	1.4428	0.00693783	0.0220633	0.0625297
BCC	Non-responder_VS_Responder	Myeloid	0.000339967	-0.0977414	-0.0168944	0.957951	Mono_CD14	3.46856	0.117099	0.302885	0.000855402
CRC	Non-responder_VS_Responder	Myeloid	0.000910104	-0.0428386	-0.0116306	0.898103	pDC_LILRA4	3.04091	0.0498426	0.174766	0.00208789
CRC	Non-responder_VS_Responder	Myeloid	0.0571508	-0.0203749	-0.000263093	0.854355	cDC3_LAMP3	1.24298	0.0483193	0.0290481	0.09287
Melanoma	Non-responder_VS_Responder	Myeloid	0.0439447	-0.187375	0.0169207	0.780855	Mono_CD14	1.35709	0.15708	0.736842	0.074515
ccRCC	Non-responder_VS_Responder	Myeloid	2.84533e-14	-0.0331526	-0.018845	0.691175	Mono_CD16	13.5459	0.0256826	0.0816969	1.7072e-13
HNSCC	Non-responder_VS_Responder	Myeloid	3.32231e-09	-0.0736202	-0.0323936	0.679239	Macro_NLRP3	8.47856	0.0578785	0.0912547	1.234e-08
Melanoma	Non-responder_VS_Responder	Myeloid	0.0118972	-0.261724	-0.0110032	0.659965	cDC(CD1C)	1.92456	0.171594	0.328355	0.0237943
CRC	Non-responder_VS_Responder	Myeloid	0.0127274	-0.0389111	-0.00514334	0.605483	cDC(CD1C)	1.89526	0.0327507	0.0494416	0.0248184
HNSCC	Non-responder_VS_Responder	Myeloid	6.2506e-12	-0.115833	-0.0600721	0.514646	Mono_CD14	11.2041	0.0934773	0.186655	2.86792e-11
CRC	Non-responder_VS_Responder	Myeloid	0.0215769	-0.0412426	-0.00375302	0.492737	Macro_IER3	1.66601	0.0658877	0.0429264	0.0391395
HNSCC	Non-responder_VS_Responder	Myeloid	0.000632051	-0.0433756	-0.00927408	0.489287	Macro_FOLR2-APOE+	3.19925	0.0424826	0.0733409	0.00149394
BCC	Non-responder_VS_Responder	Myeloid	0.00815106	-0.117146	-0.0107618	0.475498	cDC(CD1C)	2.08879	0.129036	0.303358	0.0171833
CRC	Non-responder_VS_Responder	Myeloid	2.06306e-09	-0.17279	-0.0877436	0.343592	Mast	8.68549	0.426788	0.443327	8.04592e-09
ccRCC	Non-responder_VS_Responder	Myeloid	7.03673e-07	-0.0342172	-0.0144063	0.305001	Macro_LYVE1	6.15263	0.0692845	0.13072	2.03283e-06
HNSCC	Non-responder_VS_Responder	Myeloid	0.00951472	0.00693512	0.0393898	-0.388743	Macro_OLFML3	2.0216	0.0809699	0.0477783	0.0195302
HNSCC	Non-responder_VS_Responder	Myeloid	3.77402e-05	0.0286631	0.0746448	-0.395113	Mast	4.4232	0.264601	0.118358	9.81245e-05
HNSCC	Non-responder_VS_Responder	Myeloid	0.0132289	0.0048645	0.0286703	-0.530569	cDC3_LAMP3	1.87848	0.0491925	0.036643	0.0251671
HNSCC	Non-responder_VS_Responder	Myeloid	0.0166313	0.00418182	0.0271167	-0.535007	cDC_CLEC9A	1.77907	0.0435481	0.0314038	0.0308867
CRC	Non-responder_VS_Responder	Myeloid	0.0251123	0.00160161	0.0345459	-0.563153	Macro_FOLR2-APOE+	1.60011	0.0504129	0.0287823	0.0445172
ccRCC	Non-responder_VS_Responder	Myeloid	2.32389e-05	0.00579473	0.0153212	-0.579728	Macro_IER3	4.63378	0.0222758	0.0267248	6.25048e-05
ccRCC	Non-responder_VS_Responder	Myeloid	1.34161e-13	0.0229442	0.0388232	-0.593313	Macro_IFI27	12.8724	0.0682659	0.0454039	7.16416e-13
HNSCC	Non-responder_VS_Responder	Myeloid	0.000516539	0.0137275	0.0412278	-0.630099	Mono_CD16	3.2869	0.0542758	0.0286491	0.00125906
HNSCC	Non-responder_VS_Responder	Myeloid	0.00100411	0.0108377	0.0341161	-0.722769	Macro_LYVE1	2.99822	0.0385942	0.0210818	0.00223773
HNSCC	Non-responder_VS_Responder	Myeloid	2.44735e-07	0.0335711	0.0665853	-0.75802	cDC(CD1C)	6.6113	0.0914903	0.0413275	7.34206e-07
CRC	Non-responder_VS_Responder	Myeloid	1.39453e-10	0.0570393	0.112145	-0.875958	Mono_INHBA	9.85557	0.141229	0.130096	6.04294e-10
ccRCC	Non-responder_VS_Responder	Myeloid	5.38787e-87	0.104572	0.125685	-1.19744	cDC(CD1C)	86.2686	0.165586	0.0422175	1.05063e-85
ccRCC	Non-responder_VS_Responder	Myeloid	4.16044e-08	0.00553765	0.0111086	-1.34973	Mast	7.38086	0.0107328	0.00774586	1.35214e-07
CRC	Non-responder_VS_Responder	Myeloid	8.67319e-30	0.139042	0.201863	-1.36225	Macro_NLRP3	29.0618	0.150365	0.0802621	1.12751e-28
ccRCC	Non-responder_VS_Responder	Myeloid	2.98622e-16	0.0147841	0.0232992	-1.38492	Macro_FOLR2+APOE-	15.5249	0.0251274	0.0190485	1.94104e-15
BCC	Non-responder_VS_Responder	Myeloid	2.61513e-23	0.293593	0.395147	-1.58296	pDC_LILRA4	22.5825	0.441038	0.0959353	2.26644e-22
HNSCC	Non-responder_VS_Responder	Myeloid	1.04721e-16	0.0586167	0.0817815	-2.14911	Macro_IER3	15.98	0.0562576	0.00732794	7.42566e-16
BCC	Non-responder_VS_Responder	Myeloid	1.37772e-13	0.172965	0.246087	-2.23869	cDC3_LAMP3	12.8608	0.488797	0.0574738	7.16416e-13
ccRCC	Non-responder_VS_Responder	Myeloid	0	0.445758	0.470985	-2.80513	Macro_FOLR2-APOE+	Inf	0.482666	0.0250703	0
ccRCC	Pre_VS_Post	Myeloid	1.95376e-58	-0.0362613	-0.0297026	2.30933	Macro_FOLR2+APOE+	57.7091	0.0025553	0.044678	2.90622e-57
ccRCC	Pre_VS_Post	Myeloid	0	-0.193974	-0.179228	2.19155	Macro_OLFML3	Inf	0.0255567	0.247836	0
iCCA	Pre_VS_Post	Myeloid	0.0191248	-0.280176	-0.0734428	2.01127	Macro_LYVE1	1.7184	0.0263158	0.179235	0.0339679
HCC	Pre_VS_Post	Myeloid	0.038768	0.0225455	1.27854	1.92799	Mast	1.41153	0.0421687	0.0645161	0.0631971
CRC	Pre_VS_Post	Myeloid	1.44334e-17	-0.124505	-0.0867552	1.59249	Macro_NLRP3	16.8406	0.0691517	0.115314	7.80715e-17
HCC	Pre_VS_Post	Myeloid	0.00124546	-0.252168	0.0174562	1.57325	Macro_ISG15	2.90467	0.0246787	0.16129	0.00285018
Melanoma	Pre_VS_Post	Myeloid	0.0226765	-0.0665349	-0.0109274	1.55681	Mono_CD16	1.64442	0.05125	0.133685	0.0385501
BCC	Pre_VS_Post	Myeloid	0.000534384	-0.0337083	-0.0103234	1.55558	Macro_ISG15	3.27215	0.00559441	0.0340167	0.00129779
HCC	Pre_VS_Post	Myeloid	3.52137e-05	-0.365297	-0.0365017	1.41099	Macro_LYVE1	4.45329	0.219712	0.379032	9.74517e-05
HNSCC	Pre_VS_Post	Myeloid	1.85862e-48	-0.106773	-0.0848151	1.25392	Mono_CD14	47.7308	0.0301507	0.0992434	2.21176e-47
HNSCC	Pre_VS_Post	Myeloid	1.10834e-15	-0.0395191	-0.0256427	1.1417	Macro_IFI27	14.9553	0.0251315	0.0663743	5.49551e-15
BCC	Pre_VS_Post	Myeloid	4.46317e-30	-0.2676	-0.193325	1.04152	pDC_LILRA4	29.3504	0.203671	0.210969	3.31949e-29
HNSCC	Pre_VS_Post	Myeloid	7.68322e-31	-0.0834642	-0.0616233	0.96755	Macro_NLRP3	30.1145	0.0358088	0.0813756	6.09535e-30
ccRCC	Pre_VS_Post	Myeloid	2.68927e-31	-0.0351754	-0.0258231	0.904944	Macro_IFI27	30.5704	0.0201245	0.0462023	2.28588e-30
BCC	Pre_VS_Post	Myeloid	0.0218357	-0.0277859	-0.00287845	0.884711	Macro_OLFML3	1.66083	0.0552649	0.0237663	0.0376587
HNSCC	Pre_VS_Post	Myeloid	0.0055183	-0.00799599	-0.00181794	0.829989	Macro_FOLR2+APOE-	2.2582	0.00367733	0.0248459	0.0104234
HNSCC	Pre_VS_Post	Myeloid	4.7266e-09	-0.0291578	-0.0155999	0.825106	Mono_CD16	8.32545	0.0124398	0.0418936	1.70444e-08
ccRCC	Pre_VS_Post	Myeloid	1.03318e-146	-0.152837	-0.132786	0.766104	Macro_FOLR2-APOE+	145.986	0.121791	0.151234	3.0737e-145
Melanoma	Pre_VS_Post	Myeloid	0.00410612	-0.14086	-0.0319926	0.729685	cDC(CD1C)	2.38657	0.153624	0.200987	0.0081438
CRC	Pre_VS_Post	Myeloid	1.74938e-05	-0.0687527	-0.0289192	0.699457	Mono_INHBA	4.75712	0.0677165	0.135663	4.95658e-05
BCC	Pre_VS_Post	Myeloid	5.58554e-08	-0.121567	-0.0583728	0.653388	cDC3_LAMP3	7.25294	0.147542	0.273135	1.89908e-07
HNSCC	Pre_VS_Post	Myeloid	6.47897e-07	-0.0292903	-0.0135527	0.587928	Macro_IER3	6.18849	0.0474523	0.0388138	2.02894e-06
Breast Cancer	Pre_VS_Post	Myeloid	1.54474e-12	-0.0561232	-0.0326517	0.564113	Macro_OLFML3	11.8111	0.0493252	0.0664696	6.33874e-12
Melanoma	Pre_VS_Post	Myeloid	0.00130923	-0.190162	-0.0503128	0.536797	pDC_LILRA4	2.88298	0.297296	0.313877	0.00293959
Breast Cancer	Pre_VS_Post	Myeloid	2.45651e-10	-0.0543965	-0.0294017	0.465715	Macro_IFI27	9.60968	0.0874408	0.111726	9.13515e-10
CRC	Pre_VS_Post	Myeloid	1.88298e-13	-0.180374	-0.1071	0.457526	Mast	12.7252	0.269412	0.436711	8.29906e-13
Breast Cancer	Pre_VS_Post	Myeloid	3.96234e-06	-0.0337213	-0.0141218	0.452059	Macro_NLRP3	5.40205	0.0620371	0.0636582	1.1788e-05
HNSCC	Pre_VS_Post	Myeloid	0.000373483	-0.0214763	-0.00674061	0.448829	Macro_FOLR2+APOE+	3.42773	0.0441601	0.0480392	0.000925926
ccRCC	Pre_VS_Post	Myeloid	1.62548e-15	-0.0322796	-0.019966	0.443011	Macro_LYVE1	14.789	0.0398323	0.0960184	7.73726e-15
HNSCC	Pre_VS_Post	Myeloid	1.43242e-12	-0.06454	-0.0376169	0.442947	Mast	11.8439	0.266249	0.253238	6.0878e-12
ccRCC	Pre_VS_Post	Myeloid	0.000285864	-0.0083779	-0.00266635	0.441685	Macro_FOLR2+APOE-	3.54384	0.010231	0.0179345	0.000723783
ccRCC	Pre_VS_Post	Myeloid	0.000814669	-0.00881879	-0.00245333	0.367367	cDC_CLEC9A	3.08902	0.0116921	0.0399308	0.00190089
CRC	Pre_VS_Post	Myeloid	0.020545	-0.0496168	-0.00555222	0.334349	Mono_CD14	1.68729	0.0826486	0.120581	0.0359537
HNSCC	Pre_VS_Post	Myeloid	0.00587633	-0.0200803	-0.00375553	0.311029	Macro_FOLR2-APOE+	2.23089	0.0477678	0.0481746	0.0109263
Breast Cancer	Pre_VS_Post	Myeloid	0.0017271	-0.0260583	-0.00630773	0.303903	Macro_LYVE1	2.76268	0.0717324	0.107627	0.00380601
HNSCC	Pre_VS_Post	Myeloid	0.00478115	-0.024099	-0.00470398	0.262967	Macro_OLFML3	2.32047	0.0702581	0.0680659	0.00932715
Breast Cancer	Pre_VS_Post	Myeloid	0.000665767	-0.0356493	-0.00988553	0.240761	Macro_FOLR2-APOE+	3.17668	0.135781	0.124695	0.00158453
ccRCC	Pre_VS_Post	Myeloid	0.0587843	-0.00593573	1.83692e-05	0.222159	Mast	1.23074	0.0569772	0.0219166	0.0920438
ccRCC	Pre_VS_Post	Myeloid	0.00289763	-0.0210406	-0.00443293	0.115683	cDC(CD1C)	2.53796	0.100793	0.0836569	0.00584436
ccRCC	Pre_VS_Post	Myeloid	0.0299314	0.000209965	0.0062931	-0.24884	cDC3_LAMP3	1.52387	0.0138532	0.0187164	0.0501667
HNSCC	Pre_VS_Post	Myeloid	1.08206e-05	0.0141674	0.0392162	-0.304816	cDC(CD1C)	4.96575	0.0984378	0.0771454	3.14062e-05
ccRCC	Pre_VS_Post	Myeloid	1.34863e-08	0.00854535	0.0184473	-0.400408	Mono_INHBA	7.87011	0.0407863	0.0425962	4.72022e-08
CRC	Pre_VS_Post	Myeloid	0.0316337	0.000131951	0.0351205	-0.416256	pDC_LILRA4	1.49985	0.117592	0.133125	0.0522834
BCC	Pre_VS_Post	Myeloid	0.00270941	0.01075	0.0579969	-0.535464	Mono_CD14	2.56712	0.109787	0.209992	0.00555897
Breast Cancer	Pre_VS_Post	Myeloid	5.0567e-07	0.0122823	0.0301791	-0.549621	Mono_CD14	6.29613	0.0729064	0.0462981	1.62634e-06
Breast Cancer	Pre_VS_Post	Myeloid	5.88516e-22	0.0526597	0.0819763	-0.589679	cDC(CD1C)	21.2302	0.154256	0.112982	3.50167e-21
ccRCC	Pre_VS_Post	Myeloid	1.34313e-26	0.0252188	0.0377411	-0.591681	Mono_CD16	25.8719	0.070086	0.0601208	8.87958e-26
CRC	Pre_VS_Post	Myeloid	0.0421949	-0.000989217	0.0232387	-0.601465	cDC3_LAMP3	1.37474	0.0379707	0.0373072	0.0678539
HNSCC	Pre_VS_Post	Myeloid	4.65335e-14	0.0267266	0.0483716	-0.631827	cDC3_LAMP3	13.3322	0.0709163	0.0543018	2.1298e-13
CRC	Pre_VS_Post	Myeloid	0.00534213	0.00316359	0.0316919	-0.682336	Macro_LYVE1	2.27229	0.0358488	0.0300607	0.0102534
CRC	Pre_VS_Post	Myeloid	8.13812e-05	0.0136341	0.0514348	-0.698015	Macro_OLFML3	4.08948	0.0612648	0.0389137	0.000215208
CRC	Pre_VS_Post	Myeloid	0.00266536	0.00462929	0.0344282	-0.700317	Macro_ISG15	2.57424	0.0547374	0.0247149	0.00555897
HNSCC	Pre_VS_Post	Myeloid	2.88359e-26	0.0477948	0.072769	-0.75853	pDC_LILRA4	25.5401	0.107679	0.0794903	1.80604e-25
CRC	Pre_VS_Post	Myeloid	2.89661e-07	0.0257345	0.0683888	-0.792284	cDC(CD1C)	6.53811	0.108419	0.0420235	9.57491e-07
BCC	Pre_VS_Post	Myeloid	0.00921663	0.00347923	0.0331846	-0.81907	Macro_IER3	2.03543	0.0511408	0.0324292	0.0168735
Breast Cancer	Pre_VS_Post	Myeloid	1.06992e-27	0.0506558	0.0756561	-0.835774	Mast	26.9706	0.164524	0.121484	7.48947e-27
ccRCC	Pre_VS_Post	Myeloid	1.08366e-53	0.0375576	0.0499856	-0.887796	Macro_IER3	52.9651	0.0639465	0.041427	1.43284e-52
iCCA	Pre_VS_Post	Myeloid	0.00180508	0.0703423	0.443638	-0.938806	cDC(CD1C)	2.7435	0.421053	0.192432	0.00390554
HNSCC	Pre_VS_Post	Myeloid	2.04523e-33	0.0507287	0.0740951	-0.95283	Macro_ISG15	32.6893	0.0676214	0.0561512	2.02818e-32
CRC	Pre_VS_Post	Myeloid	0.0153871	1.17349	7.72464	-0.960777	Macro_FOLR2+APOE-	1.81284	0.0270809	0.0138116	0.0277434
CRC	Pre_VS_Post	Myeloid	4.84497e-11	0.0364591	0.0791572	-1.03721	Macro_FOLR2-APOE+	10.3147	0.101264	0.0395976	1.92184e-10
ccRCC	Pre_VS_Post	Myeloid	1.0989e-124	0.0715779	0.0863673	-1.16108	Mono_CD14	123.959	0.149648	0.0467739	2.61539e-123
ccRCC	Pre_VS_Post	Myeloid	2.47543e-212	0.116609	0.134355	-1.21697	Macro_NLRP3	211.606	0.171098	0.0817663	9.81921e-211
HNSCC	Pre_VS_Post	Myeloid	4.66228e-118	0.147076	0.178859	-1.27237	Mono_INHBA	117.331	0.159637	0.0524597	9.24686e-117
Melanoma	Pre_VS_Post	Myeloid	9.74088e-05	0.0305879	0.126673	-1.29048	Mono_INHBA	4.0114	0.167157	0.087353	0.000251992
Melanoma	Pre_VS_Post	Myeloid	8.79342e-11	0.112286	0.239889	-1.45111	Macro_ISG15	10.0558	0.226214	0.156035	3.37554e-10
iCCA	Pre_VS_Post	Myeloid	0.00243256	1.60511	18.2621	-1.45185	Macro_IER3	2.61394	0.236842	0.122807	0.00516918
CRC	Pre_VS_Post	Myeloid	7.72544e-16	0.0397361	0.0782846	-1.5271	Macro_IFI27	15.1121	0.0902317	0.0309143	3.99707e-15
BCC	Pre_VS_Post	Myeloid	5.71983e-05	0.0105628	0.0373546	-1.55911	cDC_CLEC9A	4.24262	0.175042	0.169842	0.000154695
BCC	Pre_VS_Post	Myeloid	3.37126e-33	0.148893	0.213092	-1.6148	Macro_NLRP3	32.4722	0.223742	0.164711	3.086e-32
CRC	Pre_VS_Post	Myeloid	3.64333e-06	2.72328	19.2039	-1.68114	cDC_CLEC9A	5.4385	0.0371678	0.0118365	1.11168e-05
CRC	Pre_VS_Post	Myeloid	8.14834e-18	0.0406046	0.0780171	-1.7465	Mono_CD16	17.0889	0.0806839	0.0155809	4.61739e-17
Melanoma	Pre_VS_Post	Myeloid	0.0478029	0.773378	389.388	-1.75529	Mast	1.32055	0.0722403	0.0416667	0.0758473
ccRCC	Pre_VS_Post	Myeloid	8.22059e-296	0.105558	0.120078	-2.25063	Macro_ISG15	295.085	0.161308	0.0135602	4.89125e-294
ccRCC	Pre_VS_Post	Myeloid	2.13087e-102	0.0323681	0.0408281	-2.46822	pDC_LILRA4	101.671	0.0642487	0.0108569	3.62247e-101
BCC	Pre_VS_Post	Myeloid	9.37926e-41	0.137784	0.19261	-3.05437	Mono_INHBA	40.0278	0.242164	0.0750024	1.01467e-39

## Sheet: Supp_Fig6
source	target	ligand.complex	receptor.complex	aggregate_rank	mean_rank	natmi.edge_specificity	natmi.rank	connectome.weight_sc	connectome.rank	logfc.logfc_comb	logfc.rank	sca.LRscore	sca.rank	cellphonedb.pvalue	cellphonedb.rank	Label
cDC3_LAMP3	cDC3_LAMP3	CCL19	CCR7	1.57382e-11	4198.7	0.592054	4	3.66789	1	5.07407	5	0.927748	3453	0	17530.5	NonSpecific_Post_NR
cDC3_LAMP3	pDC_LILRA4	CCL19	CXCR3	6.44599e-11	5104.1	0.516069	8	2.88254	3	5.13471	4	0.905833	7975	0	17530.5	NonSpecific_Post_NR
pDC_LILRA4	pDC_LILRA4	SCT	VIPR2	1.00694e-09	10488.9	0.991012	2	2.4003	11	4.61381	20	0.795701	34881	0	17530.5	NonSpecific_Post_NR
Macro_OLFML3	pDC_LILRA4	CXCL10	CXCR3	3.06921e-09	4630.9	0.188113	29	2.09595	22	5.04613	6	0.916876	5567	0	17530.5	NonSpecific_Post_NR
Mono_CD14	Mast	S100A8	CD69	4.27597e-09	3594.9	0.0753538	266	2.04575	27	3.61481	69	0.954012	82	0	17530.5	NonSpecific_Post_NR
pDC_LILRA4	Macro_FOLR2+APOE+	SCT	GPR84	4.94568e-09	8101.5	0.209128	23	2.07406	25	4.13737	34	0.845243	22895	0	17530.5	NonSpecific_Post_NR
Macro_FOLR2+APOE+	pDC_LILRA4	CXCL9	CXCR3	5.87055e-09	4897.1	0.176948	36	2.07916	24	4.79362	12	0.910713	6883	0	17530.5	NonSpecific_Post_NR
pDC_LILRA4	pDC_LILRA4	GZMB	IGF2R	6.90405e-09	4338.5	0.17417	38	2.44791	9	6.42113	1	0.924299	4114	0	17530.5	NonSpecific_Post_NR
Macro_OLFML3	pDC_LILRA4	CXCL9	CXCR3	8.67118e-09	4996.7	0.167415	41	2.01986	30	4.77974	13	0.908436	7369	0	17530.5	NonSpecific_Post_NR
Macro_ISG15	pDC_LILRA4	CXCL10	CXCR3	1.07166e-08	4894.7	0.161367	44	1.93867	37	4.85964	9	0.910842	6853	0	17530.5	NonSpecific_Post_NR
Macro_OLFML3	pDC_LILRA4	CXCL11	CXCR3	1.14638e-08	7318.7	0.268136	17	1.88109	45	4.29693	25	0.86173	18976	0	17530.5	NonSpecific_Post_NR
cDC3_LAMP3	pDC_LILRA4	CCL22	DPP4	1.22449e-08	8428.9	0.339773	14	2.31805	13	3.93202	46	0.83839	24541	0	17530.5	NonSpecific_Post_NR
pDC_LILRA4	Macro_ISG15	SCT	GPR84	1.76864e-08	9239.5	0.150017	52	1.91243	41	3.95088	44	0.82225	28530	0	17530.5	NonSpecific_Post_NR
Mono_INHBA	pDC_LILRA4	TNF	PTPRS	2.71651e-08	5814.3	0.141104	60	1.89192	43	3.78659	55	0.891464	11383	0	17530.5	NonSpecific_Post_NR
Mono_INHBA	pDC_LILRA4	CCL20	CXCR3	3.29657e-08	6624.7	0.200572	26	1.76386	64	4.1963	30	0.87593	15473	0	17530.5	NonSpecific_Post_NR
cDC3_LAMP3	cDC_CLEC9A	CCL22	DPP4	3.45346e-08	8170.5	0.368556	11	2.36521	12	3.6666	65	0.843823	23234	0	17530.5	NonSpecific_Post_NR
pDC_LILRA4	Macro_OLFML3	SCT	GPR84	3.95379e-08	9606.1	0.135797	68	1.87355	47	3.78038	56	0.814856	30329	0	17530.5	NonSpecific_Post_NR
pDC_LILRA4	pDC_LILRA4	HSP90B1	TLR9	4.50024e-08	4778.1	0.134011	71	1.79422	59	4.02024	39	0.913885	6191	0	17530.5	NonSpecific_Post_NR
Macro_NLRP3	pDC_LILRA4	TNF	PTPRS	5.73957e-08	6052.1	0.128878	77	1.83777	50	3.73777	59	0.887002	12544	0	17530.5	NonSpecific_Post_NR
cDC3_LAMP3	pDC_LILRA4	CCL19	CCR7	6.19828e-08	7595.5	0.127041	79	2.09135	23	3.80999	50	0.856074	20295	0	17530.5	NonSpecific_Post_NR
pDC_LILRA4	Mast	SCT	ADRB2	6.43652e-08	8300.1	0.235077	20	2.02453	29	3.56055	80	0.841265	23841	0	17530.5	NonSpecific_Post_NR
Macro_NLRP3	pDC_LILRA4	CCL20	CXCR3	7.45046e-08	7145.7	0.167457	40	1.6416	84	3.93555	45	0.865788	18029	0	17530.5	NonSpecific_Post_NR
Macro_FOLR2+APOE+	cDC(CD1C)	B2M	CD1C	7.70411e-08	3867.1	0.0377787	1063	1.20375	430	3.13894	192	0.952275	120	0	17530.5	NonSpecific_Post_NR
Macro_NLRP3	Mast	S100A8	CD69	7.73488e-08	3786.9	0.059563	467	1.76255	65	2.65506	549	0.948569	323	0	17530.5	NonSpecific_Post_NR
pDC_LILRA4	Macro_IER3	SCT	GPR84	9.16262e-08	10088.9	0.119324	90	1.8285	55	3.59736	72	0.804902	32697	0	17530.5	NonSpecific_Post_NR
cDC3_LAMP3	Macro_ISG15	CCL19	CCRL2	1.0775e-07	7247.7	0.123089	86	2.12367	20	3.50008	95	0.863666	18507	0	17530.5	NonSpecific_Post_NR
pDC_LILRA4	Macro_FOLR2+APOE+	GZMB	IGF2R	1.0775e-07	4979.7	0.116561	95	2.19311	17	5.4579	2	0.908995	7254	0	17530.5	NonSpecific_Post_NR
Macro_LYVE1	pDC_LILRA4	CXCL12	CXCR3	1.11187e-07	7569.1	0.189618	28	1.7624	66	3.48806	96	0.856788	20125	0	17530.5	NonSpecific_Post_NR
Macro_FOLR2+APOE+	pDC_LILRA4	MMP9	TLR9	1.14695e-07	8532.3	0.244471	18	1.56763	97	3.73447	61	0.836686	24955	0	17530.5	NonSpecific_Post_NR
pDC_LILRA4	Macro_NLRP3	SCT	GPR84	1.25662e-07	10321.1	0.112404	100	1.80958	58	3.5759	75	0.800168	33842	0	17530.5	NonSpecific_Post_NR
cDC3_LAMP3	cDC_CLEC9A	CCL19	CXCR3	1.29467e-07	7797.1	0.184403	32	2.10519	21	3.458	101	0.851856	21301	0	17530.5	NonSpecific_Post_NR
Macro_ISG15	pDC_LILRA4	CXCL11	CXCR3	1.37306e-07	8931.9	0.161405	43	1.5504	103	4.00959	40	0.82863	26943	0	17530.5	NonSpecific_Post_NR
cDC3_LAMP3	Macro_FOLR2+APOE+	CCL19	CCRL2	1.62706e-07	7012.9	0.134122	70	2.17001	18	3.42282	109	0.868641	17337	0	17530.5	NonSpecific_Post_NR
Macro_IER3	pDC_LILRA4	TNF	PTPRS	1.76503e-07	6582.9	0.106829	112	1.74011	67	3.56585	77	0.877252	15128	0	17530.5	NonSpecific_Post_NR
Mono_CD14	Macro_FOLR2+APOE+	S100A8	CD68	1.76503e-07	4014.9	0.0232265	2329	1.52165	112	3.44633	102	0.963248	1	0	17530.5	NonSpecific_Post_NR
Macro_FOLR2+APOE+	Mono_CD16	HLA-A	LILRB2	1.92703e-07	5626.3	0.0103262	9371	1.1463	593	2.66081	539	0.953145	98	0	17530.5	NonSpecific_Post_NR
pDC_LILRA4	cDC_CLEC9A	SCT	ADRB3	1.96081e-07	16294.3	0.560931	7	2.00456	31	3.38979	116	0.640106	63787	0	17530.5	NonSpecific_Post_NR
Macro_OLFML3	pDC_LILRA4	CXCL10	DPP4	2.39473e-07	8824.9	0.125296	83	1.48844	124	3.55462	82	0.83114	26305	0	17530.5	NonSpecific_Post_NR
Macro_FOLR2+APOE+	pDC_LILRA4	BST2	LILRA4	2.50323e-07	4065.5	0.0664572	367	1.59464	91	4.32498	24	0.933388	2315	0	17530.5	NonSpecific_Post_NR
pDC_LILRA4	Macro_NLRP3	SPON2	ITGA5	2.63381e-07	8117.1	0.104056	119	1.47491	128	3.59923	71	0.845912	22737	0	17530.5	NonSpecific_Post_NR
cDC_CLEC9A	pDC_LILRA4	TNF	PTPRS	2.69597e-07	6702.5	0.102137	129	1.71932	72	3.88877	49	0.874813	15732	0	17530.5	NonSpecific_Post_NR
pDC_LILRA4	Mono_INHBA	SCT	GPR84	2.95438e-07	10717.5	0.101502	133	1.77977	62	3.46272	100	0.791886	35762	0	17530.5	NonSpecific_Post_NR
pDC_LILRA4	pDC_LILRA4	APP	RPSA	2.9859e-07	3763.7	0.0453345	770	1.92049	38	4.73684	15	0.946384	465	0	17530.5	NonSpecific_Post_NR
cDC3_LAMP3	Macro_NLRP3	CCL19	CCRL2	3.08954e-07	7833.5	0.100983	135	2.03081	28	3.40543	111	0.851586	21363	0	17530.5	NonSpecific_Post_NR
Macro_FOLR2+APOE+	pDC_LILRA4	CXCL9	DPP4	3.15865e-07	9397.9	0.117859	91	1.47164	129	3.30211	136	0.81987	29103	0	17530.5	NonSpecific_Post_NR
Macro_NLRP3	cDC_CLEC9A	CXCL2	XCR1	3.22877e-07	5268.3	0.182192	33	3.03203	2	3.29954	137	0.902868	8639	0	17530.5	NonSpecific_Post_NR
Macro_FOLR2+APOE+	Mono_CD16	HLA-B	LILRB2	3.37504e-07	5914.9	0.00962832	10443	1.09303	794	2.52233	736	0.954388	71	0	17530.5	NonSpecific_Post_NR
pDC_LILRA4	cDC_CLEC9A	APP	CD74	3.44534e-07	4111.3	0.0209592	2819	1.4428	140	3.6711	64	0.961954	3	0	17530.5	NonSpecific_Post_NR
Macro_OLFML3	cDC_CLEC9A	CXCL10	DPP4	3.51963e-07	8556.3	0.13591	67	1.53559	109	3.2892	141	0.83677	24934	0	17530.5	NonSpecific_Post_NR
Macro_FOLR2+APOE+	pDC_LILRA4	CXCL12	CXCR3	3.51963e-07	9356.5	0.110633	104	1.44259	141	3.73514	60	0.820461	28947	0	17530.5	NonSpecific_Post_NR
Mast	pDC_LILRA4	COL18A1	PTPRS	4.15267e-07	8571.1	0.565585	5	2.13472	19	3.2633	149	0.835869	25152	0	17530.5	NonSpecific_Post_NR
Macro_FOLR2+APOE+	pDC_LILRA4	CCL5	CXCR3	4.15267e-07	9894.7	0.11211	101	1.41755	149	3.62185	68	0.809464	31625	0	17530.5	NonSpecific_Post_NR
Macro_OLFML3	pDC_LILRA4	CXCL9	DPP4	4.32197e-07	9608.9	0.11151	102	1.41235	151	3.28823	142	0.815744	30119	0	17530.5	NonSpecific_Post_NR
Macro_FOLR2+APOE+	Mono_CD16	B2M	LILRB2	4.34741e-07	5964.3	0.00944925	10766	1.08164	846	2.57334	657	0.958793	22	0	17530.5	NonSpecific_Post_NR
Macro_FOLR2+APOE+	pDC_LILRA4	CXCL10	CXCR3	4.85732e-07	6077.9	0.0951195	157	1.54907	104	4.15061	32	0.886923	12566	0	17530.5	NonSpecific_Post_NR
Macro_FOLR2+APOE+	pDC_LILRA4	TNF	PTPRS	5.4351e-07	6982.5	0.0934236	163	1.68073	77	3.38432	117	0.869848	17025	0	17530.5	NonSpecific_Post_NR
Macro_FOLR2+APOE+	Mast	LGALS1	CD69	5.57006e-07	4551.7	0.0220634	2568	1.15049	580	2.22468	1309	0.942674	771	0	17530.5	NonSpecific_Post_NR
Macro_FOLR2+APOE+	pDC_LILRA4	C1QB	C1QBP	5.85516e-07	4349.7	0.0201483	3020	1.13232	643	3.52972	88	0.946356	467	0	17530.5	NonSpecific_Post_NR
pDC_LILRA4	Macro_FOLR2+APOE+	APP	CD74	6.49672e-07	4152.5	0.0203627	2977	1.38461	173	3.56948	76	0.961422	6	0	17530.5	NonSpecific_Post_NR
Macro_FOLR2+APOE+	Mono_CD16	HLA-A	LILRA1	6.90196e-07	4954.7	0.0211115	2787	1.11308	722	2.60955	613	0.929368	3121	0	17530.5	NonSpecific_Post_NR
pDC_LILRA4	Macro_NLRP3	SCT	ADRB2	7.07573e-07	11959.5	0.0894287	178	1.68618	76	3.42665	107	0.765744	41906	0	17530.5	NonSpecific_Post_NR
Macro_FOLR2+APOE+	Mono_CD16	HLA-B	LILRA1	7.24012e-07	5027.3	0.0196847	3151	1.05981	935	2.47107	808	0.931196	2712	0	17530.5	NonSpecific_Post_NR
pDC_LILRA4	Macro_ISG15	GZMB	IGF2R	7.56293e-07	5541.3	0.0887457	182	2.07009	26	5.32389	3	0.897072	9965	0	17530.5	NonSpecific_Post_NR
Macro_FOLR2+APOE+	cDC_CLEC9A	C1QB	C1QBP	7.73568e-07	4397.9	0.0199296	3079	1.12309	681	3.10959	205	0.946079	494	0	17530.5	NonSpecific_Post_NR
Macro_FOLR2+APOE+	Mono_CD16	HLA-C	LILRA1	7.7478e-07	5152.5	0.0202897	2989	0.990296	1249	2.47479	800	0.928992	3194	0	17530.5	NonSpecific_Post_NR
Macro_ISG15	pDC_LILRA4	TNF	PTPRS	7.94263e-07	7163.9	0.08757	185	1.6548	80	3.52416	90	0.866141	17934	0	17530.5	NonSpecific_Post_NR
pDC_LILRA4	pDC_LILRA4	APP	TNFRSF21	8.07196e-07	4548.1	0.0874881	186	1.97512	33	4.7326	16	0.919827	4975	0	17530.5	NonSpecific_Post_NR
Macro_FOLR2+APOE+	Macro_NLRP3	MMP12	PLAUR	8.17244e-07	5718.5	0.0393288	991	1.19535	449	3.32564	132	0.898985	9490	0	17530.5	NonSpecific_Post_NR
Mono_CD14	Macro_FOLR2+APOE+	S100A9	CD68	8.60331e-07	4285.5	0.0183118	3552	1.41051	153	3.1419	190	0.962635	2	0	17530.5	NonSpecific_Post_NR
Mono_CD14	pDC_LILRA4	VCAN	SELL	9.15745e-07	3833.9	0.0863533	194	1.99414	32	4.26698	28	0.93786	1385	0	17530.5	NonSpecific_Post_NR
Macro_FOLR2+APOE+	Macro_NLRP3	C1QA	CD93	1.06682e-06	5112.3	0.0187704	3405	0.997528	1215	2.64454	560	0.930522	2851	0	17530.5	NonSpecific_Post_NR
Macro_ISG15	cDC_CLEC9A	CXCL10	DPP4	1.11215e-06	9117.9	0.116587	94	1.3783	180	3.10271	207	0.826024	27578	0	17530.5	NonSpecific_Post_NR
Macro_FOLR2+APOE+	Macro_FOLR2+APOE+	APOE	TREM2	1.1179e-06	4999.5	0.020362	2978	0.715821	3437	2.42056	897	0.951408	155	0	17530.5	NonSpecific_Post_NR
pDC_LILRA4	cDC(CD1C)	B2M	CD1C	1.11802e-06	3857.5	0.0375958	1072	1.19037	467	3.50613	94	0.952165	124	0	17530.5	NonSpecific_Post_NR
Mono_CD14	Macro_FOLR2+APOE+	S100A8	ITGB2	1.14466e-06	4205.7	0.0200159	3059	1.34693	201	3.09954	209	0.957295	29	0	17530.5	NonSpecific_Post_NR
Macro_FOLR2+APOE+	Mono_CD16	HLA-C	LILRB2	1.2391e-06	5887.1	0.00992427	9971	1.02352	1100	2.52605	729	0.952889	105	0	17530.5	NonSpecific_Post_NR
cDC3_LAMP3	pDC_LILRA4	CXCL9	CXCR3	1.24594e-06	6796.7	0.0818286	215	1.48757	125	3.19376	168	0.873996	15945	0	17530.5	NonSpecific_Post_NR
pDC_LILRA4	cDC(CD1C)	APP	CD74	1.37145e-06	4177.5	0.0204162	2964	1.38983	166	3.07798	222	0.961471	5	0	17530.5	NonSpecific_Post_NR
Macro_ISG15	pDC_LILRA4	CCL13	CXCR3	1.39004e-06	13877.5	0.146184	57	1.35375	196	3.07739	223	0.721685	51381	0	17530.5	NonSpecific_Post_NR
Macro_FOLR2+APOE+	Macro_FOLR2+APOE+	APOE	ABCA1	1.40153e-06	5558.5	0.0181733	3596	0.773631	2780	2.14049	1543	0.933256	2343	0	17530.5	NonSpecific_Post_NR
Macro_ISG15	pDC_LILRA4	CXCL10	DPP4	1.40879e-06	9405.5	0.107482	110	1.33115	224	3.36812	121	0.820104	29042	0	17530.5	NonSpecific_Post_NR
Macro_FOLR2+APOE+	Macro_FOLR2+APOE+	LILRB4	LAIR1	1.48327e-06	4738.9	0.0180727	3637	1.13992	611	3.0241	252	0.936487	1664	0	17530.5	NonSpecific_Post_NR
Macro_ISG15	cDC(CD1C)	B2M	CD1C	1.50003e-06	4026.9	0.0358778	1154	1.06474	914	2.8582	368	0.951088	168	0	17530.5	NonSpecific_Post_NR
Macro_FOLR2+APOE+	cDC_CLEC9A	CXCL2	XCR1	1.58522e-06	6585.3	0.108303	107	2.66305	6	3.05212	233	0.877552	15050	0	17530.5	NonSpecific_Post_NR
Macro_FOLR2+APOE+	cDC_CLEC9A	CXCL9	DPP4	1.73219e-06	9121.1	0.127844	78	1.51879	115	3.03669	240	0.825796	27642	0	17530.5	NonSpecific_Post_NR
Macro_FOLR2+APOE+	Macro_ISG15	CXCL9	FCGR2A	1.73539e-06	4648.1	0.0291641	1634	1.35901	192	3.32719	131	0.926148	3753	0	17530.5	NonSpecific_Post_NR
Macro_FOLR2+APOE+	Macro_FOLR2+APOE+	RARRES1	NRP2	1.81197e-06	11152.7	0.0834719	212	1.22635	380	2.26096	1210	0.788875	36431	0	17530.5	NonSpecific_Post_NR
Macro_FOLR2+APOE+	Macro_FOLR2-APOE+	APOE	TREM2	1.84681e-06	5108.5	0.0242779	2184	0.862683	1976	1.69754	3800	0.955317	52	0	17530.5	NonSpecific_Post_NR
Macro_FOLR2+APOE+	Macro_FOLR2+APOE+	CXCL9	FCGR2A	1.86515e-06	4750.5	0.02776	1748	1.313	246	3.29434	139	0.924443	4089	0	17530.5	NonSpecific_Post_NR
pDC_LILRA4	pDC_LILRA4	TNFSF9	ADGRG5	1.9341e-06	15596.7	0.205684	24	1.31087	249	3.05613	230	0.670503	59950	0	17530.5	NonSpecific_Post_NR
Mono_CD14	Mono_CD14	S100A12	CD36	2.02865e-06	5980.5	0.0766121	253	1.52468	110	3.14396	187	0.889694	11822	0	17530.5	NonSpecific_Post_NR
Macro_OLFML3	cDC_CLEC9A	CXCL9	DPP4	2.07705e-06	9332.5	0.120956	87	1.4595	135	3.02281	255	0.821777	28655	0	17530.5	NonSpecific_Post_NR
Mono_INHBA	pDC_LILRA4	CCL5	CXCR3	2.07705e-06	11268.5	0.0796496	235	1.30273	255	3.15099	185	0.781702	38137	0	17530.5	NonSpecific_Post_NR
Macro_FOLR2+APOE+	pDC_LILRA4	CXCL11	CXCR3	2.33065e-06	11673.1	0.0801288	231	1.29858	265	3.42442	108	0.773083	40231	0	17530.5	NonSpecific_Post_NR
Mono_CD14	Macro_ISG15	S100A8	CD68	2.35708e-06	4256.9	0.0194682	3210	1.29855	266	3.01217	266	0.959992	12	0	17530.5	NonSpecific_Post_NR
Mono_CD14	pDC_LILRA4	S100A12	CD36	2.46482e-06	6013.7	0.075018	270	1.51393	119	3.69535	62	0.888658	12087	0	17530.5	NonSpecific_Post_NR
Macro_OLFML3	cDC(CD1C)	B2M	CD1C	2.48665e-06	4199.5	0.0346897	1220	0.977863	1310	2.53077	723	0.950299	214	0	17530.5	NonSpecific_Post_NR
Macro_NLRP3	pDC_LILRA4	VCAN	SELL	2.49226e-06	4034.5	0.0747793	271	1.83036	53	4.03991	38	0.933532	2280	0	17530.5	NonSpecific_Post_NR
Macro_NLRP3	Macro_FOLR2+APOE+	S100A8	CD68	2.61904e-06	4445.1	0.0183592	3539	1.23845	354	2.48658	783	0.958851	19	0	17530.5	NonSpecific_Post_NR
Macro_NLRP3	Macro_FOLR2+APOE+	VCAN	CD44	2.68394e-06	5670.3	0.0169416	4061	1.0165	1132	2.05374	1873	0.926147	3755	0	17530.5	NonSpecific_Post_NR
pDC_LILRA4	cDC_CLEC9A	APP	RPSA	2.77858e-06	4058.5	0.0334725	1285	1.63071	87	3.96029	43	0.938146	1347	0	17530.5	NonSpecific_Post_NR
Macro_IER3	pDC_LILRA4	CCL20	CXCR3	3.11636e-06	9994.7	0.0727148	292	1.2918	275	3.007	268	0.809556	31608	0	17530.5	NonSpecific_Post_NR
pDC_LILRA4	Macro_OLFML3	APP	CD74	3.24592e-06	4266.3	0.019228	3268	1.27392	296	3.06989	226	0.960344	11	0	17530.5	NonSpecific_Post_NR
Macro_NLRP3	Macro_NLRP3	VCAN	CD44	3.32412e-06	4275.9	0.0259898	1957	1.37562	182	2.64737	557	0.939513	1153	0	17530.5	NonSpecific_Post_NR
Macro_NLRP3	Macro_NLRP3	HBEGF	CD44	3.38681e-06	4905.7	0.0187757	3402	1.1818	493	2.46263	822	0.933526	2281	0	17530.5	NonSpecific_Post_NR
pDC_LILRA4	Mono_INHBA	SCT	ADRB2	3.65602e-06	12949.5	0.0715008	306	1.64453	83	2.95035	308	0.745085	46520	0	17530.5	NonSpecific_Post_NR
Macro_ISG15	pDC_LILRA4	MMP9	TLR9	3.72755e-06	9912.9	0.169624	39	1.34007	207	2.94959	310	0.810155	31478	0	17530.5	NonSpecific_Post_NR
pDC_LILRA4	pDC_LILRA4	VEGFB	RET	3.76366e-06	12997.7	0.210759	21	1.26519	311	3.15403	183	0.743043	46943	0	17530.5	NonSpecific_Post_NR
Macro_FOLR2+APOE+	pDC_LILRA4	CD14	TLR9	3.83659e-06	5313.5	0.103454	123	1.40107	157	2.94578	313	0.903849	8444	0	17530.5	NonSpecific_Post_NR
Macro_NLRP3	Macro_FOLR2+APOE+	TIMP1	CD63	3.8734e-06	4869.1	0.0132289	6190	1.28197	285	2.94394	314	0.958324	26	0	17530.5	NonSpecific_Post_NR
pDC_LILRA4	Macro_FOLR2+APOE+	SCT	ADRB2	4.02299e-06	12693.5	0.0758156	259	1.65455	81	2.93981	318	0.750609	45279	0	17530.5	NonSpecific_Post_NR
cDC3_LAMP3	cDC(CD1C)	B2M	CD1C	4.14238e-06	4387.3	0.0342002	1248	0.94207	1489	2.17832	1443	0.949962	226	0	17530.5	NonSpecific_Post_NR
Macro_FOLR2+APOE+	Macro_LYVE1	CXCL9	FCGR2A	4.16882e-06	4986.3	0.026234	1923	1.26298	315	2.55173	691	0.922445	4472	0	17530.5	NonSpecific_Post_NR
Macro_FOLR2+APOE-	pDC_LILRA4	CXCL12	CXCR3	4.29393e-06	8380.7	0.148269	53	1.59497	90	2.93263	325	0.841025	23905	0	17530.5	NonSpecific_Post_NR
pDC_LILRA4	cDC3_LAMP3	LTB	CD40	4.53561e-06	4976.9	0.0691462	331	1.72632	69	4.12103	36	0.910573	6918	0	17530.5	NonSpecific_Post_NR
Macro_FOLR2+APOE+	Macro_ISG15	C3	IFITM1	4.5653e-06	4837.9	0.0310426	1456	1.23003	370	2.98506	279	0.921948	4554	0	17530.5	NonSpecific_Post_NR
Macro_FOLR2+APOE+	Mono_INHBA	C1QA	CD93	4.60554e-06	5882.7	0.0158537	4562	0.891673	1784	2.14854	1522	0.92486	4015	0	17530.5	NonSpecific_Post_NR
Macro_NLRP3	Macro_FOLR2+APOE+	S100A8	ITGB2	4.66643e-06	4937.9	0.0158215	4574	1.06373	917	2.13979	1546	0.952221	122	0	17530.5	NonSpecific_Post_NR
Mono_CD14	Macro_NLRP3	VCAN	CD44	4.74932e-06	4046.9	0.0300124	1541	1.5394	108	2.87444	355	0.943475	700	0	17530.5	NonSpecific_Post_NR
Macro_FOLR2+APOE+	Mono_CD16	LYZ	ITGAL	4.76934e-06	5822.9	0.0157964	4594	0.844217	2139	2.49098	778	0.924533	4073	0	17530.5	NonSpecific_Post_NR
Macro_NLRP3	Macro_NLRP3	VEGFA	CD44	4.79536e-06	5010.7	0.0255478	2012	1.29807	269	2.58642	643	0.921722	4599	0	17530.5	NonSpecific_Post_NR
Macro_IER3	cDC_CLEC9A	CXCL2	XCR1	4.87169e-06	5762.3	0.148189	54	2.86223	4	2.91237	339	0.893426	10884	0	17530.5	NonSpecific_Post_NR
Macro_NLRP3	Macro_FOLR2+APOE+	HBEGF	CD9	5.15499e-06	5831.1	0.0185707	3479	0.864165	1962	2.15043	1518	0.921403	4666	0	17530.5	NonSpecific_Post_NR
cDC3_LAMP3	Macro_IER3	CCL19	CCRL2	5.31457e-06	8956.9	0.0732012	289	1.91411	40	2.88257	349	0.830085	26576	0	17530.5	NonSpecific_Post_NR
cDC3_LAMP3	Macro_OLFML3	CCL19	CCRL2	5.36028e-06	9256.7	0.0674922	350	1.89013	44	2.93685	320	0.824281	28039	0	17530.5	NonSpecific_Post_NR
Macro_FOLR2+APOE+	Macro_FOLR2+APOE+	MMP9	EPHB2	5.39338e-06	13044.1	0.0580408	494	0.9237	1591	2.66514	537	0.751632	45068	0	17530.5	NonSpecific_Post_NR
Mono_INHBA	Macro_NLRP3	IL6	F3	5.49896e-06	12420.9	0.178918	34	1.4958	121	2.87666	353	0.755808	44066	0	17530.5	NonSpecific_Post_NR
pDC_LILRA4	Mono_CD14	GZMB	IGF2R	5.49896e-06	6277.3	0.0672399	353	1.97497	34	4.93814	8	0.883537	13461	0	17530.5	NonSpecific_Post_NR
Macro_NLRP3	Macro_FOLR2+APOE+	S100A9	CD68	5.52419e-06	4654.3	0.015513	4731	1.21098	408	2.6277	587	0.959535	15	0	17530.5	NonSpecific_Post_NR
Macro_OLFML3	cDC_CLEC9A	CXCL10	CXCR3	5.59273e-06	7131.1	0.067217	355	1.3186	239	3.36941	120	0.868309	17411	0	17530.5	NonSpecific_Post_NR
Macro_NLRP3	Mono_CD16	VCAN	CD44	5.67766e-06	6265.9	0.0154469	4757	0.957177	1410	1.77682	3249	0.922926	4383	0	17530.5	NonSpecific_Post_NR
Macro_FOLR2+APOE+	cDC3_LAMP3	TNFSF13	TNFRSF11B	5.93941e-06	9127.3	0.0858807	198	1.25499	328	2.18535	1424	0.831697	26156	0	17530.5	NonSpecific_Post_NR
Macro_FOLR2+APOE+	Macro_FOLR2+APOE+	C1QB	LRP1	5.94514e-06	5264.5	0.0153709	4801	0.870919	1912	2.56469	672	0.937771	1407	0	17530.5	NonSpecific_Post_NR
Mast	pDC_LILRA4	HSPG2	PTPRS	5.97843e-06	12404.9	0.345126	13	1.72232	71	2.86822	363	0.755895	44047	0	17530.5	NonSpecific_Post_NR
Macro_FOLR2+APOE+	Macro_FOLR2+APOE+	APOE	LRP1	6.21619e-06	6001.9	0.0152924	4844	0.650628	4386	2.12042	1620	0.936629	1629	0	17530.5	NonSpecific_Post_NR
Macro_NLRP3	pDC_LILRA4	VEGFA	RET	6.3301e-06	10605.9	0.175547	37	1.46124	133	2.85637	370	0.795364	34959	0	17530.5	NonSpecific_Post_NR
pDC_LILRA4	Macro_IER3	SCT	ADRB2	6.3301e-06	13249.3	0.066353	370	1.63257	85	3.22149	163	0.737924	48098	0	17530.5	NonSpecific_Post_NR
Macro_NLRP3	Mono_CD16	LYZ	ITGAL	6.44403e-06	6359.1	0.0152192	4879	0.799168	2565	1.91236	2498	0.923224	4323	0	17530.5	NonSpecific_Post_NR
Macro_FOLR2+APOE+	Macro_NLRP3	MMP9	CD44	6.49467e-06	5669.5	0.0288329	1667	1.15272	574	3.23432	157	0.903995	8419	0	17530.5	NonSpecific_Post_NR
cDC3_LAMP3	Mono_INHBA	CCL19	CCRL2	6.58953e-06	9001.5	0.0724817	296	1.91109	42	2.85186	375	0.829387	26764	0	17530.5	NonSpecific_Post_NR
Macro_FOLR2+APOE+	Macro_NLRP3	PLAU	ITGA5	6.68282e-06	9201.7	0.0345481	1232	0.908349	1679	2.37684	977	0.838192	24590	0	17530.5	NonSpecific_Post_NR
pDC_LILRA4	Mono_INHBA	SPON2	ITGA5	6.96448e-06	9851.9	0.0656929	382	1.2502	337	2.86889	361	0.8135	30649	0	17530.5	NonSpecific_Post_NR
Macro_FOLR2+APOE+	cDC3_LAMP3	SPP1	S1PR1	7.07415e-06	8501.7	0.114704	98	1.34751	200	2.84535	384	0.839404	24296	0	17530.5	NonSpecific_Post_NR
Macro_FOLR2+APOE+	cDC3_LAMP3	ADM	RAMP1	7.10443e-06	10984.7	0.0671298	357	1.42888	145	2.18601	1419	0.793175	35472	0	17530.5	NonSpecific_Post_NR
Mono_CD14	Mono_CD16	S100A8	ITGB2	7.12942e-06	4395.9	0.0180219	3654	1.23839	355	2.84534	385	0.955097	55	0	17530.5	NonSpecific_Post_NR
Macro_FOLR2+APOE+	cDC3_LAMP3	CD72	CD5	7.28867e-06	11644.1	0.140075	61	1.19394	453	2.13516	1563	0.77968	38613	0	17530.5	NonSpecific_Post_NR
pDC_LILRA4	Mono_CD16	SPON2	ITGA4	7.35335e-06	7019.9	0.0651218	389	1.38707	171	3.54762	86	0.870209	16923	0	17530.5	NonSpecific_Post_NR
Macro_FOLR2+APOE+	pDC_LILRA4	LGALS9	CD47	7.39364e-06	5526.3	0.0172012	3969	1.05897	940	3.16971	177	0.919614	5015	0	17530.5	NonSpecific_Post_NR
Macro_FOLR2+APOE+	Macro_ISG15	APOE	ABCA1	7.43798e-06	6407.5	0.0149855	5021	0.658875	4234	2.11224	1651	0.926992	3601	0	17530.5	NonSpecific_Post_NR
pDC_LILRA4	Mono_CD16	APP	FPR2	7.5819e-06	6407.9	0.0642068	393	1.63085	86	3.79365	54	0.881592	13976	0	17530.5	NonSpecific_Post_NR
pDC_LILRA4	pDC_LILRA4	HMGB1	TLR9	7.63977e-06	5859.5	0.0763879	255	1.2193	394	2.97956	287	0.893637	10831	0	17530.5	NonSpecific_Post_NR
Macro_ISG15	pDC_LILRA4	BST2	LILRA4	7.81514e-06	4116.5	0.0639683	397	1.55691	100	4.21013	29	0.932191	2526	0	17530.5	NonSpecific_Post_NR
pDC_LILRA4	pDC_LILRA4	APP	CD74	7.87418e-06	4297.3	0.0186326	3455	1.21585	398	3.52547	89	0.959741	14	0	17530.5	NonSpecific_Post_NR
Macro_FOLR2+APOE+	Macro_LYVE1	C1QB	LRP1	7.97895e-06	5607.5	0.0148621	5092	0.849795	2091	2.09397	1729	0.936781	1595	0	17530.5	NonSpecific_Post_NR
Macro_FOLR2+APOE+	cDC3_LAMP3	ADM	CALCRL	8.06153e-06	10258.5	0.0368968	1109	1.04205	1016	2.08393	1760	0.816731	29877	0	17530.5	NonSpecific_Post_NR
Macro_FOLR2+APOE+	cDC3_LAMP3	RARRES1	NRP2	8.26396e-06	9367.7	0.129895	74	1.58735	94	2.42652	888	0.823358	28252	0	17530.5	NonSpecific_Post_NR
Macro_FOLR2+APOE+	Macro_LYVE1	APOE	LRP1	8.2973e-06	6687.1	0.0147862	5132	0.629504	4733	1.6497	4197	0.935622	1843	0	17530.5	NonSpecific_Post_NR
Macro_ISG15	pDC_LILRA4	CD14	TLR9	8.35724e-06	5493.3	0.0960995	152	1.3282	227	2.81014	406	0.900596	9151	0	17530.5	NonSpecific_Post_NR
Macro_FOLR2+APOE+	cDC_CLEC9A	CXCL9	CXCR3	8.54335e-06	7597.5	0.0632276	409	1.3018	257	3.11691	200	0.859098	19591	0	17530.5	NonSpecific_Post_NR
Macro_NLRP3	Mono_CD16	HLA-B	LILRA1	8.60075e-06	7284.9	0.0159511	4505	0.606711	5169	1.54653	5075	0.924145	4145	0	17530.5	NonSpecific_Post_NR
Macro_NLRP3	Mono_INHBA	VCAN	CD44	8.71786e-06	4643.7	0.0235921	2277	1.28046	287	2.15231	1511	0.936703	1613	0	17530.5	NonSpecific_Post_NR
Macro_ISG15	pDC_LILRA4	ADM	CALCRL	8.73219e-06	7869.7	0.0625495	412	1.27516	294	3.58433	73	0.852993	21039	0	17530.5	NonSpecific_Post_NR
Mono_CD14	Mono_INHBA	VCAN	CD44	8.75751e-06	4284.7	0.0272436	1797	1.44424	139	2.37938	969	0.940838	988	0	17530.5	NonSpecific_Post_NR
Macro_NLRP3	Mono_INHBA	HBEGF	CD44	8.84474e-06	5491.9	0.0170436	4023	1.08664	824	1.96757	2220	0.930459	2862	0	17530.5	NonSpecific_Post_NR
pDC_LILRA4	Macro_NLRP3	GZMB	IGF2R	8.92379e-06	6490.9	0.0625073	415	1.95404	35	5.02882	7	0.879729	14467	0	17530.5	NonSpecific_Post_NR
Macro_OLFML3	pDC_LILRA4	CXCL11	DPP4	8.98827e-06	13378.3	0.178597	35	1.27357	297	2.80542	416	0.735522	48613	0	17530.5	NonSpecific_Post_NR
cDC_CLEC9A	cDC(CD1C)	B2M	CD1C	9.05209e-06	4294.9	0.0334225	1290	0.885202	1812	2.63281	577	0.949413	265	0	17530.5	NonSpecific_Post_NR
pDC_LILRA4	Macro_ISG15	SPON2	ITGA5	9.18356e-06	10027.1	0.062215	419	1.22983	371	3.23843	156	0.809339	31659	0	17530.5	NonSpecific_Post_NR
Macro_NLRP3	pDC_LILRA4	THBS1	CD47	9.26956e-06	4632.9	0.0376179	1071	1.41318	150	3.55431	83	0.923187	4330	0	17530.5	NonSpecific_Post_NR
Macro_FOLR2+APOE+	cDC(CD1C)	B2M	CD1A	9.47687e-06	5311.9	0.0532921	582	0.902725	1718	2.47114	807	0.915167	5922	0	17530.5	NonSpecific_Post_NR
Mono_CD14	Macro_FOLR2+APOE+	S100A9	ITGB2	9.5153e-06	4591.9	0.0157806	4608	1.23579	362	2.79511	424	0.956587	35	0	17530.5	NonSpecific_Post_NR
Macro_NLRP3	pDC_LILRA4	S100A9	CD36	9.60103e-06	5251.7	0.0245585	2145	1.0692	898	2.81535	403	0.918378	5282	0	17530.5	NonSpecific_Post_NR
Macro_ISG15	pDC_LILRA4	CCL5	CXCR3	9.65019e-06	12385.9	0.0615359	426	1.23866	353	3.02308	254	0.75889	43366	0	17530.5	NonSpecific_Post_NR
Macro_FOLR2+APOE+	Macro_NLRP3	PLAU	PLAUR	9.91637e-06	5239.7	0.0267569	1854	1.18983	468	2.79897	420	0.915141	5926	0	17530.5	NonSpecific_Post_NR
Macro_NLRP3	Mono_INHBA	VEGFA	CD44	9.96061e-06	5472.7	0.0231909	2336	1.2029	433	2.09136	1741	0.918158	5323	0	17530.5	NonSpecific_Post_NR
Macro_ISG15	cDC_CLEC9A	CXCL2	XCR1	9.99296e-06	6739.9	0.103995	121	2.64154	7	2.78452	431	0.875354	15610	0	17530.5	NonSpecific_Post_NR
Macro_FOLR2+APOE+	Macro_FOLR2+APOE+	C1QB	CD33	1.03116e-05	6359.9	0.0144503	5331	0.779311	2733	2.44946	845	0.917987	5360	0	17530.5	NonSpecific_Post_NR
pDC_LILRA4	Macro_OLFML3	GZMB	IGF2R	1.05581e-05	6587.5	0.0605728	439	1.94548	36	4.85205	10	0.878056	14922	0	17530.5	NonSpecific_Post_NR
Macro_FOLR2+APOE+	Mono_CD16	HLA-C	LILRA3	1.06133e-05	5440.9	0.0240251	2215	0.930996	1550	2.68666	518	0.917852	5391	0	17530.5	NonSpecific_Post_NR
Macro_NLRP3	Macro_OLFML3	VCAN	CD44	1.06725e-05	6690.7	0.014371	5397	0.914474	1642	1.67134	4012	0.920318	4872	0	17530.5	NonSpecific_Post_NR
pDC_LILRA4	Macro_FOLR2+APOE+	SPON2	ITGA5	1.09218e-05	10172.3	0.0603137	444	1.21869	395	2.97551	293	0.806933	32199	0	17530.5	NonSpecific_Post_NR
Macro_FOLR2+APOE+	Macro_FOLR2-APOE+	C1QB	LRP1	1.10943e-05	6343.9	0.0143027	5439	0.826571	2310	1.59929	4600	0.935636	1840	0	17530.5	NonSpecific_Post_NR
cDC_CLEC9A	Macro_FOLR2+APOE+	HLA-DOB	CD4	1.13692e-05	5593.1	0.0600571	450	1.65046	82	2.79022	428	0.899059	9475	0	17530.5	NonSpecific_Post_NR
Macro_OLFML3	pDC_LILRA4	BST2	LILRA4	1.1445e-05	4221.3	0.0599331	451	1.49573	122	3.92102	48	0.930103	2955	0	17530.5	NonSpecific_Post_NR
Macro_NLRP3	Mono_CD16	S100A8	ITGB2	1.14768e-05	5458.9	0.0142453	5476	0.955185	1422	1.88559	2627	0.949776	239	0	17530.5	NonSpecific_Post_NR
Macro_ISG15	cDC3_LAMP3	ADM	RAMP1	1.1521e-05	8607.3	0.120309	88	1.71307	73	2.7545	452	0.836975	24893	0	17530.5	NonSpecific_Post_NR
Macro_FOLR2+APOE+	Macro_FOLR2+APOE+	HLA-A	LILRB2	1.17074e-05	7314.3	0.00765937	15132	0.868173	1933	2.16613	1476	0.946004	500	0	17530.5	NonSpecific_Post_NR
pDC_LILRA4	Macro_LYVE1	APP	CD74	1.17512e-05	4260.5	0.0198698	3098	1.33653	211	2.75287	455	0.960965	8	0	17530.5	NonSpecific_Post_NR
Macro_FOLR2+APOE+	Macro_IER3	CXCL9	FCGR2A	1.18161e-05	5382.3	0.0227384	2421	1.14842	586	2.4401	866	0.917172	5508	0	17530.5	NonSpecific_Post_NR
Macro_NLRP3	Mast	LGALS1	CD69	1.18268e-05	5260.1	0.0204714	2951	1.07301	887	1.68137	3917	0.940616	1015	0	17530.5	NonSpecific_Post_NR
Macro_OLFML3	cDC_CLEC9A	CXCL9	CXCR3	1.18286e-05	7783.1	0.0598212	456	1.24251	348	3.10302	206	0.855713	20375	0	17530.5	NonSpecific_Post_NR
Macro_NLRP3	pDC_LILRA4	S100A8	CD36	1.21304e-05	5204.7	0.0290643	1646	1.09668	779	2.67422	531	0.917059	5537	0	17530.5	NonSpecific_Post_NR
Mono_INHBA	pDC_LILRA4	IL6	IL6R_IL6ST	1.24601e-05	8880.9	0.0596828	464	1.33427	216	2.99557	275	0.832647	25919	0	17530.5	NonSpecific_Post_NR
Macro_FOLR2+APOE+	Macro_FOLR2+APOE+	MMP9	LRP1	1.34871e-05	8088.3	0.0271148	1807	0.859974	2003	2.81159	404	0.862843	18697	0	17530.5	NonSpecific_Post_NR
Macro_NLRP3	Mono_CD14	S100A8	ITGB2	1.38406e-05	5688.1	0.0140872	5580	0.944298	1476	1.7248	3593	0.949509	261	0	17530.5	NonSpecific_Post_NR
Macro_NLRP3	Mono_CD14	S100A8	CD36	1.38528e-05	5369.9	0.0296819	1576	1.10743	742	2.12283	1612	0.917856	5389	0	17530.5	NonSpecific_Post_NR
Macro_NLRP3	Mono_CD14	S100A9	CD36	1.39138e-05	5354.9	0.0250804	2074	1.07995	856	2.26396	1199	0.919163	5115	0	17530.5	NonSpecific_Post_NR
Macro_NLRP3	Mono_CD14	VCAN	CD44	1.40488e-05	5683.1	0.0177507	3758	1.04862	980	1.87544	2689	0.927727	3458	0	17530.5	NonSpecific_Post_NR
pDC_LILRA4	Mono_INHBA	GZMB	IGF2R	1.40622e-05	6938.3	0.0539767	567	1.91631	39	4.64579	18	0.871747	16537	0	17530.5	NonSpecific_Post_NR
pDC_LILRA4	Macro_FOLR2+APOE+	SPON2	ITGB1	1.46665e-05	7362.7	0.0580867	490	1.29484	273	3.39485	115	0.864137	18405	0	17530.5	NonSpecific_Post_NR
Macro_FOLR2+APOE+	Macro_FOLR2+APOE-	CXCL9	FCGR2A	1.49585e-05	5800.9	0.0219817	2580	1.12362	676	1.92306	2444	0.915878	5774	0	17530.5	NonSpecific_Post_NR
Macro_FOLR2+APOE+	Macro_FOLR2+APOE+	MMP9	IFNAR1	1.51087e-05	9741.7	0.0264192	1899	0.853909	2061	2.86464	366	0.828992	26852	0	17530.5	NonSpecific_Post_NR
cDC3_LAMP3	cDC(CD1C)	CCL19	CXCR3	1.53019e-05	11808.3	0.0636308	405	1.82212	57	2.7091	497	0.771573	40552	0	17530.5	NonSpecific_Post_NR
Macro_FOLR2+APOE+	Mono_CD16	GRN	TNFRSF1B	1.53728e-05	6494.1	0.00943197	10808	0.852188	2070	2.24434	1242	0.942208	820	0	17530.5	NonSpecific_Post_NR
Macro_NLRP3	pDC_LILRA4	ICAM1	IL2RG	1.54174e-05	5540.1	0.0189357	3351	1.09816	774	3.04708	236	0.9157	5809	0	17530.5	NonSpecific_Post_NR
Macro_NLRP3	Macro_OLFML3	S100A8	ITGB2	1.54174e-05	5856.9	0.0137683	5809	0.922333	1601	1.66785	4051	0.948958	293	0	17530.5	NonSpecific_Post_NR
Mono_CD14	Macro_ISG15	S100A9	CD68	1.54867e-05	4667.3	0.0153487	4814	1.18741	476	2.70774	499	0.959327	17	0	17530.5	NonSpecific_Post_NR
Macro_NLRP3	Macro_ISG15	S100A8	CD68	1.58196e-05	5078.9	0.0153885	4797	1.01535	1137	2.05241	1877	0.955224	53	0	17530.5	NonSpecific_Post_NR
Macro_ISG15	cDC3_LAMP3	TNFSF10	TNFRSF11B	1.58608e-05	8587.7	0.146512	55	1.6714	78	2.70245	503	0.837505	24772	0	17530.5	NonSpecific_Post_NR
Macro_FOLR2+APOE+	Macro_NLRP3	APOC2	LDLR	1.5881e-05	13462.1	0.0550124	545	0.850196	2087	2.61386	608	0.744984	46540	0	17530.5	NonSpecific_Post_NR
Macro_FOLR2+APOE+	Macro_FOLR2+APOE+	C1QA	CD33	1.58875e-05	6688.9	0.0137182	5844	0.73252	3231	2.29499	1130	0.916134	5709	0	17530.5	NonSpecific_Post_NR
Macro_NLRP3	Macro_ISG15	VCAN	CD44	1.60924e-05	5209.1	0.0189288	3355	1.09537	786	2.20682	1353	0.929852	3021	0	17530.5	NonSpecific_Post_NR
Mono_CD14	cDC_CLEC9A	S100A8	ITGB2	1.61453e-05	4537.7	0.0168957	4081	1.17708	506	2.72999	482	0.953693	89	0	17530.5	NonSpecific_Post_NR
pDC_LILRA4	pDC_LILRA4	BST2	LILRA4	1.63368e-05	4285.3	0.0576179	508	1.46064	134	4.64205	19	0.928811	3235	0	17530.5	NonSpecific_Post_NR
Macro_NLRP3	Macro_ISG15	HBEGF	CD44	1.63968e-05	6299.5	0.0136747	5872	0.901553	1725	2.02208	1998	0.922988	4372	0	17530.5	NonSpecific_Post_NR
Mono_INHBA	cDC_CLEC9A	CXCL2	XCR1	1.65299e-05	5937.1	0.139994	62	2.82131	5	2.69155	510	0.890687	11578	0	17530.5	NonSpecific_Post_NR
Mono_CD14	Mono_CD14	S100A8	ITGB2	1.76187e-05	4443.3	0.0178219	3728	1.2275	376	2.68456	521	0.954857	61	0	17530.5	NonSpecific_Post_NR
Macro_NLRP3	cDC(CD1C)	B2M	CD1C	1.80037e-05	5637.1	0.0291021	1643	0.569267	5992	1.90828	2517	0.945983	503	0	17530.5	NonSpecific_Post_NR
Mast	Macro_FOLR2+APOE+	CSF1	SIRPA	1.84398e-05	6455.9	0.106666	113	1.54756	105	2.67582	529	0.881462	14002	0	17530.5	NonSpecific_Post_NR
Macro_FOLR2+APOE+	Macro_FOLR2+APOE+	CCL18	CCR1	1.84432e-05	11251.9	0.0397511	973	0.841564	2167	2.78029	435	0.794537	35154	0	17530.5	NonSpecific_Post_NR
Macro_FOLR2+APOE+	Mono_CD14	C1QA	CD93	1.86282e-05	6453.5	0.0134495	6033	0.804421	2506	2.34433	1037	0.918943	5161	0	17530.5	NonSpecific_Post_NR
Macro_FOLR2+APOE+	Macro_FOLR2+APOE+	PLAU	ITGB5	1.90599e-05	12165.9	0.0497458	660	0.839716	2185	2.13524	1562	0.778483	38892	0	17530.5	NonSpecific_Post_NR
Macro_FOLR2+APOE+	Macro_OLFML3	CXCL9	FCGR2A	1.92698e-05	5537.1	0.0212151	2757	1.09849	770	2.6512	554	0.9145	6074	0	17530.5	NonSpecific_Post_NR
Macro_FOLR2+APOE+	Macro_LYVE1	MMP9	LRP1	1.9409e-05	8374.9	0.0262173	1928	0.83885	2195	2.34086	1044	0.860839	19177	0	17530.5	NonSpecific_Post_NR
Macro_NLRP3	Macro_FOLR2+APOE+	S100A9	ITGB2	1.94929e-05	5183.7	0.0133687	6088	1.03626	1037	2.28091	1161	0.953009	102	0	17530.5	NonSpecific_Post_NR
pDC_LILRA4	Macro_FOLR2-APOE+	GZMB	IGF2R	1.95594e-05	7496.1	0.0449885	779	1.87655	46	4.09475	37	0.861216	19088	0	17530.5	NonSpecific_Post_NR
Macro_NLRP3	cDC_CLEC9A	S100A8	ITGB2	1.96858e-05	5805.9	0.0133551	6100	0.893877	1768	1.77024	3289	0.948215	342	0	17530.5	NonSpecific_Post_NR
pDC_LILRA4	Macro_NLRP3	PROC	THBD	1.98277e-05	9849.1	0.0898917	174	1.16419	542	3.0857	215	0.812915	30784	0	17530.5	NonSpecific_Post_NR
Macro_NLRP3	Macro_OLFML3	S100A8	CD68	1.98639e-05	6113.5	0.0133397	6111	0.861484	1989	1.57441	4809	0.952067	128	0	17530.5	NonSpecific_Post_NR
Macro_FOLR2+APOE+	Mono_CD16	HLA-A	LILRB1	1.99058e-05	6944.5	0.00879898	12047	0.837233	2209	2.2017	1370	0.936908	1566	0	17530.5	NonSpecific_Post_NR
pDC_LILRA4	Macro_ISG15	APP	FPR2	2.02683e-05	6876.9	0.0549677	546	1.54185	107	3.772	57	0.873239	16144	0	17530.5	NonSpecific_Post_NR
Macro_NLRP3	Macro_IER3	VCAN	CD44	2.04393e-05	7110.1	0.013289	6146	0.871531	1907	1.61119	4499	0.917401	5468	0	17530.5	NonSpecific_Post_NR
Macro_FOLR2+APOE+	Mono_INHBA	CXCL9	FCGR2A	2.04726e-05	5643.5	0.0209963	2812	1.09133	805	2.40507	922	0.914094	6148	0	17530.5	NonSpecific_Post_NR
Macro_ISG15	cDC_CLEC9A	CXCL10	CXCR3	2.0491e-05	7659.9	0.0576603	506	1.16131	548	3.18292	172	0.85929	19543	0	17530.5	NonSpecific_Post_NR
Mono_CD16	Macro_FOLR2+APOE+	CD52	SIGLEC10	2.05393e-05	5476.5	0.0211554	2776	1.09441	788	2.52874	725	0.916889	5563	0	17530.5	NonSpecific_Post_NR
pDC_LILRA4	Mono_CD14	SPON2	ITGAM	2.07153e-05	9358.5	0.057179	516	1.16066	550	2.9687	302	0.824836	27894	0	17530.5	NonSpecific_Post_NR
Mono_CD16	cDC(CD1C)	B2M	CD1C	2.07796e-05	4463.9	0.0327323	1336	0.834726	2233	2.40367	923	0.948909	297	0	17530.5	NonSpecific_Post_NR
Macro_ISG15	cDC3_LAMP3	ADM	CALCRL	2.08281e-05	7779.7	0.066126	376	1.32624	230	2.65241	551	0.856445	20211	0	17530.5	NonSpecific_Post_NR
pDC_LILRA4	cDC_CLEC9A	GZMB	IGF2R	2.1296e-05	7637.9	0.0429554	853	1.86756	48	4.83337	11	0.858429	19747	0	17530.5	NonSpecific_Post_NR
Macro_FOLR2+APOE+	Mono_CD16	CD38	PECAM1	2.134e-05	10622.3	0.0238268	2248	0.923262	1594	2.1317	1581	0.815551	30158	0	17530.5	NonSpecific_Post_NR
Macro_FOLR2+APOE+	Macro_NLRP3	GRN	TNFRSF1B	2.13777e-05	6660.3	0.00922623	11178	0.832897	2249	2.17838	1442	0.941605	902	0	17530.5	NonSpecific_Post_NR
pDC_LILRA4	pDC_LILRA4	PROC	THBD	2.1398e-05	9869.9	0.0889191	180	1.15751	556	3.5194	91	0.812087	30992	0	17530.5	NonSpecific_Post_NR
Mono_CD14	Macro_NLRP3	S100A12	TLR4	2.18614e-05	7261.7	0.0543821	560	1.41842	148	3.04987	234	0.866544	17836	0	17530.5	NonSpecific_Post_NR
Macro_FOLR2+APOE+	Macro_LYVE1	CD59	STAB1	2.2066e-05	5641.1	0.0240298	2213	1.13638	624	2.21832	1321	0.912464	6517	0	17530.5	NonSpecific_Post_NR
pDC_LILRA4	Mono_CD16	GZMB	IGF2R	2.2192e-05	7676.3	0.0424212	871	1.8652	49	4.77357	14	0.857667	19917	0	17530.5	NonSpecific_Post_NR
Macro_FOLR2+APOE+	Macro_LYVE1	C1QA	CD93	2.23172e-05	6862.1	0.0131668	6255	0.79416	2603	1.8919	2595	0.918148	5327	0	17530.5	NonSpecific_Post_NR
Macro_ISG15	Mast	LGALS1	CD69	2.2338e-05	4451.9	0.0236218	2274	1.22634	381	2.17032	1461	0.94449	613	0	17530.5	NonSpecific_Post_NR
Macro_FOLR2+APOE+	Macro_FOLR2+APOE+	APOE	SCARB1	2.29669e-05	6204.7	0.0248343	2111	0.713935	3460	2.11798	1631	0.913407	6291	0	17530.5	NonSpecific_Post_NR
Mono_INHBA	pDC_LILRA4	ADM	CALCRL	2.30488e-05	8446.9	0.0538056	570	1.18528	484	2.97461	294	0.843299	23356	0	17530.5	NonSpecific_Post_NR
Macro_ISG15	Mast	S100A8	CD69	2.36545e-05	4526.7	0.0344087	1238	1.31142	248	2.22463	1310	0.933414	2307	0	17530.5	NonSpecific_Post_NR
Mono_CD16	Mono_CD16	HLA-B	LILRA1	2.38001e-05	6120.7	0.0172208	3958	0.760801	2913	1.89675	2565	0.926786	3637	0	17530.5	NonSpecific_Post_NR
Mono_CD16	Mono_CD16	HLA-A	LILRA1	2.38754e-05	7046.1	0.0162716	4354	0.61726	4977	1.73696	3502	0.920329	4867	0	17530.5	NonSpecific_Post_NR
Macro_FOLR2+APOE+	Macro_NLRP3	CXCL9	FCGR2A	2.3913e-05	5638.3	0.0205249	2934	1.07588	874	2.6915	511	0.913198	6342	0	17530.5	NonSpecific_Post_NR
pDC_LILRA4	Macro_IER3	GZMB	IGF2R	2.40393e-05	8265.9	0.0355944	1169	1.835	51	4.65255	17	0.846618	22562	0	17530.5	NonSpecific_Post_NR
Mono_CD16	Mono_CD16	HLA-C	LILRA1	2.41972e-05	6205.3	0.0176613	3785	0.723315	3331	1.95839	2259	0.924277	4121	0	17530.5	NonSpecific_Post_NR
Macro_ISG15	pDC_LILRA4	TNFSF13B	TNFRSF17	2.45294e-05	8689.1	0.106421	115	1.14915	582	2.72747	486	0.837632	24732	0	17530.5	NonSpecific_Post_NR
Mono_CD14	Macro_FOLR2+APOE+	S100A12	TLR4	2.46555e-05	7359.3	0.0532476	583	1.40893	154	2.84519	386	0.86532	18143	0	17530.5	NonSpecific_Post_NR
pDC_LILRA4	Macro_LYVE1	GZMB	IGF2R	2.49905e-05	8368.7	0.0345911	1227	1.83057	52	4.36567	23	0.844752	23011	0	17530.5	NonSpecific_Post_NR
Macro_NLRP3	Macro_ISG15	S100A9	CD68	2.50463e-05	5326.9	0.0130029	6401	0.987879	1260	2.19354	1400	0.955965	43	0	17530.5	NonSpecific_Post_NR
Mono_CD14	Macro_OLFML3	S100A8	ITGB2	2.52928e-05	4500.9	0.0174184	3888	1.20553	426	2.6276	588	0.954361	72	0	17530.5	NonSpecific_Post_NR
cDC_CLEC9A	pDC_LILRA4	HLA-DOB	CD4	2.54215e-05	5868.9	0.0530781	589	1.55977	98	3.08899	213	0.893314	10914	0	17530.5	NonSpecific_Post_NR
Macro_FOLR2+APOE+	Mono_INHBA	APOE	SDC2	2.54988e-05	6385.5	0.028076	1720	0.825215	2317	2.11591	1636	0.902529	8724	0	17530.5	NonSpecific_Post_NR
Macro_FOLR2+APOE+	Macro_NLRP3	SPP1	CD44	2.55989e-05	6051.3	0.0195873	3179	0.77863	2740	2.85102	378	0.912829	6429	0	17530.5	NonSpecific_Post_NR
Macro_FOLR2+APOE+	Macro_FOLR2+APOE+	ADAM10	GPNMB	2.57584e-05	7379.7	0.0248917	2101	0.821156	2357	2.13587	1560	0.883966	13350	0	17530.5	NonSpecific_Post_NR
Macro_FOLR2+APOE+	Macro_LYVE1	APOE	ABCA1	2.58587e-05	7805.9	0.0129461	6442	0.585462	5614	1.56676	4876	0.921884	4567	0	17530.5	NonSpecific_Post_NR
Macro_FOLR2+APOE+	pDC_LILRA4	HLA-C	NOTCH4	2.62626e-05	5680.3	0.0299718	1545	0.873908	1884	2.37543	980	0.912676	6462	0	17530.5	NonSpecific_Post_NR
pDC_LILRA4	Macro_IFI27	GZMB	IGF2R	2.69484e-05	8415.9	0.0341458	1252	1.8286	54	4.28267	27	0.843901	23216	0	17530.5	NonSpecific_Post_NR
pDC_LILRA4	Macro_FOLR2+APOE+	LTB	CD40	2.72698e-05	5572.9	0.0524422	603	1.51649	116	4.14365	33	0.898658	9582	0	17530.5	NonSpecific_Post_NR
Mono_CD16	Mono_CD16	HLA-C	LILRA3	2.73785e-05	6500.1	0.0209128	2832	0.664015	4160	2.17026	1462	0.912467	6516	0	17530.5	NonSpecific_Post_NR
Mast	pDC_LILRA4	ADCYAP1	VIPR2	2.74052e-05	13731.9	0.992827	1	1.65892	79	2.61549	604	0.726567	50445	0	17530.5	NonSpecific_Post_NR
pDC_LILRA4	Macro_OLFML3	LTB	CD40	2.74052e-05	5576.7	0.0524286	604	1.51631	117	3.93108	47	0.898646	9585	0	17530.5	NonSpecific_Post_NR
Macro_NLRP3	pDC_LILRA4	CXCL2	DPP4	2.75409e-05	8831.3	0.0783137	240	1.2089	414	2.61436	605	0.834956	25367	0	17530.5	NonSpecific_Post_NR
Macro_FOLR2+APOE+	Macro_FOLR2+APOE+	HLA-B	LILRB2	2.79528e-05	7853.7	0.00714171	16958	0.814906	2406	2.02765	1980	0.947426	394	0	17530.5	NonSpecific_Post_NR
Macro_FOLR2+APOE+	Macro_NLRP3	APOE	ABCA1	2.8036e-05	7261.9	0.0128258	6547	0.581134	5708	2.05035	1888	0.921548	4636	0	17530.5	NonSpecific_Post_NR
Macro_ISG15	Macro_ISG15	CCL8	CCR1	2.80885e-05	10603.7	0.0838382	206	1.14014	609	3.08038	220	0.797598	34453	0	17530.5	NonSpecific_Post_NR
Macro_NLRP3	Mono_CD14	HBEGF	CD44	2.81003e-05	6953.5	0.0128236	6550	0.854795	2056	1.6907	3847	0.920673	4784	0	17530.5	NonSpecific_Post_NR
Macro_LYVE1	pDC_LILRA4	IGF1	IGF2R	2.82265e-05	8741.7	0.0520269	610	1.17736	505	2.66905	532	0.838423	24531	0	17530.5	NonSpecific_Post_NR
Macro_FOLR2+APOE+	Mono_INHBA	MMP9	CD44	2.83239e-05	6045.1	0.026173	1936	1.05756	943	2.73926	473	0.899712	9343	0	17530.5	NonSpecific_Post_NR
Macro_FOLR2+APOE+	Macro_FOLR2+APOE+	HLA-DMB	CD4	2.84668e-05	6009.1	0.0128091	6567	0.858004	2022	2.44103	863	0.929645	3063	0	17530.5	NonSpecific_Post_NR
Macro_FOLR2+APOE+	Macro_FOLR2+APOE+	SEMA4A	PLXND1	2.87457e-05	9323.1	0.0243325	2178	0.843344	2145	1.92813	2423	0.84753	22339	0	17530.5	NonSpecific_Post_NR
Macro_FOLR2+APOE+	Mono_INHBA	MMP12	PLAUR	2.89821e-05	6445.5	0.0327254	1337	1.00167	1201	2.7085	498	0.890328	11661	0	17530.5	NonSpecific_Post_NR
Macro_IER3	pDC_LILRA4	IL10	IFNLR1	2.92053e-05	11028.7	0.124737	84	1.13822	617	2.76304	446	0.78875	36466	0	17530.5	NonSpecific_Post_NR
Macro_LYVE1	pDC_LILRA4	BST2	LILRA4	2.93469e-05	4479.7	0.0517817	618	1.37216	186	3.3647	122	0.925198	3942	0	17530.5	NonSpecific_Post_NR
Macro_FOLR2+APOE+	cDC(CD1C)	C1QB	CD33	2.95895e-05	7172.9	0.0127407	6618	0.729602	3250	1.99818	2106	0.913121	6360	0	17530.5	NonSpecific_Post_NR
Mast	Macro_NLRP3	TIMP3	CD44	2.96315e-05	5126.5	0.0979226	145	1.54254	106	2.60111	620	0.909116	7231	0	17530.5	NonSpecific_Post_NR
pDC_LILRA4	cDC3_LAMP3	APP	RPSA	2.97483e-05	4417.5	0.0279001	1737	1.49459	123	3.02333	253	0.932648	2444	0	17530.5	NonSpecific_Post_NR
pDC_LILRA4	pDC_LILRA4	SELPLG	SELL	2.97745e-05	4355.7	0.0516842	621	1.61538	89	4.54696	21	0.927493	3517	0	17530.5	NonSpecific_Post_NR
Macro_NLRP3	Macro_ISG15	S100A8	ITGB2	3.00846e-05	5991.3	0.0127136	6640	0.849697	2092	1.77114	3278	0.946992	416	0	17530.5	NonSpecific_Post_NR
cDC3_LAMP3	Mono_CD16	CCL19	CCRL2	3.03511e-05	10318.3	0.0513508	625	1.82233	56	2.85236	373	0.803602	33007	0	17530.5	NonSpecific_Post_NR
Macro_FOLR2+APOE+	Mono_INHBA	APOE	ABCA1	3.05863e-05	7831.5	0.0126951	6662	0.576429	5813	1.61781	4443	0.921177	4709	0	17530.5	NonSpecific_Post_NR
Macro_FOLR2+APOE+	Macro_FOLR2+APOE+	HLA-DQA1	CD4	3.06777e-05	6277.9	0.0100533	9774	0.809297	2463	2.39149	944	0.943723	678	0	17530.5	NonSpecific_Post_NR
Macro_FOLR2+APOE+	cDC(CD1C)	CXCL9	FCGR2A	3.12812e-05	5894.5	0.0197431	3135	1.05025	970	2.28755	1145	0.911647	6692	0	17530.5	NonSpecific_Post_NR
pDC_LILRA4	Macro_NLRP3	SPON2	ITGAM	3.13778e-05	9645.3	0.0532342	584	1.13479	632	2.95224	307	0.819612	29173	0	17530.5	NonSpecific_Post_NR
Macro_NLRP3	Mono_CD16	S100A8	CD68	3.13982e-05	6278.1	0.0126478	6697	0.80952	2461	1.60887	4520	0.950837	182	0	17530.5	NonSpecific_Post_NR
pDC_LILRA4	Macro_ISG15	SPON2	ITGB1	3.15264e-05	7789.7	0.0510277	633	1.22168	388	3.20375	166	0.85635	20231	0	17530.5	NonSpecific_Post_NR
Mono_CD14	Mono_CD14	S100A12	TLR4	3.16754e-05	7490.9	0.0510123	634	1.39022	165	2.80115	419	0.862802	18706	0	17530.5	NonSpecific_Post_NR
Macro_IFI27	pDC_LILRA4	CXCL12	CXCR3	3.18248e-05	12246.1	0.0559704	533	1.22127	390	2.59362	635	0.764727	42142	0	17530.5	NonSpecific_Post_NR
pDC_LILRA4	Macro_ISG15	APP	CD74	3.21252e-05	4442.5	0.0177963	3740	1.13428	637	2.98064	285	0.958845	20	0	17530.5	NonSpecific_Post_NR
Macro_FOLR2+APOE+	pDC_LILRA4	TNFSF13	TNFRSF17	3.21891e-05	9538.3	0.0981652	144	0.964449	1374	2.61593	603	0.82428	28040	0	17530.5	NonSpecific_Post_NR
Macro_NLRP3	Macro_NLRP3	S100A8	ITGB2	3.22273e-05	6320.1	0.0126109	6732	0.842626	2153	1.58159	4753	0.946789	432	0	17530.5	NonSpecific_Post_NR
Macro_NLRP3	pDC_LILRA4	ADM	CALCRL	3.22761e-05	8633.9	0.050784	638	1.15422	566	3.2644	148	0.839442	24287	0	17530.5	NonSpecific_Post_NR
Macro_FOLR2+APOE+	pDC_LILRA4	TNF	TNFRSF21	3.22918e-05	7937.1	0.0286331	1684	1.08	855	2.82431	398	0.860683	19218	0	17530.5	NonSpecific_Post_NR
Macro_NLRP3	Mono_CD16	VCAN	ITGA4	3.23712e-05	5548.1	0.0247762	2118	1.17378	514	2.45381	840	0.911438	6738	0	17530.5	NonSpecific_Post_NR
Mono_CD14	Macro_ISG15	S100A8	ITGB2	3.25792e-05	4639.9	0.0160841	4439	1.1329	640	2.73089	479	0.952594	111	0	17530.5	NonSpecific_Post_NR
Macro_FOLR2+APOE+	Macro_IFI27	CXCL9	FCGR2A	3.29031e-05	6225.5	0.0195953	3176	1.04541	994	1.87941	2667	0.911344	6760	0	17530.5	NonSpecific_Post_NR
Macro_FOLR2+APOE+	Macro_FOLR2+APOE+	C3	CD81	3.29518e-05	6789.5	0.0167341	4135	0.671975	4033	2.16165	1487	0.911327	6762	0	17530.5	NonSpecific_Post_NR
Macro_FOLR2+APOE+	cDC(CD1C)	PSAP	CD1B	3.31222e-05	7254.5	0.0334245	1289	0.803763	2511	2.00881	2053	0.88566	12889	0	17530.5	NonSpecific_Post_NR
Macro_FOLR2+APOE+	Macro_FOLR2+APOE+	B2M	LILRB2	3.32797e-05	7887.3	0.0070089	17497	0.803517	2514	2.07867	1781	0.952469	114	0	17530.5	NonSpecific_Post_NR
pDC_LILRA4	Macro_IER3	APP	CD74	3.35e-05	4451.3	0.0182709	3567	1.18057	497	2.58443	646	0.959361	16	0	17530.5	NonSpecific_Post_NR
Macro_FOLR2+APOE+	Mono_INHBA	PLAU	PLAUR	3.36492e-05	6047.3	0.0222644	2521	0.996151	1222	2.18183	1434	0.907727	7529	0	17530.5	NonSpecific_Post_NR
pDC_LILRA4	Macro_FOLR2+APOE+	SEMA7A	PLXNC1	3.36551e-05	9370.5	0.0568551	523	1.13178	647	2.72273	488	0.825712	27664	0	17530.5	NonSpecific_Post_NR
pDC_LILRA4	cDC_CLEC9A	SPON2	ITGA4	3.38107e-05	7849.1	0.0504194	648	1.23745	357	3.19444	167	0.855062	20543	0	17530.5	NonSpecific_Post_NR
pDC_LILRA4	Macro_FOLR2+APOE+	SPON2	ITGB2	3.41233e-05	5016.1	0.0503357	650	1.34863	199	3.50693	93	0.912023	6608	0	17530.5	NonSpecific_Post_NR
pDC_LILRA4	cDC(CD1C)	GZMB	IGF2R	3.43813e-05	9833.9	0.0239174	2229	1.78336	61	4.28967	26	0.818991	29323	0	17530.5	NonSpecific_Post_NR
Macro_FOLR2+APOE+	pDC_LILRA4	SIRPA	CD47	3.48307e-05	5933.5	0.0229642	2378.5	1.11693	706.5	3.19201	169.5	0.901739	8882.5	0	17530.5	NonSpecific_Post_NR
Macro_FOLR2+APOE+	Macro_FOLR2-APOE+	CXCL9	FCGR2A	3.51012e-05	6726.1	0.0193643	3234	1.03784	1031	1.55495	4987	0.910863	6848	0	17530.5	NonSpecific_Post_NR
Mast	Mono_CD14	CSF1	CSF3R	3.5393e-05	6208.7	0.104055	120	1.47498	127	2.57291	658	0.886771	12608	0	17530.5	NonSpecific_Post_NR
Macro_FOLR2+APOE+	pDC_LILRA4	SEMA4A	NRP1_PLXNA4	3.55432e-05	10034.9	0.0348517	1210	0.984713	1280	2.30478	1110	0.8201	29044	0	17530.5	NonSpecific_Post_NR
Macro_FOLR2+APOE+	pDC_LILRA4	TNFSF13B	TNFRSF17	3.59314e-05	9144.7	0.0957878	155	1.0628	919	2.6002	622	0.830346	26497	0	17530.5	NonSpecific_Post_NR
Macro_FOLR2+APOE+	pDC_LILRA4	LAMB2	RPSA	3.60987e-05	11120.7	0.0239837	2219	0.914503	1640	2.57172	661	0.801364	33553	0	17530.5	NonSpecific_Post_NR
Macro_FOLR2+APOE+	pDC_LILRA4	CCL24	CCR2	3.61546e-05	12881.3	0.0865416	191	0.986585	1269	3.47155	99	0.750442	45317	0	17530.5	NonSpecific_Post_NR
pDC_LILRA4	Macro_IER3	RPS19	C5AR1	3.65294e-05	5005.9	0.0140237	5626	1.12578	665	2.63116	579	0.944321	629	0	17530.5	NonSpecific_Post_NR
pDC_LILRA4	cDC3_LAMP3	GZMB	IGF2R	3.66708e-05	10267.5	0.0217277	2641	1.77367	63	4.179	31	0.811765	31072	0	17530.5	NonSpecific_Post_NR
Macro_FOLR2+APOE+	pDC_LILRA4	IGF1	IGF2R	3.67738e-05	11677.1	0.0275932	1764	0.803549	2513	2.632	578	0.790749	36000	0	17530.5	NonSpecific_Post_NR
Macro_NLRP3	Macro_LYVE1	S100A9	CD68	3.68257e-05	6485.5	0.0124267	6914	0.936671	1517	1.42012	6408	0.955001	58	0	17530.5	NonSpecific_Post_NR
cDC_CLEC9A	pDC_LILRA4	CXCL9	CXCR3	3.70237e-05	8399.3	0.0492144	668	1.28473	281	3.26695	146	0.843241	23371	0	17530.5	NonSpecific_Post_NR
Macro_FOLR2-APOE+	pDC_LILRA4	BST2	LILRA4	3.71895e-05	4657.3	0.0491787	669	1.33269	219	2.63337	576	0.923394	4292	0	17530.5	NonSpecific_Post_NR
pDC_LILRA4	Macro_LYVE1	SERPINF1	PLXDC1	3.78575e-05	9718.7	0.0741501	278	1.12382	673	2.86792	364	0.817233	29748	0	17530.5	NonSpecific_Post_NR
Macro_FOLR2+APOE+	pDC_LILRA4	ADM	CALCRL	3.8094e-05	10223.7	0.0349012	1206	0.990971	1244	3.01584	263	0.812533	30875	0	17530.5	NonSpecific_Post_NR
Macro_ISG15	pDC_LILRA4	CXCL9	CXCR3	3.81944e-05	8405.1	0.0490192	675	1.28351	283	3.43269	105	0.842978	23432	0	17530.5	NonSpecific_Post_NR
Mono_CD14	Macro_ISG15	VCAN	CD44	3.82687e-05	4684.7	0.0218585	2604	1.25916	320	2.43389	878	0.934402	2091	0	17530.5	NonSpecific_Post_NR
Macro_FOLR2+APOE+	pDC_LILRA4	CXCL12	CXCR4	3.83271e-05	8009.3	0.0234459	2299	0.893703	1769	3.4001	114	0.864501	18334	0	17530.5	NonSpecific_Post_NR
Macro_FOLR2+APOE+	pDC_LILRA4	VEGFB	RET	3.84441e-05	17213.5	0.0777612	246	0.810817	2447	2.08319	1765	0.637217	64079	0	17530.5	NonSpecific_Post_NR
Macro_FOLR2+APOE+	Mono_CD16	HLA-F	LILRB2	3.84515e-05	6448.7	0.0123696	6974	0.979532	1302	2.32181	1086	0.918027	5351	0	17530.5	NonSpecific_Post_NR
Macro_FOLR2+APOE+	pDC_LILRA4	COPA	P2RY6	3.85613e-05	6271.7	0.0327085	1340	1.35287	197	3.47156	98	0.888304	12193	0	17530.5	NonSpecific_Post_NR
Macro_NLRP3	Macro_ISG15	HBEGF	CD9	3.86726e-05	7454.5	0.0139214	5704	0.683019	3855	1.78542	3201	0.910315	6982	0	17530.5	NonSpecific_Post_NR
Macro_FOLR2+APOE+	cDC(CD1C)	CXCL9	CXCR3	3.89738e-05	12077.7	0.0218175	2616	1.01874	1121	2.36801	994	0.781735	38127	0	17530.5	NonSpecific_Post_NR
Macro_FOLR2+APOE+	pDC_LILRA4	CXCL10	DPP4	3.90923e-05	11808.3	0.063356	407	0.941551	1491	2.6591	542	0.77778	39071	0	17530.5	NonSpecific_Post_NR
Macro_FOLR2+APOE+	pDC_LILRA4	CXCL2	DPP4	3.9211e-05	11253.7	0.046553	737	0.839923	2183	2.36694	995	0.795939	34823	0	17530.5	NonSpecific_Post_NR
Macro_FOLR2+APOE+	Macro_IER3	MMP12	PLAUR	3.9211e-05	7631.5	0.0256085	2002	0.792928	2620	2.35932	1007	0.87777	14998	0	17530.5	NonSpecific_Post_NR
Macro_FOLR2+APOE+	pDC_LILRA4	CXCL12	DPP4	3.933e-05	16233.1	0.0736891	284	0.835074	2226	2.24363	1247	0.670966	59878	0	17530.5	NonSpecific_Post_NR
cDC_CLEC9A	Mast	LGALS1	CD69	3.95089e-05	4681.9	0.021776	2625	1.1365	623	2.07054	1820	0.942318	811	0	17530.5	NonSpecific_Post_NR
Macro_NLRP3	cDC3_LAMP3	THBS1	TNFRSF11B	3.9909e-05	8237.9	0.187102	30	1.7049	74	2.55433	685	0.845341	22870	0	17530.5	NonSpecific_Post_NR
pDC_LILRA4	Macro_LYVE1	SPON2	ITGAM	3.9909e-05	9864.3	0.0512845	629	1.122	685	2.59825	627	0.816837	29850	0	17530.5	NonSpecific_Post_NR
Macro_NLRP3	cDC3_LAMP3	VEGFA	NRP2	4.00832e-05	6228.1	0.0597825	459	1.58078	95	2.55383	686	0.887678	12370	0	17530.5	NonSpecific_Post_NR
Mono_CD14	Macro_FOLR2+APOE+	S100A12	CD36	4.00832e-05	7391.3	0.0486564	686	1.33612	212	2.82191	399	0.865371	18129	0	17530.5	NonSpecific_Post_NR
Macro_FOLR2+APOE+	pDC_LILRA4	PLAU	IGF2R	4.07177e-05	8574.9	0.0373456	1088	1.04359	1001	3.14225	189	0.844501	23066	0	17530.5	NonSpecific_Post_NR
Macro_FOLR2+APOE+	Macro_FOLR2+APOE+	SEMA4A	NRP1_PLXNA1	4.07177e-05	10927.9	0.0290745	1645	0.841685	2166	1.88355	2645	0.81349	30653	0	17530.5	NonSpecific_Post_NR
Macro_FOLR2+APOE+	Macro_FOLR2+APOE+	PLAU	IGF2R	4.10857e-05	10739.1	0.0249929	2088	0.788784	2651	2.17903	1439	0.816272	29987	0	17530.5	NonSpecific_Post_NR
Macro_OLFML3	pDC_LILRA4	TNF	PTPRS	4.14951e-05	9165.1	0.0484034	694	1.48131	126	2.8947	345	0.827901	27130	0	17530.5	NonSpecific_Post_NR
Mono_INHBA	Mono_INHBA	IL6	F3	4.2033e-05	12004.9	0.201789	25	1.55623	101	2.55008	697	0.766738	41671	0	17530.5	NonSpecific_Post_NR
Macro_FOLR2+APOE+	pDC_LILRA4	HSP90B1	TLR9	4.2079e-05	6322.5	0.0755085	262	1.16137	547	2.29456	1131	0.888467	12142	0	17530.5	NonSpecific_Post_NR
Macro_FOLR2+APOE+	pDC_LILRA4	ICAM1	SPN	4.22044e-05	7388.9	0.0215946	2669	0.92322	1595	2.59192	639	0.87958	14511	0	17530.5	NonSpecific_Post_NR
pDC_LILRA4	Macro_FOLR2+APOE+	SPON2	ITGAM	4.22133e-05	9858.7	0.0507252	641	1.11833	698	2.85456	372	0.816016	30052	0	17530.5	NonSpecific_Post_NR
Macro_FOLR2+APOE+	pDC_LILRA4	GNAI2	CXCR3	4.22673e-05	5610.1	0.0423843	874	1.20379	429	3.23202	158	0.901019	9059	0	17530.5	NonSpecific_Post_NR
Macro_FOLR2+APOE+	pDC_LILRA4	HMGB1	TLR9	4.24561e-05	6873.9	0.0611715	432	1.00618	1182	2.15209	1512	0.882609	13713	0	17530.5	NonSpecific_Post_NR
Macro_NLRP3	Macro_FOLR2+APOE+	HBEGF	CD44	4.24691e-05	6974.3	0.012239	7114	0.822681	2346	1.869	2722	0.918952	5159	0	17530.5	NonSpecific_Post_NR
Mono_CD16	pDC_LILRA4	BST2	LILRA4	4.25288e-05	5159.7	0.0368992	1108	1.14653	592	3.55281	84	0.912596	6484	0	17530.5	NonSpecific_Post_NR
Mono_CD16	pDC_LILRA4	SELPLG	SELL	4.25587e-05	5006.9	0.0361486	1139	1.33465	215	3.55721	81	0.914514	6069	0	17530.5	NonSpecific_Post_NR
Macro_NLRP3	cDC(CD1C)	S100A8	ITGB2	4.26485e-05	6523.5	0.0135525	5959	0.907476	1686	1.36137	7120	0.948574	322	0	17530.5	NonSpecific_Post_NR
pDC_LILRA4	cDC_CLEC9A	LTB	CD40	4.27573e-05	5797.7	0.0480932	701	1.46185	132	3.98474	41	0.894647	10584	0	17530.5	NonSpecific_Post_NR
Mono_CD14	Macro_NLRP3	S100A8	ITGB2	4.3306e-05	4703.5	0.0159542	4504	1.12583	664	2.54135	704	0.95241	115	0	17530.5	NonSpecific_Post_NR
Macro_NLRP3	Macro_ISG15	VEGFA	CD44	4.33722e-05	6158.7	0.0186069	3465	1.01782	1126	2.14587	1528	0.909494	7144	0	17530.5	NonSpecific_Post_NR
Mono_CD16	Mono_CD16	CD52	SIGLEC10	4.34633e-05	6146.3	0.017546	3827	0.980039	1300	2.40099	927	0.909478	7147	0	17530.5	NonSpecific_Post_NR
Macro_FOLR2+APOE+	pDC_LILRA4	MMP9	IFNAR1	4.3474e-05	9584.7	0.0269718	1821	0.864035	1966	3.31677	133	0.830455	26473	0	17530.5	NonSpecific_Post_NR
pDC_LILRA4	pDC_LILRA4	FARP2	PLXNA4	4.34899e-05	13444.7	0.156663	49	1.11708	705	2.74013	470	0.736196	48469	0	17530.5	NonSpecific_Post_NR
Macro_FOLR2+APOE+	Macro_FOLR2+APOE+	LGALS3	ENG	4.3646e-05	6894.9	0.0121905	7153	0.716043	3434	2.12045	1619	0.920933	4738	0	17530.5	NonSpecific_Post_NR
Mono_CD14	Mono_CD16	S100A9	ITGB2	4.36743e-05	4893.7	0.0142085	5500	1.12724	659	2.54092	706	0.954355	73	0	17530.5	NonSpecific_Post_NR
Macro_FOLR2+APOE+	Mono_CD16	HLA-B	LILRB1	4.37313e-05	7381.3	0.0082043	13547	0.783965	2693	2.06322	1847	0.938554	1289	0	17530.5	NonSpecific_Post_NR
Mono_CD16	cDC(CD1C)	B2M	CD1A	4.386e-05	7176.3	0.0461734	745	0.533704	6938	1.73588	3508	0.909433	7160	0	17530.5	NonSpecific_Post_NR
Macro_FOLR2+APOE+	pDC_LILRA4	CCL5	DPP4	4.41194e-05	16773.5	0.0746727	273	0.810036	2455	2.13034	1586	0.654668	62023	0	17530.5	NonSpecific_Post_NR
Macro_FOLR2+APOE+	Macro_FOLR2+APOE+	SERPING1	LRP1	4.41364e-05	6072.1	0.0182925	3561	0.988474	1256	2.45255	844	0.909397	7169	0	17530.5	NonSpecific_Post_NR
Macro_FOLR2+APOE+	pDC_LILRA4	IL10	IFNLR1	4.41843e-05	13071.7	0.0813523	220	0.947569	1460	2.39854	931	0.750952	45217	0	17530.5	NonSpecific_Post_NR
pDC_LILRA4	Macro_FOLR2+APOE+	SPON2	ITGA4	4.44172e-05	8045.9	0.0476591	710	1.20936	413	3.11021	202	0.851538	21374	0	17530.5	NonSpecific_Post_NR
Macro_FOLR2+APOE+	Macro_FOLR2+APOE-	C1QB	LRP1	4.47244e-05	7080.5	0.0121517	7188	0.737268	3176	1.59268	4665	0.93055	2843	0	17530.5	NonSpecific_Post_NR
Macro_OLFML3	cDC_CLEC9A	CXCL11	DPP4	4.47918e-05	13079.1	0.193726	27	1.32073	235	2.54	712	0.743355	46891	0	17530.5	NonSpecific_Post_NR
pDC_LILRA4	cDC_CLEC9A	SPON2	ITGB1	4.49798e-05	8041.1	0.0475708	713	1.18586	482	3.09737	210	0.851981	21270	0	17530.5	NonSpecific_Post_NR
Macro_FOLR2+APOE+	Macro_ISG15	HLA-DRA	LAG3	4.50051e-05	5792.3	0.0214124	2709	1.11515	712	2.46962	813	0.909255	7197	0	17530.5	NonSpecific_Post_NR
cDC(CD1C)	pDC_LILRA4	BST2	LILRA4	4.57374e-05	4629.7	0.0474475	717	1.30645	252	3.35373	123	0.922117	4526	0	17530.5	NonSpecific_Post_NR
Macro_FOLR2+APOE+	Macro_OLFML3	C1QB	CD33	4.57605e-05	7360.7	0.0121111	7221	0.711297	3498	2.08937	1746	0.91109	6808	0	17530.5	NonSpecific_Post_NR
Mono_CD14	Macro_OLFML3	S100A8	CD68	4.59281e-05	4592.9	0.0168762	4087	1.14468	599	2.53417	718	0.957157	30	0	17530.5	NonSpecific_Post_NR
Macro_FOLR2+APOE+	cDC(CD1C)	C1QA	CD33	4.63017e-05	7655.9	0.0120952	7238	0.682811	3857	1.8437	2859	0.911169	6795	0	17530.5	NonSpecific_Post_NR
Mono_CD14	cDC3_LAMP3	THBS1	TNFRSF11B	4.65033e-05	8814.1	0.157107	48	1.55801	99	2.53265	721	0.833571	25672	0	17530.5	NonSpecific_Post_NR
Macro_FOLR2+APOE+	Macro_FOLR2+APOE+	B2M	TFRC	4.71806e-05	6747.1	0.00903093	11562	0.777676	2745	2.37308	983	0.941484	915	0	17530.5	NonSpecific_Post_NR
Macro_FOLR2+APOE+	Mono_INHBA	SPP1	CD44	4.7432e-05	6681.3	0.0177802	3747	0.683467	3845	2.35596	1011	0.9089	7273	0	17530.5	NonSpecific_Post_NR
Macro_NLRP3	pDC_LILRA4	TGFB1	CXCR4	4.79232e-05	6509.7	0.0120492	7288	0.810121	2453	2.98039	286	0.919748	4991	0	17530.5	NonSpecific_Post_NR
pDC_LILRA4	pDC_LILRA4	COPA	P2RY6	4.82577e-05	5321.1	0.0467795	730	1.55546	102	4.39639	22	0.904861	8221	0	17530.5	NonSpecific_Post_NR
Mono_CD16	Mast	LGALS1	CD69	4.82859e-05	5264.9	0.0199231	3083	1.04632	990	1.7245	3600	0.939853	1121	0	17530.5	NonSpecific_Post_NR
Macro_NLRP3	Mono_CD16	S100A9	ITGB2	4.83521e-05	5715.1	0.0120369	7301	0.927713	1566	2.02672	1985	0.950603	193	0	17530.5	NonSpecific_Post_NR
cDC_CLEC9A	pDC_LILRA4	HMGB1	TLR9	4.88521e-05	6158.9	0.071444	307	1.15006	581	2.5229	733	0.890415	11643	0	17530.5	NonSpecific_Post_NR
Mono_CD16	Mast	S100A8	CD69	4.89511e-05	5385.5	0.0277143	1752	1.19136	460	1.74184	3471	0.926367	3714	0	17530.5	NonSpecific_Post_NR
Macro_FOLR2+APOE+	Macro_OLFML3	HLA-A	LILRB1	4.91902e-05	7684.1	0.0079843	14183	0.774737	2774	2.09185	1737	0.933975	2196	0	17530.5	NonSpecific_Post_NR
pDC_LILRA4	Macro_ISG15	RPS19	C5AR1	4.9251e-05	5003.5	0.013732	5836	1.11005	735	3.03268	242	0.943765	674	0	17530.5	NonSpecific_Post_NR
Macro_FOLR2+APOE+	Macro_NLRP3	LGALS9	CD44	4.94723e-05	6351.5	0.011152	8287	0.896231	1753	2.18851	1409	0.930879	2778	0	17530.5	NonSpecific_Post_NR
pDC_LILRA4	Mono_CD16	HLA-B	LILRB2	4.96521e-05	5794.3	0.00969446	10352	1.10944	737	2.98155	283	0.954537	69	0	17530.5	NonSpecific_Post_NR
Macro_FOLR2+APOE-	pDC_LILRA4	BST2	LILRA4	4.98535e-05	4711.7	0.046541	738	1.29271	274	2.87547	354	0.921421	4662	0	17530.5	NonSpecific_Post_NR
Macro_FOLR2+APOE+	Mono_CD16	B2M	LILRB1	5.03975e-05	7311.7	0.00805172	13973	0.772576	2791	2.11423	1643	0.944398	621	0	17530.5	NonSpecific_Post_NR
pDC_LILRA4	Mono_CD16	RPS19	C5AR1	5.04608e-05	5007.7	0.0137098	5849	1.10885	741	3.0414	239	0.943722	679	0	17530.5	NonSpecific_Post_NR
Macro_OLFML3	Mono_INHBA	CXCL10	SDC4	5.06643e-05	8292.1	0.0463259	742	1.28881	277	3.04292	238	0.846162	22673	0	17530.5	NonSpecific_Post_NR
pDC_LILRA4	Macro_NLRP3	RPS19	C5AR1	5.1073e-05	5036.7	0.0136606	5878	1.1062	744	2.90836	342	0.943627	689	0	17530.5	NonSpecific_Post_NR
pDC_LILRA4	pDC_LILRA4	SEMA3C	NRP1_PLXNA4	5.12782e-05	12087.3	0.0863874	192	1.10616	745	2.70992	496	0.767621	41473	0	17530.5	NonSpecific_Post_NR
Macro_NLRP3	Mast	VCAN	CD44	5.13025e-05	6543.9	0.0181782	3594	1.06558	909	1.34235	7388	0.928521	3298	0	17530.5	NonSpecific_Post_NR
Macro_IFI27	pDC_LILRA4	BST2	LILRA4	5.16901e-05	4722.1	0.0461161	747	1.28626	279	2.91981	334	0.921089	4720	0	17530.5	NonSpecific_Post_NR
Macro_OLFML3	cDC_CLEC9A	CXCL11	CXCR3	5.23122e-05	11117.5	0.0958112	154	1.10374	750	2.62021	600	0.788378	36553	0	17530.5	NonSpecific_Post_NR
Mono_CD16	pDC_LILRA4	LGALS9	CD47	5.23879e-05	6788.9	0.0128556	6522	0.857176	2031	2.77177	442	0.908172	7419	0	17530.5	NonSpecific_Post_NR
Macro_NLRP3	pDC_LILRA4	GNAI2	CXCR3	5.25206e-05	5416.9	0.0460455	751	1.26756	307	3.06597	228	0.904653	8268	0	17530.5	NonSpecific_Post_NR
Mast	Macro_ISG15	CSF1	SIRPA	5.31493e-05	6893.9	0.093221	165	1.45136	137	2.5116	754	0.874241	15883	0	17530.5	NonSpecific_Post_NR
Macro_NLRP3	Mono_CD14	S100A9	ITGB2	5.3205e-05	5911.1	0.0119033	7442	0.916826	1633	1.86593	2740	0.95034	210	0	17530.5	NonSpecific_Post_NR
Macro_ISG15	Macro_ISG15	CCL2	CCR1	5.33599e-05	7845.1	0.0490434	674	1.10325	755	3.34443	126	0.856721	20140	0	17530.5	NonSpecific_Post_NR
Macro_FOLR2+APOE+	Macro_LYVE1	SERPING1	LRP1	5.39599e-05	6458.9	0.0176869	3775	0.96735	1360	1.98182	2166	0.908001	7463	0	17530.5	NonSpecific_Post_NR
Macro_ISG15	cDC_CLEC9A	NECTIN2	CD226	5.39952e-05	10167.3	0.0837489	209	1.52073	113	2.50906	758	0.806822	32226	0	17530.5	NonSpecific_Post_NR
Macro_FOLR2+APOE+	pDC_LILRA4	APOE	SORL1	5.48697e-05	7345.5	0.0129024	6479	0.515378	7488	2.5057	761	0.922462	4469	0	17530.5	NonSpecific_Post_NR
pDC_LILRA4	Macro_OLFML3	SPON2	ITGA4	5.6149e-05	8228.7	0.0455584	768	1.18798	474	2.97349	298	0.848666	22073	0	17530.5	NonSpecific_Post_NR
Macro_FOLR2+APOE+	Macro_FOLR2-APOE+	MMP9	LRP1	5.64563e-05	8908.1	0.0252305	2047	0.815626	2402	1.84618	2838	0.858525	19723	0	17530.5	NonSpecific_Post_NR
pDC_LILRA4	Mono_CD16	SPON2	ITGB2	5.68061e-05	5267.5	0.0453212	771	1.24009	351	3.25273	154	0.907721	7531	0	17530.5	NonSpecific_Post_NR
pDC_LILRA4	Mono_CD16	APP	PTGER2	5.74682e-05	7638.3	0.0451804	774	1.43688	142	3.43537	103	0.858904	19642	0	17530.5	NonSpecific_Post_NR
Macro_FOLR2+APOE+	pDC_LILRA4	HSP90B1	TLR7	5.75561e-05	7227.1	0.0213144	2735	0.76324	2886	2.25787	1219	0.889906	11765	0	17530.5	NonSpecific_Post_NR
Macro_NLRP3	Macro_FOLR2+APOE+	CXCL8	SDC3	5.79125e-05	6657.3	0.0450745	776	1.2377	356	2.56088	677	0.881702	13947	0	17530.5	NonSpecific_Post_NR
Macro_FOLR2+APOE+	pDC_LILRA4	HLA-B	CANX	5.8112e-05	8015.7	0.00673063	18672	0.762579	2893	2.4685	816	0.951091	167	0	17530.5	NonSpecific_Post_NR
cDC(CD1C)	cDC(CD1C)	B2M	CD1C	5.83514e-05	4956.5	0.0317446	1398	0.762504	2896	1.88862	2612	0.948161	346	0	17530.5	NonSpecific_Post_NR
cDC_CLEC9A	Mono_CD16	ICAM3	ITGAL	5.8359e-05	6840.5	0.0450095	778	1.31336	245	2.61429	606	0.877593	15043	0	17530.5	NonSpecific_Post_NR
Mono_CD14	pDC_LILRA4	GNAI2	CXCR3	5.88078e-05	5482.9	0.0449741	780	1.24889	338	2.98875	277	0.903632	8489	0	17530.5	NonSpecific_Post_NR
Macro_FOLR2+APOE+	Macro_NLRP3	APOE	LDLR	5.8913e-05	7137.9	0.0291335	1640	0.761617	2903	2.21583	1328	0.887997	12288	0	17530.5	NonSpecific_Post_NR
pDC_LILRA4	Mono_CD14	SPON2	ITGB2	5.97123e-05	5309.5	0.0448182	784	1.2292	373	3.09195	212	0.907252	7648	0	17530.5	NonSpecific_Post_NR
Macro_NLRP3	cDC3_LAMP3	ICAM1	IL2RG	6.03921e-05	6971.7	0.0153712	4800	0.931218	1548	1.76143	3347	0.907293	7633	0	17530.5	NonSpecific_Post_NR
Macro_FOLR2+APOE+	Macro_NLRP3	C1QB	LRP1	6.0948e-05	6596.5	0.0117026	7647	0.718624	3394	2.23547	1281	0.929324	3130	0	17530.5	NonSpecific_Post_NR
Macro_FOLR2+APOE+	Macro_FOLR2+APOE+	C1QB	C1QBP	6.10343e-05	6414.9	0.01151	7860	0.768034	2836	2.40627	919	0.930235	2929	0	17530.5	NonSpecific_Post_NR
Macro_FOLR2+APOE+	Mono_CD16	SEMA4A	LILRB2	6.10862e-05	6411.3	0.0199264	3081	1.10511	746	2.4813	790	0.897299	9909	0	17530.5	NonSpecific_Post_NR
Macro_ISG15	Macro_ISG15	CCL18	CCR1	6.1781e-05	9346.1	0.0597575	460	1.09348	793	2.9421	315	0.825825	27632	0	17530.5	NonSpecific_Post_NR
pDC_LILRA4	Macro_FOLR2+APOE-	APP	CD74	6.19487e-05	4334.7	0.0205125	2940	1.39923	158	2.3424	1041	0.961558	4	0	17530.5	NonSpecific_Post_NR
pDC_LILRA4	Macro_IER3	SPON2	ITGAM	6.2247e-05	10235.1	0.046852	729	1.09293	795	2.6139	607	0.809978	31514	0	17530.5	NonSpecific_Post_NR
Macro_NLRP3	Macro_FOLR2+APOE+	VCAN	ITGB1	6.23962e-05	5947.5	0.0220996	2559	1.08154	847	2.30104	1118	0.907089	7683	0	17530.5	NonSpecific_Post_NR
Macro_NLRP3	Macro_ISG15	CCL3L1	CCR1	6.2481e-05	5618.1	0.044503	796	1.33309	217	2.91204	340	0.900392	9207	0	17530.5	NonSpecific_Post_NR
Mono_CD14	Mono_CD14	VCAN	CD44	6.26201e-05	5011.7	0.0204981	2948	1.2124	406	2.10251	1684	0.932405	2490	0	17530.5	NonSpecific_Post_NR
Mono_CD14	Mono_CD16	S100A8	CD68	6.27154e-05	4703.5	0.0160008	4479	1.09272	797	2.56862	669	0.956051	42	0	17530.5	NonSpecific_Post_NR
Macro_FOLR2+APOE+	Macro_FOLR2+APOE+	A2M	LRP1	6.29258e-05	7139.5	0.0163426	4323	0.683903	3835	1.95057	2313	0.907037	7696	0	17530.5	NonSpecific_Post_NR
Macro_NLRP3	Macro_ISG15	CCL3	CCR1	6.31305e-05	5783.3	0.0265586	1875	1.05004	973	2.45433	837	0.907029	7701	0	17530.5	NonSpecific_Post_NR
Mono_CD16	pDC_LILRA4	HLA-C	NOTCH4	6.34591e-05	7024.3	0.0260891	1944	0.606927	5165	1.85903	2773	0.906987	7709	0	17530.5	NonSpecific_Post_NR
Macro_NLRP3	Macro_OLFML3	S100A9	ITGB2	6.35003e-05	6060.7	0.0116338	7710	0.894861	1764	1.80897	3061	0.949797	238	0	17530.5	NonSpecific_Post_NR
Macro_FOLR2+APOE+	Macro_ISG15	LILRB4	LAIR1	6.36239e-05	6882.1	0.0116328	7713	0.740653	3136	2.1611	1488	0.922056	4543	0	17530.5	NonSpecific_Post_NR
Macro_FOLR2+APOE+	Mono_CD16	CD14	ITGA4	6.36652e-05	6833.7	0.0116317	7714	0.784316	2690	2.25208	1231	0.919664	5003	0	17530.5	NonSpecific_Post_NR
Mono_CD16	pDC_LILRA4	TNF	PTPRS	6.50925e-05	9497.5	0.0441935	807	1.46266	131	3.01492	264	0.821322	28755	0	17530.5	NonSpecific_Post_NR
Macro_FOLR2+APOE+	Mast	GRN	NTRK1	6.52731e-05	6504.7	0.0870109	188	1.32175	233	1.8323	2934	0.890429	11638	0	17530.5	NonSpecific_Post_NR
Mono_CD14	Macro_ISG15	S100A12	CD36	6.53334e-05	7702.9	0.0441622	808	1.3058	253	2.74612	462	0.859625	19461	0	17530.5	NonSpecific_Post_NR
Macro_FOLR2+APOE+	Macro_OLFML3	HLA-A	LILRB2	6.536e-05	8649.9	0.00656697	19424	0.754247	2980	1.91857	2467	0.941936	848	0	17530.5	NonSpecific_Post_NR
Macro_NLRP3	Mono_CD14	VEGFA	CD44	6.55439e-05	6707.1	0.0174489	3872	0.971061	1343	1.81449	3031	0.906814	7759	0	17530.5	NonSpecific_Post_NR
Mono_INHBA	Macro_FOLR2+APOE+	TIMP1	CD63	6.55749e-05	5477.9	0.0111312	8316	1.09072	809	2.56605	671	0.954736	63	0	17530.5	NonSpecific_Post_NR
Mono_INHBA	Macro_FOLR2+APOE+	INHBA	ENG	6.58171e-05	7890.1	0.0503105	651	1.102	759	2.46973	810	0.858602	19700	0	17530.5	NonSpecific_Post_NR
Macro_FOLR2+APOE+	Macro_LYVE1	MMP9	EPHB2	6.72949e-05	15635.5	0.0346458	1225	0.7521	3002	2.27764	1168	0.700431	55252	0	17530.5	NonSpecific_Post_NR
cDC_CLEC9A	pDC_LILRA4	BST2	LILRA4	6.80228e-05	4764.9	0.0439589	819	1.25356	331	3.67441	63	0.91933	5081	0	17530.5	NonSpecific_Post_NR
Macro_FOLR2+APOE+	Mast	MMP9	CD44	6.84582e-05	7516.3	0.0201668	3015	0.842683	2150	1.9293	2419	0.887323	12467	0	17530.5	NonSpecific_Post_NR
Macro_FOLR2-APOE+	Macro_ISG15	C3	IFITM1	6.85483e-05	4695.5	0.0391254	1004	1.38635	172	2.08485	1755	0.929879	3016	0	17530.5	NonSpecific_Post_NR
pDC_LILRA4	Macro_OLFML3	SPON2	ITGB2	6.87688e-05	5378.7	0.0438035	822	1.20724	418	3.03499	241	0.906284	7882	0	17530.5	NonSpecific_Post_NR
Macro_OLFML3	Macro_FOLR2+APOE+	LILRB4	LAIR1	6.93903e-05	6186.3	0.0128188	6555	0.868147	1934	2.35119	1024	0.925473	3888	0	17530.5	NonSpecific_Post_NR
Mono_CD16	pDC_LILRA4	GNAI2	CXCR3	6.95202e-05	5533.9	0.043793	825	1.22832	375	3.13752	195	0.902467	8744	0	17530.5	NonSpecific_Post_NR
Macro_FOLR2+APOE+	Macro_FOLR2-APOE+	SERPING1	LRP1	7.00114e-05	7315.3	0.0170212	4033	0.944126	1479	1.48714	5672	0.906386	7862	0	17530.5	NonSpecific_Post_NR
Macro_FOLR2+APOE+	Macro_LYVE1	C1QB	CD33	7.05026e-05	7820.1	0.011498	7873	0.69347	3699	1.86577	2741	0.908963	7257	0	17530.5	NonSpecific_Post_NR
Macro_FOLR2+APOE+	Macro_OLFML3	C1QA	CD33	7.05474e-05	7835.3	0.0114975	7874	0.664506	4150	1.9349	2385	0.909097	7237	0	17530.5	NonSpecific_Post_NR
pDC_LILRA4	Mono_CD14	SPON2	ITGA5	7.07846e-05	11557.7	0.0436092	830	1.12085	690	2.9698	301	0.78041	38437	0	17530.5	NonSpecific_Post_NR
pDC_LILRA4	Macro_NLRP3	APP	FPR2	7.10393e-05	7609.7	0.0436032	831	1.43237	143	3.33857	127	0.859857	19417	0	17530.5	NonSpecific_Post_NR
Macro_FOLR2+APOE+	cDC_CLEC9A	HLA-DQA1	LAG3	7.12926e-05	6985.1	0.0218332	2611	1.09379	792	2.51298	752	0.884311	13240	0	17530.5	NonSpecific_Post_NR
Macro_FOLR2+APOE+	cDC_CLEC9A	HLA-DQB1	LAG3	7.16646e-05	7185.5	0.020243	2998	1.01162	1154	2.32139	1087	0.884569	13158	0	17530.5	NonSpecific_Post_NR
Mono_CD14	Macro_FOLR2-APOE+	S100A8	CD68	7.19445e-05	4638.3	0.0200444	3053	1.33276	218	1.9359	2380	0.960549	10	0	17530.5	NonSpecific_Post_NR
Macro_FOLR2+APOE+	cDC_CLEC9A	ITGB2	CD226	7.22253e-05	6680.7	0.0349003	1207	1.10341	752	2.08863	1749	0.888404	12165	0	17530.5	NonSpecific_Post_NR
Macro_FOLR2+APOE+	Macro_ISG15	PLAU	PLAUR	7.26323e-05	6059.5	0.0214147	2708	0.959519	1398	2.52043	741	0.906084	7920	0	17530.5	NonSpecific_Post_NR
Macro_NLRP3	cDC(CD1C)	S100A9	ITGB2	7.28159e-05	6617.3	0.0114515	7924	0.880004	1854	1.5025	5514	0.949419	264	0	17530.5	NonSpecific_Post_NR
Macro_FOLR2+APOE+	cDC(CD1C)	B2M	CD1B	7.28835e-05	6993.7	0.0269712	1822	0.746799	3063	1.84392	2857	0.898185	9696	0	17530.5	NonSpecific_Post_NR
Macro_FOLR2+APOE+	Macro_IFI27	APOE	TREM2	7.34151e-05	6395.3	0.0204365	2961	0.718616	3395	1.30288	7937	0.951493	153	0	17530.5	NonSpecific_Post_NR
Macro_OLFML3	Macro_FOLR2+APOE+	CXCL9	FCGR2A	7.35077e-05	4876.7	0.0262644	1919	1.2537	330	3.28045	143	0.922486	4461	0	17530.5	NonSpecific_Post_NR
Macro_FOLR2+APOE+	Macro_FOLR2+APOE+	CD14	ITGB2	7.40224e-05	6810.1	0.00899067	11650	0.745875	3075	2.21138	1339	0.946524	456	0	17530.5	NonSpecific_Post_NR
Macro_OLFML3	Macro_FOLR2+APOE+	CXCL10	SDC4	7.41432e-05	8527.7	0.0432665	843	1.26093	318	3.13514	197	0.841662	23750	0	17530.5	NonSpecific_Post_NR
Macro_FOLR2+APOE+	Macro_FOLR2+APOE+	HLA-C	LILRB2	7.4405e-05	7846.7	0.00736123	16136	0.745391	3079	2.03138	1966	0.945711	522	0	17530.5	NonSpecific_Post_NR
Mono_INHBA	pDC_LILRA4	TNF	TNFRSF21	7.44058e-05	6451.5	0.0432464	844	1.29119	276	3.22658	162	0.883619	13445	0	17530.5	NonSpecific_Post_NR
Macro_FOLR2+APOE+	Macro_NLRP3	CXCL12	ITGA5	7.46929e-05	13013.7	0.0303339	1513	0.745155	3082	2.16078	1490	0.767687	41453	0	17530.5	NonSpecific_Post_NR
pDC_LILRA4	cDC(CD1C)	SPON2	ITGB2	7.4933e-05	5468.5	0.0431172	846	1.19238	457	2.72851	484	0.905611	8025	0	17530.5	NonSpecific_Post_NR
Macro_FOLR2+APOE+	cDC_CLEC9A	NECTIN2	CD226	7.53678e-05	12083.5	0.0541776	563	1.21003	410	2.29262	1135	0.770602	40779	0	17530.5	NonSpecific_Post_NR
Mono_INHBA	pDC_LILRA4	VCAN	SELL	7.54625e-05	4995.1	0.0431161	848	1.3823	176	2.94985	309	0.914271	6112	0	17530.5	NonSpecific_Post_NR
Mono_CD16	Macro_OLFML3	CD52	SIGLEC10	7.56621e-05	6668.3	0.0160689	4447	0.933235	1541	2.06656	1838	0.905792	7985	0	17530.5	NonSpecific_Post_NR
pDC_LILRA4	Macro_FOLR2+APOE+	RPS19	C5AR1	7.59946e-05	5130.7	0.0131997	6224	1.08135	850	2.98157	282	0.942707	767	0	17530.5	NonSpecific_Post_NR
pDC_LILRA4	Macro_IFI27	APP	CD74	7.61448e-05	4363.3	0.0198717	3097	1.33672	210	2.37782	972	0.960967	7	0	17530.5	NonSpecific_Post_NR
Macro_FOLR2+APOE+	cDC_CLEC9A	TNFSF13B	HLA-DPB1	7.61448e-05	7331.7	0.00788403	14469	0.751416	3011	2.20559	1359	0.949013	289	0	17530.5	NonSpecific_Post_NR
Macro_FOLR2+APOE+	Macro_NLRP3	TIMP2	CD44	7.63754e-05	7079.1	0.0135804	5937	0.819219	2378	2.13883	1550	0.905711	8000	0	17530.5	NonSpecific_Post_NR
pDC_LILRA4	Mono_INHBA	SPON2	ITGAM	7.65292e-05	10401.3	0.0450495	777	1.08111	852	2.58056	652	0.806941	32195	0	17530.5	NonSpecific_Post_NR
Macro_FOLR2+APOE+	Macro_ISG15	HLA-DRB1	LAG3	7.66623e-05	5929.5	0.0216342	2661	1.13436	636	2.46926	814	0.905698	8006	0	17530.5	NonSpecific_Post_NR
Macro_FOLR2+APOE+	cDC_CLEC9A	CXCL10	CXCR3	7.72228e-05	10088.9	0.0339884	1255	0.771714	2800	2.47389	801	0.824209	28058	0	17530.5	NonSpecific_Post_NR
Macro_FOLR2+APOE+	Macro_LYVE1	C1QA	CR1	7.72228e-05	9651.3	0.0198503	3108	0.782618	2700	2.05323	1874	0.844626	23044	0	17530.5	NonSpecific_Post_NR
Macro_FOLR2+APOE+	Macro_LYVE1	A2M	LRP1	7.76246e-05	8016.5	0.0158017	4590	0.66278	4183	1.47985	5753	0.905608	8026	0	17530.5	NonSpecific_Post_NR
pDC_LILRA4	Macro_FOLR2+APOE+	GAS6	MERTK	7.78764e-05	7042.9	0.0428577	857	1.223	387	3.11556	201	0.872875	16239	0	17530.5	NonSpecific_Post_NR
pDC_LILRA4	Mono_CD16	HLA-B	LILRA1	7.80139e-05	4902.9	0.0198199	3116	1.07622	872	2.93029	328	0.931415	2668	0	17530.5	NonSpecific_Post_NR
cDC3_LAMP3	pDC_LILRA4	CD70	TNFRSF17	7.81397e-05	15452.5	0.742476	3	1.594	92	2.36239	1001	0.6794	58636	0	17530.5	NonSpecific_Post_NR
Macro_IER3	pDC_LILRA4	BST2	LILRA4	7.81477e-05	4837.7	0.0428508	858	1.23676	360	3.23086	159	0.918378	5281	0	17530.5	NonSpecific_Post_NR
Macro_FOLR2+APOE+	Macro_NLRP3	APOE	LRP1	7.84502e-05	7965.7	0.0116428	7703	0.498333	8043	1.7912	3162	0.928038	3390	0	17530.5	NonSpecific_Post_NR
pDC_LILRA4	Mono_CD14	RPS19	C5AR1	7.86923e-05	5164.9	0.0131551	6264	1.07894	860	2.82839	396	0.942616	774	0	17530.5	NonSpecific_Post_NR
Macro_FOLR2+APOE+	Mono_INHBA	CXCL10	SDC4	7.88111e-05	11842.9	0.0234248	2302	0.741926	3124	2.14739	1526	0.796386	34732	0	17530.5	NonSpecific_Post_NR
Macro_FOLR2+APOE+	cDC_CLEC9A	LGALS3	LAG3	7.89111e-05	7878.1	0.0238589	2237	1.05944	938	2.39979	929	0.866841	17756	0	17530.5	NonSpecific_Post_NR
Macro_FOLR2+APOE+	Macro_ISG15	HLA-DPA1	LAG3	7.89881e-05	6019.5	0.0217924	2621	1.07767	867	2.35001	1025	0.905493	8054	0	17530.5	NonSpecific_Post_NR
Macro_FOLR2+APOE+	cDC_CLEC9A	FLT3LG	FLT3	7.90113e-05	17264.5	0.0262431	1922	1.08522	830	1.79759	3126	0.647417	62914	0	17530.5	NonSpecific_Post_NR
Macro_FOLR2+APOE+	pDC_LILRA4	HRAS	TLR9	7.93124e-05	17509.1	0.0797348	234	1.01931	1119	1.79673	3129	0.623386	65533	0	17530.5	NonSpecific_Post_NR
Macro_FOLR2+APOE+	pDC_LILRA4	HLA-DMB	CD4	7.93812e-05	6556.3	0.0113206	8062	0.767318	2842	2.73981	471	0.925497	3876	0	17530.5	NonSpecific_Post_NR
Macro_FOLR2+APOE+	cDC_CLEC9A	CALR	SCARF1	7.96143e-05	8621.9	0.02229	2514	0.883459	1827	2.02549	1989	0.860566	19249	0	17530.5	NonSpecific_Post_NR
cDC3_LAMP3	Mono_CD14	CCL19	CCRL2	8.00646e-05	11093.7	0.0425124	865	1.7852	60	2.7783	436	0.788269	36577	0	17530.5	NonSpecific_Post_NR
Macro_ISG15	pDC_LILRA4	GNAI2	CXCR3	8.03409e-05	5609.5	0.0424955	866	1.20572	425	3.12622	198	0.901136	9028	0	17530.5	NonSpecific_Post_NR
pDC_LILRA4	cDC_CLEC9A	SPON2	ITGB2	8.06179e-05	5455.9	0.0424889	867	1.17878	502	3.13738	196	0.904982	8184	0	17530.5	NonSpecific_Post_NR
Mast	Mono_CD14	HDC	HRH2	8.08955e-05	7563.1	0.129514	76	1.56858	96	2.43905	868	0.86058	19245	0	17530.5	NonSpecific_Post_NR
Macro_FOLR2+APOE+	cDC_CLEC9A	CXCL10	DPP4	8.14438e-05	11497.9	0.068723	338	0.988706	1255	2.39368	939	0.784728	37427	0	17530.5	NonSpecific_Post_NR
Macro_FOLR2+APOE+	cDC3_LAMP3	GNAI2	S1PR1	8.15464e-05	8344.5	0.0446764	790	1.18924	470	1.79394	3151	0.85828	19781	0	17530.5	NonSpecific_Post_NR
Macro_FOLR2+APOE+	cDC_CLEC9A	CXCL2	DPP4	8.1649e-05	10990.7	0.0504966	644	0.887079	1808	2.10152	1691	0.802463	33280	0	17530.5	NonSpecific_Post_NR
Macro_FOLR2+APOE+	Macro_FOLR2+APOE+	APOC2	LRP1	8.1649e-05	9214.9	0.0288765	1664	0.739207	3152	2.51846	745	0.844862	22983	0	17530.5	NonSpecific_Post_NR
Macro_NLRP3	cDC_CLEC9A	S100A9	ITGB2	8.17222e-05	6075.7	0.0112847	8109	0.866405	1949	1.91137	2503	0.949066	287	0	17530.5	NonSpecific_Post_NR
Macro_FOLR2+APOE+	cDC_CLEC9A	CXCL12	DPP4	8.18546e-05	16070.1	0.0799314	232	0.882229	1841	1.97821	2176	0.679879	58571	0	17530.5	NonSpecific_Post_NR
Mono_INHBA	pDC_LILRA4	GNAI2	CXCR3	8.22931e-05	5684.9	0.0424051	873	1.20415	428	2.65936	541	0.901041	9052	0	17530.5	NonSpecific_Post_NR
Macro_NLRP3	Macro_OLFML3	S100A9	CD68	8.23794e-05	6332.7	0.0112717	8122	0.834012	2239	1.71554	3666	0.952858	106	0	17530.5	NonSpecific_Post_NR
Macro_FOLR2+APOE+	Macro_NLRP3	LRPAP1	LDLR	8.26808e-05	11001.5	0.0231497	2344	0.738324	3162	1.82256	2983	0.820277	28988	0	17530.5	NonSpecific_Post_NR
Macro_FOLR2+APOE+	Mono_CD14	C1QB	LRP1	8.2735e-05	6857.5	0.0112627	8129	0.700361	3625	2.12177	1616	0.928055	3387	0	17530.5	NonSpecific_Post_NR
Macro_NLRP3	Macro_ISG15	TIMP1	CD63	8.28565e-05	5454.5	0.0112252	8166	1.07567	875	2.58937	642	0.954918	59	0	17530.5	NonSpecific_Post_NR
Macro_FOLR2+APOE+	Macro_FOLR2+APOE+	MDK	SDC3	8.29922e-05	15555.9	0.0581448	488	0.849001	2098	1.79061	3165	0.704864	54498	0	17530.5	NonSpecific_Post_NR
Macro_NLRP3	cDC3_LAMP3	ADM	RAMP1	8.31392e-05	9434.7	0.0976792	146	1.59214	93	2.43457	876	0.822255	28528	0	17530.5	NonSpecific_Post_NR
pDC_LILRA4	Macro_ISG15	LTB	CD40	8.39911e-05	6157.3	0.0422895	879	1.38895	167	3.80618	52	0.888431	12158	0	17530.5	NonSpecific_Post_NR
Macro_FOLR2+APOE+	cDC3_LAMP3	TNFSF13B	CD40	8.40666e-05	6624.3	0.0157845	4605	0.991598	1240	2.12938	1591	0.905099	8155	0	17530.5	NonSpecific_Post_NR
Macro_FOLR2+APOE+	pDC_LILRA4	ICAM1	IL2RG	8.4273e-05	6605.1	0.014592	5244	0.922051	1603	2.72156	489	0.905082	8159	0	17530.5	NonSpecific_Post_NR
Macro_LYVE1	cDC(CD1C)	B2M	CD1C	8.44571e-05	4975.9	0.0323493	1368	0.806722	2482	1.78889	3179	0.948623	320	0	17530.5	NonSpecific_Post_NR
Mono_CD14	Macro_FOLR2+APOE+	VCAN	CD44	8.51967e-05	5028.9	0.0195637	3186	1.18028	498	2.28081	1162	0.93092	2768	0	17530.5	NonSpecific_Post_NR
pDC_LILRA4	Macro_FOLR2-APOE+	SERPINF1	PLXDC2	8.57279e-05	5364.7	0.0195469	3191	0.962016	1387	2.07465	1793	0.930265	2922	0	17530.5	NonSpecific_Post_NR
pDC_LILRA4	cDC3_LAMP3	TNFSF9	TNFRSF9	8.60014e-05	12051.5	0.141998	59	1.34681	202	2.42777	886	0.767073	41580	0	17530.5	NonSpecific_Post_NR
Macro_FOLR2+APOE+	Macro_ISG15	CCL18	CCR1	8.60014e-05	9470.1	0.0577621	501	1.07304	886	3.14323	188	0.823369	28245	0	17530.5	NonSpecific_Post_NR
Macro_OLFML3	Macro_NLRP3	CXCL9	FCGR2A	8.60436e-05	5847.5	0.0194191	3219	1.01658	1130	2.67762	527	0.910978	6831	0	17530.5	NonSpecific_Post_NR
Macro_FOLR2+APOE+	Macro_FOLR2+APOE+	ICAM1	IL2RA	8.60479e-05	11627.1	0.0197376	3137	0.735253	3194	1.79519	3140	0.811495	31134	0	17530.5	NonSpecific_Post_NR
Macro_NLRP3	Mast	HBEGF	CD82	8.657e-05	5859.7	0.038374	1033	1.26525	310	1.96745	2222	0.904919	8203	0	17530.5	NonSpecific_Post_NR
Macro_FOLR2+APOE+	cDC_CLEC9A	ADAM10	CADM1	8.69054e-05	8600.1	0.0444179	800	1.2396	352	2.1525	1510	0.845616	22808	0	17530.5	NonSpecific_Post_NR
Macro_FOLR2+APOE+	pDC_LILRA4	MDK	NCL	8.74445e-05	11239.3	0.025894	1971	0.734231	3207	2.21192	1336	0.807131	32152	0	17530.5	NonSpecific_Post_NR
Macro_FOLR2+APOE+	Macro_OLFML3	CCL24	CCR2	8.75527e-05	16749.1	0.0363074	1132	0.734189	3208	2.57052	666	0.660758	61209	0	17530.5	NonSpecific_Post_NR
Macro_OLFML3	Macro_NLRP3	C1QA	CD93	8.77371e-05	8740.3	0.0115053	7867	0.540256	6760	1.53959	5139	0.912934	6405	0	17530.5	NonSpecific_Post_NR
pDC_LILRA4	Macro_FOLR2-APOE+	APP	CD74	8.79862e-05	4581.9	0.0194534	3212	1.29591	271	2.05035	1887	0.960566	9	0	17530.5	NonSpecific_Post_NR
Macro_NLRP3	Macro_FOLR2+APOE+	VEGFA	CD44	8.81111e-05	6713.9	0.0166535	4175	0.938946	1502	1.99279	2130	0.904824	8232	0	17530.5	NonSpecific_Post_NR
pDC_LILRA4	Macro_FOLR2+APOE+	LILRB4	LAIR1	8.83124e-05	4499.9	0.0194414	3215	1.21072	409	3.61178	70	0.938624	1275	0	17530.5	NonSpecific_Post_NR
Macro_NLRP3	Macro_FOLR2+APOE+	THBS1	CD47	8.88629e-05	6032.3	0.0234963	2291	1.04501	998	2.31388	1096	0.904749	8246	0	17530.5	NonSpecific_Post_NR
Macro_NLRP3	Mast	VEGFA	CD44	8.92948e-05	7652.9	0.017869	3713	0.988026	1259	1.2814	8254	0.907815	7508	0	17530.5	NonSpecific_Post_NR
Macro_FOLR2+APOE+	Mono_CD14	C1QB	CD33	8.95656e-05	7726.9	0.01117	8259	0.683932	3834	2.16175	1486	0.907759	7525	0	17530.5	NonSpecific_Post_NR
Macro_FOLR2+APOE+	cDC3_LAMP3	FN1	TNFRSF11B	8.96261e-05	14123.7	0.103446	124	1.09019	810	1.78071	3227	0.733947	48927	0	17530.5	NonSpecific_Post_NR
Macro_NLRP3	Mono_CD16	HBEGF	CD44	9.03819e-05	7843.7	0.0111593	8274	0.763357	2885	1.59208	4672	0.915445	5857	0	17530.5	NonSpecific_Post_NR
pDC_LILRA4	Mono_CD16	B2M	LILRB2	9.04159e-05	5925.3	0.00940351	10856	1.06827	901	2.94054	316	0.958697	23	0	17530.5	NonSpecific_Post_NR
Macro_FOLR2+APOE+	cDC_CLEC9A	CCL5	DPP4	9.0621e-05	16672.9	0.0809983	223	0.857191	2030	1.86492	2746	0.663801	60835	0	17530.5	NonSpecific_Post_NR
Macro_NLRP3	Macro_LYVE1	S100A8	CD68	9.08745e-05	6488.3	0.0147066	5175	0.964143	1377	1.279	8283	0.954245	76	0	17530.5	NonSpecific_Post_NR
Macro_FOLR2+APOE+	Mono_CD16	C1QB	CD33	9.09843e-05	7664.3	0.0111526	8285	0.683428	3846	2.30113	1117	0.907693	7543	0	17530.5	NonSpecific_Post_NR
Mast	Mono_CD16	HDC	HRH2	9.10156e-05	7884.7	0.116519	96	1.51172	120	2.41761	903	0.854115	20774	0	17530.5	NonSpecific_Post_NR
Macro_OLFML3	Mono_CD16	HLA-B	LILRA1	9.11491e-05	5785.9	0.0179978	3662	0.855102	2052	1.94481	2333	0.92827	3352	0	17530.5	NonSpecific_Post_NR
Macro_NLRP3	Macro_NLRP3	S100A8	CD69	9.14795e-05	7972.5	0.0162792	4348	0.895588	1757	1.27819	8294	0.906034	7933	0	17530.5	NonSpecific_Post_NR
Macro_OLFML3	Mono_CD16	HLA-A	LILRA1	9.16451e-05	5768.5	0.0187605	3410	0.872239	1898	1.99953	2096	0.925393	3908	0	17530.5	NonSpecific_Post_NR
Macro_FOLR2+APOE+	cDC3_LAMP3	TNFSF10	TNFRSF11B	9.18481e-05	11906.9	0.071326	308	1.18732	477	1.77688	3247	0.782425	37972	0	17530.5	NonSpecific_Post_NR
Macro_LYVE1	pDC_LILRA4	GNAI2	CXCR3	9.192e-05	5764.7	0.0416462	906	1.19093	463	2.55184	689	0.900233	9235	0	17530.5	NonSpecific_Post_NR
Macro_FOLR2+APOE+	Macro_FOLR2+APOE+	PLAU	LRP1	9.20725e-05	8712.9	0.0213289	2732	0.729607	3249	2.09606	1716	0.864484	18337	0	17530.5	NonSpecific_Post_NR
pDC_LILRA4	Macro_LYVE1	APP	TSPAN15	9.22228e-05	8192.7	0.0415248	907	1.29495	272	2.85129	377	0.849485	21877	0	17530.5	NonSpecific_Post_NR
Mono_CD14	cDC_CLEC9A	S100A9	ITGB2	9.22228e-05	5111.7	0.0133206	6126	1.06593	907	2.42557	892	0.952928	103	0	17530.5	NonSpecific_Post_NR
pDC_LILRA4	cDC3_LAMP3	SPON2	ITGA4	9.25263e-05	8609.1	0.0415128	908	1.14681	590	2.72105	490	0.842597	23527	0	17530.5	NonSpecific_Post_NR
Macro_OLFML3	pDC_LILRA4	GNAI2	CXCR3	9.28304e-05	5688.7	0.0415093	909	1.18854	471	3.00036	273	0.900085	9260	0	17530.5	NonSpecific_Post_NR
Macro_OLFML3	Mono_CD16	HLA-C	LILRA1	9.29224e-05	5991.9	0.0184297	3520	0.801366	2542	1.90133	2544	0.925754	3823	0	17530.5	NonSpecific_Post_NR
Macro_OLFML3	Mono_CD16	HLA-C	LILRA3	9.30341e-05	6210.3	0.0218226	2612	0.742066	3121	2.1132	1649	0.914153	6139	0	17530.5	NonSpecific_Post_NR
Mono_INHBA	Mono_CD16	IL6	FCGR3B	9.31352e-05	11232.1	0.0972985	147	1.37424	184	2.41259	910	0.784909	37389	0	17530.5	NonSpecific_Post_NR
Macro_NLRP3	Mono_CD16	HLA-C	LILRA1	9.34261e-05	8419.5	0.015363	4806	0.489866	8329	1.42602	6331	0.919252	5101	0	17530.5	NonSpecific_Post_NR
Macro_FOLR2+APOE+	Macro_FOLR2+APOE+	PLAU	ITGB1	9.38827e-05	9108.3	0.0192856	3253	0.728274	3265	2.17247	1455	0.857176	20038	0	17530.5	NonSpecific_Post_NR
Macro_NLRP3	Macro_FOLR2+APOE+	THBS1	LRP1	9.40446e-05	6236.3	0.0229354	2385	0.957694	1407	2.15037	1519	0.904331	8340	0	17530.5	NonSpecific_Post_NR
pDC_LILRA4	cDC_CLEC9A	PROC	THBD	9.40536e-05	10650.5	0.0754195	263	1.06486	913	2.73176	477	0.799199	34069	0	17530.5	NonSpecific_Post_NR
Macro_FOLR2+APOE+	Macro_IER3	CCL24	CCR2	9.47976e-05	16960.7	0.0350232	1198	0.727736	3273	2.34017	1047	0.65671	61755	0	17530.5	NonSpecific_Post_NR
Macro_FOLR2+APOE+	Macro_NLRP3	HLA-A	LILRB2	9.53728e-05	9084.9	0.00631051	20683	0.727501	3278	1.83101	2944	0.940837	989	0	17530.5	NonSpecific_Post_NR
Macro_FOLR2+APOE+	Macro_FOLR2+APOE+	HLA-DQB1	CD4	9.61825e-05	6770.9	0.00932111	10995	0.727129	3285	2.1999	1379	0.943857	665	0	17530.5	NonSpecific_Post_NR
pDC_LILRA4	Macro_ISG15	SPON2	ITGAM	9.62197e-05	10633.3	0.0422012	884	1.06243	920	2.83741	391	0.801802	33441	0	17530.5	NonSpecific_Post_NR
Mono_CD14	Macro_ISG15	S100A12	TLR4	9.77869e-05	8200.3	0.0410634	925	1.30697	251	2.80677	413	0.849449	21882	0	17530.5	NonSpecific_Post_NR
Macro_FOLR2+APOE+	Macro_FOLR2+APOE+	TNFSF13	TNFRSF14	9.78834e-05	7688.1	0.0121059	7226	0.710271	3514	2.08332	1763	0.904044	8407	0	17530.5	NonSpecific_Post_NR
Macro_FOLR2+APOE+	cDC(CD1C)	C1QB	C1QBP	9.85241e-05	6928.3	0.0109136	8600	0.742881	3112	1.99968	2094	0.928489	3305	0	17530.5	NonSpecific_Post_NR
Macro_OLFML3	Mono_CD16	LYZ	ITGAL	9.89945e-05	6327.1	0.0149482	5045	0.77801	2742	2.05282	1876	0.922585	4442	0	17530.5	NonSpecific_Post_NR
pDC_LILRA4	Macro_OLFML3	SPON2	ITGAM	9.90529e-05	10690.3	0.0419525	894	1.0608	929	2.66384	538	0.801332	33560	0	17530.5	NonSpecific_Post_NR
pDC_LILRA4	pDC_LILRA4	NUCB2	ERAP1	0.00010065	9235.9	0.042902	855	1.0599	934	3.08689	214	0.82982	26646	0	17530.5	NonSpecific_Post_NR
Macro_NLRP3	Macro_FOLR2+APOE+	VEGFA	NRP1	0.000100972	7452.1	0.0408217	935	1.17851	503	2.54921	698	0.867519	17594	0	17530.5	NonSpecific_Post_NR
Macro_ISG15	Mono_CD16	HLA-B	LILRA1	0.00010151	5240.5	0.0190195	3330	0.979084	1304	2.32571	1075	0.930086	2963	0	17530.5	NonSpecific_Post_NR
Macro_FOLR2+APOE+	Mono_CD14	CCL24	CCR2	0.000101873	15748.7	0.0466484	736	0.786146	2675	2.66055	540	0.688256	57262	0	17530.5	NonSpecific_Post_NR
Macro_NLRP3	pDC_LILRA4	VEGFA	NRP1	0.000101941	7441.1	0.0407482	938	1.17746	504	2.61275	610	0.867416	17623	0	17530.5	NonSpecific_Post_NR
Macro_FOLR2+APOE+	Mono_CD14	APOC2	LDLR	0.000102359	14766.3	0.0430418	851	0.752817	2992	2.38682	951	0.720983	51507	0	17530.5	NonSpecific_Post_NR
Macro_FOLR2+APOE+	Macro_NLRP3	CD38	PECAM1	0.000102968	11545.5	0.0213572	2725	0.860999	1994	1.76251	3342	0.807179	32136	0	17530.5	NonSpecific_Post_NR
Macro_NLRP3	Mono_CD16	THBS1	ITGA4	0.000103175	6059.5	0.0232499	2323	1.0486	981	2.37955	967	0.903612	8496	0	17530.5	NonSpecific_Post_NR
Macro_FOLR2+APOE+	Mono_INHBA	GRN	TNFRSF1B	0.000103334	7837.7	0.00804858	13984	0.722474	3345	1.83447	2919	0.937736	1410	0	17530.5	NonSpecific_Post_NR
Macro_FOLR2+APOE+	Macro_OLFML3	HLA-B	LILRB1	0.00010444	8172.3	0.00744468	15862	0.721469	3354	1.95337	2288	0.935692	1827	0	17530.5	NonSpecific_Post_NR
pDC_LILRA4	Macro_ISG15	SPON2	ITGB2	0.000104884	5590.7	0.040448	947	1.1346	634	3.13828	194	0.902844	8648	0	17530.5	NonSpecific_Post_NR
Macro_FOLR2+APOE+	Macro_FOLR2+APOE+	HLA-A	LILRB1	0.000106679	8397.5	0.00727575	16444	0.720382	3372	2.04886	1899	0.931051	2742	0	17530.5	NonSpecific_Post_NR
Mono_CD14	Mono_INHBA	S100A12	TLR4	0.000107212	8338.7	0.0403284	954	1.30082	260	2.48853	781	0.84829	22168	0	17530.5	NonSpecific_Post_NR
Macro_FOLR2+APOE+	Mono_CD14	CD38	PECAM1	0.000107685	11141.1	0.0230296	2368	0.903163	1713	1.76479	3327	0.812978	30767	0	17530.5	NonSpecific_Post_NR
Mono_CD14	Mono_CD16	S100A12	TLR4	0.000108219	8290.1	0.0402339	957	1.30003	261	2.70588	501	0.848139	22201	0	17530.5	NonSpecific_Post_NR
Macro_OLFML3	Macro_OLFML3	CXCL9	FCGR2A	0.000108504	5744.7	0.0200721	3045	1.0392	1027	2.63732	570	0.91231	6551	0	17530.5	NonSpecific_Post_NR
Macro_FOLR2+APOE+	cDC_CLEC9A	HLA-DQB2	LAG3	0.000108953	11934.1	0.021179	2770	0.750946	3013	1.75328	3390	0.803758	32967	0	17530.5	NonSpecific_Post_NR
Mono_INHBA	Macro_ISG15	CCL2	CCR1	0.000109234	8208.3	0.0453101	772	1.05372	960	2.74701	461	0.851792	21318	0	17530.5	NonSpecific_Post_NR
Macro_LYVE1	pDC_LILRA4	CXCL12	CXCR4	0.000109234	6008.9	0.0401848	960	1.21351	404	3.15302	184	0.893079	10966	0	17530.5	NonSpecific_Post_NR
Macro_FOLR2+APOE+	Macro_LYVE1	C1QA	CD33	0.000109392	8399.1	0.0109155	8596	0.646679	4443	1.7113	3702	0.906927	7724	0	17530.5	NonSpecific_Post_NR
Macro_FOLR2+APOE+	Macro_FOLR2+APOE+	MMP9	CD44	0.000109719	7501.7	0.0187949	3396	0.793604	2614	2.64069	565	0.883753	13403	0	17530.5	NonSpecific_Post_NR
Macro_FOLR2+APOE+	pDC_LILRA4	HLA-DQA1	CD4	0.000109719	6871.3	0.00888506	11864	0.71861	3396	2.69026	513	0.940351	1053	0	17530.5	NonSpecific_Post_NR
pDC_LILRA4	Macro_ISG15	SNCA	LAG3	0.000109913	13052.5	0.0442416	804	1.05309	962	2.75343	454	0.749636	45512	0	17530.5	NonSpecific_Post_NR
pDC_LILRA4	Macro_NLRP3	SPON2	ITGB2	0.000109913	5640.3	0.0401213	962	1.12753	658	2.94873	311	0.902488	8740	0	17530.5	NonSpecific_Post_NR
Macro_FOLR2+APOE+	Mono_CD14	MMP9	CD44	0.000109975	7318.5	0.0196926	3150	0.825718	2315	2.4624	824	0.886128	12773	0	17530.5	NonSpecific_Post_NR
Macro_NLRP3	Macro_ISG15	S100A8	CD69	0.000110094	8132.1	0.0158975	4540	0.887941	1806	1.2563	8607	0.905019	8177	0	17530.5	NonSpecific_Post_NR
Macro_OLFML3	pDC_LILRA4	TNFSF13B	TNFRSF17	0.000110254	9271.1	0.0945608	158	1.05284	963	2.38541	953	0.829436	26751	0	17530.5	NonSpecific_Post_NR
Macro_FOLR2+APOE+	Macro_FOLR2+APOE+	C3	C3AR1	0.000110414	7770.9	0.0156318	4675	0.576905	5801	1.96455	2236	0.903014	8612	0	17530.5	NonSpecific_Post_NR
Macro_FOLR2+APOE+	Macro_LYVE1	APOC2	LRP1	0.000110617	9616.9	0.0279206	1734	0.718083	3403	2.04774	1902	0.842643	23515	0	17530.5	NonSpecific_Post_NR
pDC_LILRA4	Macro_FOLR2+APOE+	LTB	TNFRSF1A	0.000110938	5444.3	0.0399837	965	1.34413	203	3.80963	51	0.903732	8472	0	17530.5	NonSpecific_Post_NR
Mono_CD14	Mono_CD14	S100A9	ITGB2	0.000110938	4977.3	0.0140508	5605	1.11635	709	2.38013	965	0.954111	77	0	17530.5	NonSpecific_Post_NR
Macro_FOLR2+APOE+	cDC(CD1C)	CCL24	CCR2	0.000111133	17175.9	0.0330414	1315	0.717779	3407	2.35123	1023	0.650114	62604	0	17530.5	NonSpecific_Post_NR
cDC_CLEC9A	pDC_LILRA4	SELPLG	SELL	0.000111281	4804.1	0.0399833	966	1.40394	155	3.55217	85	0.918374	5284	0	17530.5	NonSpecific_Post_NR
Macro_FOLR2+APOE+	cDC_CLEC9A	CCL4	CNR2	0.000111392	14402.3	0.0741486	279	0.873625	1886	1.75108	3409	0.734052	48907	0	17530.5	NonSpecific_Post_NR
Macro_FOLR2+APOE+	Macro_FOLR2-APOE+	MMP9	EPHB2	0.000111781	16417.9	0.0299469	1549	0.717634	3412	2.07295	1805	0.68492	57793	0	17530.5	NonSpecific_Post_NR
Macro_FOLR2+APOE+	Macro_IER3	C1QB	CD33	0.000112156	8144.7	0.0108834	8639	0.675598	3969	1.85459	2792	0.906664	7793	0	17530.5	NonSpecific_Post_NR
Macro_FOLR2+APOE+	Mono_CD14	MMP12	PLAUR	0.000112171	7296.9	0.026923	1832	0.831483	2268	2.62438	594	0.88043	14260	0	17530.5	NonSpecific_Post_NR
Macro_NLRP3	Macro_LYVE1	THBS1	LRP1	0.000112286	6832.5	0.0221762	2538	0.93657	1520	1.67965	3933	0.902865	8641	0	17530.5	NonSpecific_Post_NR
Mono_CD16	Macro_FOLR2+APOE+	SERPINA1	LRP1	0.000112286	7145.5	0.010882	8641	0.735513	3192	1.93778	2369	0.924948	3995	0	17530.5	NonSpecific_Post_NR
Macro_FOLR2+APOE+	Macro_FOLR2+APOE+	MMP12	PLAUR	0.000112301	8057.7	0.0230326	2365	0.717374	3416	2.71179	494	0.871968	16483	0	17530.5	NonSpecific_Post_NR
Mono_CD14	Macro_NLRP3	S100A12	CD36	0.00011266	8095.3	0.0398232	970	1.27654	293	2.55176	690	0.853268	20993	0	17530.5	NonSpecific_Post_NR
Mono_INHBA	pDC_LILRA4	CXCL10	CXCR3	0.000113006	8884.9	0.0398072	971	1.22378	385	3.0138	265	0.835366	25273	0	17530.5	NonSpecific_Post_NR
Macro_ISG15	Mono_INHBA	CXCL10	SDC4	0.00011405	8933.7	0.0397394	974	1.13152	648	2.85642	369	0.835914	25147	0	17530.5	NonSpecific_Post_NR
Macro_FOLR2+APOE+	Macro_ISG15	CCL3	CCR1	0.000115439	6091.7	0.0239918	2217	0.970367	1346	2.56132	676	0.902654	8689	0	17530.5	NonSpecific_Post_NR
pDC_LILRA4	Mono_CD16	SPON2	ITGB1	0.000115451	8734.9	0.0396083	978	1.10334	753	3.01613	262	0.840055	24151	0	17530.5	NonSpecific_Post_NR
Macro_FOLR2+APOE+	Mono_CD14	APOE	LRP1	0.000116305	8403.7	0.0112052	8197	0.48007	8702	1.6775	3948	0.926748	3641	0	17530.5	NonSpecific_Post_NR
Macro_FOLR2+APOE+	Mono_CD14	MMP9	ITGAM	0.000117197	10869.3	0.0241341	2201	0.724465	3314	2.46184	825	0.814191	30476	0	17530.5	NonSpecific_Post_NR
Macro_FOLR2+APOE+	Mono_CD16	HLA-C	LILRB1	0.000117197	7468.1	0.00845648	12880	0.71445	3453	2.06694	1834	0.936569	1643	0	17530.5	NonSpecific_Post_NR
Macro_OLFML3	Macro_IFI27	CXCL9	FCGR2A	0.000117446	6454.9	0.0185396	3489	0.986118	1274	1.86552	2742	0.909081	7239	0	17530.5	NonSpecific_Post_NR
Macro_NLRP3	pDC_LILRA4	TNF	TNFRSF21	0.000117575	6751.3	0.0394993	984	1.23704	359	3.17776	174	0.878877	14709	0	17530.5	NonSpecific_Post_NR
Macro_FOLR2+APOE+	Macro_FOLR2+APOE+	CXCL10	SDC4	0.000118006	12166.9	0.0218777	2596	0.714045	3459	2.23962	1260	0.79079	35989	0	17530.5	NonSpecific_Post_NR
cDC_CLEC9A	Macro_FOLR2+APOE+	BTLA	TNFRSF14	0.000118288	7647.5	0.0742162	276	1.4595	136	2.37162	986	0.860285	19309	0	17530.5	NonSpecific_Post_NR
pDC_LILRA4	Macro_IER3	SPON2	ITGB2	0.000118646	5754.3	0.0394103	987	1.11214	725	2.59079	641	0.901698	8888	0	17530.5	NonSpecific_Post_NR
Mono_CD14	Macro_LYVE1	S100A8	CD68	0.000118954	4524.1	0.0186055	3466	1.24734	342	2.23875	1264	0.959113	18	0	17530.5	NonSpecific_Post_NR
Macro_NLRP3	pDC_LILRA4	S100A8	CD68	0.00011989	6814.5	0.0107892	8755	0.669945	4067	1.76851	3303	0.946987	417	0	17530.5	NonSpecific_Post_NR
Mono_INHBA	cDC3_LAMP3	SPP1	S1PR1	0.000119907	7706.7	0.160225	46	1.51942	114	2.12029	1622	0.860676	19221	0	17530.5	NonSpecific_Post_NR
Macro_FOLR2+APOE+	Macro_ISG15	C1QB	LRP1	0.000120027	7006.9	0.0107876	8757	0.680635	3901	2.27029	1180	0.926603	3666	0	17530.5	NonSpecific_Post_NR
Macro_FOLR2+APOE+	Mono_CD14	C1QA	CR1	0.000120046	8089.7	0.0276457	1758	0.896669	1749	2.25208	1230	0.865143	18181	0	17530.5	NonSpecific_Post_NR
Macro_NLRP3	Macro_FOLR2+APOE+	VCAN	TLR2	0.000120233	6252.3	0.0229791	2375	1.03623	1040	2.13645	1556	0.902398	8760	0	17530.5	NonSpecific_Post_NR
Macro_FOLR2+APOE+	Macro_FOLR2+APOE+	HEBP1	FPR3	0.000121558	9566.3	0.0185458	3485	0.720492	3370	1.92495	2433	0.853152	21013	0	17530.5	NonSpecific_Post_NR
Macro_FOLR2+APOE+	pDC_LILRA4	PSEN1	NOTCH4	0.000121835	12259.1	0.0407471	939	0.711845	3487	1.88361	2644	0.787795	36695	0	17530.5	NonSpecific_Post_NR
pDC_LILRA4	Macro_IER3	SPON2	ITGA4	0.000122629	8841.7	0.0392131	998	1.12341	678	2.65605	548	0.838781	24454	0	17530.5	NonSpecific_Post_NR
Macro_FOLR2+APOE+	pDC_LILRA4	FAM3C	ADGRG5	0.000122945	19199.5	0.052724	596	0.777214	2750	1.73788	3495	0.532119	71626	0	17530.5	NonSpecific_Post_NR
pDC_LILRA4	cDC(CD1C)	SPON2	ITGA4	0.0001241	8849.7	0.0391642	1002	1.12291	682	2.64207	563	0.838697	24471	0	17530.5	NonSpecific_Post_NR
Macro_FOLR2+APOE+	Macro_ISG15	HLA-B	LILRB2	0.000124345	6980.5	0.00797546	14205	0.90816	1681	2.23907	1263	0.950109	223	0	17530.5	NonSpecific_Post_NR
Macro_FOLR2+APOE+	Macro_ISG15	HLA-B	LILRB1	0.000124485	6604.9	0.00913821	11339	0.860801	1995	2.24057	1255	0.94159	905	0	17530.5	NonSpecific_Post_NR
Macro_FOLR2+APOE+	Macro_ISG15	HLA-DQA2	LAG3	0.000124908	9627.7	0.0195092	3201	0.84174	2164	2.05226	1878	0.843263	23365	0	17530.5	NonSpecific_Post_NR
Macro_NLRP3	Macro_ISG15	S100A9	ITGB2	0.000125114	6315.3	0.0107426	8830	0.822225	2350	1.91227	2501	0.947862	365	0	17530.5	NonSpecific_Post_NR
Macro_FOLR2+APOE+	Macro_ISG15	HLA-DQA1	LAG3	0.00012519	6191.9	0.0265551	1876	1.25274	333	2.74215	467	0.893955	10753	0	17530.5	NonSpecific_Post_NR
Macro_ISG15	pDC_LILRA4	SEMA6B	PLXNA4	0.00012521	14757.9	0.166617	42	1.09848	771	2.36057	1005	0.70514	54441	0	17530.5	NonSpecific_Post_NR
Macro_NLRP3	pDC_LILRA4	CXCL8	CD79A	0.000125581	11465.7	0.104696	118	1.10278	756	2.36005	1006	0.782626	37918	0	17530.5	NonSpecific_Post_NR
Macro_FOLR2+APOE+	Macro_ISG15	HLA-DQB1	LAG3	0.000125755	6316.9	0.0246211	2136	1.17057	531	2.55056	695	0.894195	10692	0	17530.5	NonSpecific_Post_NR
Macro_FOLR2+APOE+	Macro_OLFML3	B2M	LILRB1	0.000126323	8066.5	0.00730623	16342	0.71008	3519	2.00438	2070	0.941792	871	0	17530.5	NonSpecific_Post_NR
Macro_FOLR2+APOE+	Macro_ISG15	HLA-A	LILRB2	0.000126465	6566.3	0.00855355	12626	0.961427	1392	2.37755	973	0.948756	310	0	17530.5	NonSpecific_Post_NR
Macro_FOLR2+APOE+	Macro_ISG15	HLA-A	LILRB1	0.000126608	6285.5	0.00980058	10180	0.914069	1647	2.37905	970	0.94002	1100	0	17530.5	NonSpecific_Post_NR
Macro_FOLR2+APOE+	Macro_ISG15	HLA-DPB1	LAG3	0.000126893	6224.5	0.0218684	2599	1.07476	879	2.30575	1108	0.901199	9006	0	17530.5	NonSpecific_Post_NR
Macro_OLFML3	Macro_IER3	CXCL9	FCGR2A	0.000127039	5574.7	0.0215134	2688	1.08913	815	2.42622	891	0.915044	5949	0	17530.5	NonSpecific_Post_NR
Macro_FOLR2+APOE+	Mono_CD16	FABP5	RXRA	0.000127321	9322.1	0.0198931	3089	0.709444	3526	1.89989	2551	0.857673	19914	0	17530.5	NonSpecific_Post_NR
Mono_INHBA	Macro_FOLR2+APOE+	IL6	FCGR3B	0.00012858	11283.5	0.0965102	151	1.37103	187	2.35433	1014	0.784222	37535	0	17530.5	NonSpecific_Post_NR
Macro_FOLR2+APOE+	Macro_FOLR2+APOE+	PLTP	ABCA1	0.000129046	6893.1	0.0183644	3538	0.795496	2596	2.07734	1783	0.901169	9018	0	17530.5	NonSpecific_Post_NR
Macro_NLRP3	Mono_CD16	S100A9	CD68	0.000129569	6538.9	0.010687	8892	0.782048	2708	1.74999	3419	0.951647	145	0	17530.5	NonSpecific_Post_NR
Macro_FOLR2+APOE+	Macro_ISG15	HLA-C	LILRB2	0.000129769	6962.1	0.00822061	13505	0.838645	2198	2.24279	1250	0.948477	327	0	17530.5	NonSpecific_Post_NR
Mono_CD14	Macro_IFI27	S100A8	CD68	0.000129915	4799.3	0.0183394	3544	1.23155	368	1.90357	2533	0.95883	21	0	17530.5	NonSpecific_Post_NR
Macro_FOLR2+APOE+	Macro_ISG15	HLA-C	LILRB1	0.000129915	6675.5	0.0094191	10830	0.791286	2634	2.24429	1243	0.939697	1140	0	17530.5	NonSpecific_Post_NR
pDC_LILRA4	Macro_ISG15	SPN	SIGLEC1	0.000130097	8387.1	0.042454	868	1.04122	1018	2.79413	425	0.848582	22094	0	17530.5	NonSpecific_Post_NR
Mono_INHBA	Macro_FOLR2+APOE+	CXCL8	SDC3	0.000130097	7176.7	0.0397292	975	1.12792	655	2.35351	1018	0.874959	15705	0	17530.5	NonSpecific_Post_NR
cDC(CD1C)	pDC_LILRA4	GNAI2	CXCR3	0.000130097	5963.5	0.0389091	1018	1.14325	602	2.53937	714	0.897138	9953	0	17530.5	NonSpecific_Post_NR
Macro_FOLR2+APOE+	Macro_NLRP3	MMP9	LRP1	0.000130205	9503.3	0.0206438	2910	0.707679	3546	2.48237	788	0.845896	22742	0	17530.5	NonSpecific_Post_NR
Macro_FOLR2+APOE+	cDC(CD1C)	TNFSF13B	HLA-DPB1	0.000130642	7891.1	0.00776855	14805	0.729381	3252	1.73055	3549	0.948655	319	0	17530.5	NonSpecific_Post_NR
pDC_LILRA4	cDC(CD1C)	SPON2	ITGA5	0.00013086	12183.3	0.0387097	1020	1.09215	801	2.58089	651	0.770028	40914	0	17530.5	NonSpecific_Post_NR
Macro_FOLR2+APOE+	Mono_CD14	PLAU	PLAUR	0.000130934	6908.3	0.0183168	3551	0.825962	2314	2.09771	1706	0.899221	9440	0	17530.5	NonSpecific_Post_NR
Macro_FOLR2+APOE+	Macro_ISG15	LGALS9	HAVCR2	0.000131253	8088.7	0.0111972	8210	0.68615	3807	2.02738	1981	0.901582	8915	0	17530.5	NonSpecific_Post_NR
Macro_IER3	cDC(CD1C)	B2M	CD1C	0.000131519	5159.9	0.0309823	1458	0.70676	3555	1.84245	2867	0.947561	389	0	17530.5	NonSpecific_Post_NR
Mono_CD14	Macro_LYVE1	S100A12	TLR4	0.00013201	8519.3	0.0385799	1023	1.28619	280	2.41534	907	0.845416	22856	0	17530.5	NonSpecific_Post_NR
Mono_INHBA	Macro_ISG15	CCL3L1	CCR1	0.000132394	6065.3	0.0385721	1024	1.20675	419	2.6384	568	0.893792	10785	0	17530.5	NonSpecific_Post_NR
Macro_FOLR2+APOE+	Macro_FOLR2-APOE+	MMP9	ITGAM	0.0001324	11491.3	0.0238032	2252	0.719323	3386	1.72883	3561	0.813144	30727	0	17530.5	NonSpecific_Post_NR
Macro_NLRP3	Macro_NLRP3	S100A9	TLR4	0.000132658	6598.7	0.017803	3738	0.973696	1325	2.16987	1466	0.901513	8934	0	17530.5	NonSpecific_Post_NR
Macro_NLRP3	Macro_NLRP3	S100A9	ITGB2	0.000132732	6573.1	0.0106559	8935	0.815154	2405	1.72272	3614	0.947662	381	0	17530.5	NonSpecific_Post_NR
Macro_FOLR2+APOE+	Macro_ISG15	B2M	LILRB2	0.000132842	7022.7	0.00782714	14633	0.896771	1748	2.29008	1142	0.954907	60	0	17530.5	NonSpecific_Post_NR
Macro_FOLR2+APOE+	Macro_ISG15	B2M	LILRB1	0.00013299	6574.7	0.00896826	11702	0.849412	2096	2.29158	1139	0.947162	406	0	17530.5	NonSpecific_Post_NR
Macro_FOLR2+APOE+	Mono_INHBA	TIMP2	CD44	0.00013303	8209.9	0.0123275	7021	0.724055	3321	1.64377	4238	0.901497	8939	0	17530.5	NonSpecific_Post_NR
Macro_FOLR2+APOE+	Macro_IER3	APOE	ABCA1	0.00013303	8910.1	0.0106539	8939	0.502951	7881	1.65567	4146	0.914573	6054	0	17530.5	NonSpecific_Post_NR
Macro_ISG15	Macro_NLRP3	MMP12	PLAUR	0.000133166	5783.9	0.0385598	1026	1.18416	489	3.25742	150	0.898085	9724	0	17530.5	NonSpecific_Post_NR
Macro_NLRP3	Macro_ISG15	VCAN	ITGB1	0.000133253	6505.1	0.019414	3223	1.00838	1170	2.10993	1660	0.901483	8942	0	17530.5	NonSpecific_Post_NR
pDC_LILRA4	cDC3_LAMP3	APP	CD74	0.000133553	4625.1	0.0175608	3817	1.1113	727	2.34983	1027	0.958581	24	0	17530.5	NonSpecific_Post_NR
Macro_FOLR2+APOE+	Macro_NLRP3	CCL24	CCR2	0.000134175	17444.5	0.0305557	1494	0.70529	3573	2.3831	958	0.641168	63667	0	17530.5	NonSpecific_Post_NR
Macro_NLRP3	cDC_CLEC9A	CXCL2	DPP4	0.000134329	8624.9	0.0849478	202	1.25605	327	2.34894	1029	0.840483	24036	0	17530.5	NonSpecific_Post_NR
pDC_LILRA4	Macro_NLRP3	SPON2	ITGB1	0.000134329	8864.1	0.0384809	1029	1.09166	804	2.91407	337	0.838105	24620	0	17530.5	NonSpecific_Post_NR
Macro_FOLR2+APOE+	Macro_FOLR2+APOE+	CCL5	CCRL2	0.000134473	14360.9	0.0291363	1638	0.705028	3575	1.90996	2511	0.744928	46550	0	17530.5	NonSpecific_Post_NR
pDC_LILRA4	Mast	APP	RPSA	0.000134622	4884.9	0.0235652	2285	1.38869	168	2.44075	865	0.927146	3576	0	17530.5	NonSpecific_Post_NR
Macro_FOLR2+APOE+	Macro_FOLR2+APOE+	IL18	IL18BP	0.000134622	8639.7	0.019846	3110	0.705022	3576	2.13716	1555	0.868217	17427	0	17530.5	NonSpecific_Post_NR
Macro_NLRP3	Mono_CD16	HLA-A	LILRA1	0.000134675	8768.3	0.0148589	5093	0.472541	8961	1.39496	6705	0.916935	5552	0	17530.5	NonSpecific_Post_NR
Macro_OLFML3	cDC3_LAMP3	TNFSF13B	CD40	0.000134825	6859.9	0.0155823	4704	0.981635	1294	1.91459	2484	0.904544	8287	0	17530.5	NonSpecific_Post_NR
Macro_FOLR2+APOE+	Macro_FOLR2+APOE+	HLA-DRA	CD4	0.000135059	7426.3	0.00810636	13816	0.671715	4037	2.11896	1627	0.952226	121	0	17530.5	NonSpecific_Post_NR
Macro_FOLR2+APOE+	Macro_ISG15	HLA-DRB5	LAG3	0.00013507	6374.7	0.0216317	2663	1.05598	947	2.30264	1113	0.898511	9620	0	17530.5	NonSpecific_Post_NR
Macro_NLRP3	Macro_FOLR2+APOE+	VEGFA	NRP2	0.000135109	7681.9	0.0384169	1031	1.21978	393	2.38827	949	0.863672	18506	0	17530.5	NonSpecific_Post_NR
Macro_IER3	pDC_LILRA4	GNAI2	CXCR3	0.000136283	6002.3	0.038299	1034	1.13263	641	2.56886	667	0.896407	10139	0	17530.5	NonSpecific_Post_NR
Mono_INHBA	cDC3_LAMP3	ADM	RAMP1	0.000137297	9351.3	0.103491	122	1.62319	88	2.14478	1530	0.826439	27486	0	17530.5	NonSpecific_Post_NR
pDC_LILRA4	Macro_ISG15	LTB	TNFRSF1A	0.000137464	5548.1	0.0382355	1037	1.31624	242	3.7426	58	0.90177	8873	0	17530.5	NonSpecific_Post_NR
pDC_LILRA4	cDC3_LAMP3	TNFSF13	TNFRSF11B	0.00013786	9683.7	0.0733145	288	1.14685	588	2.34424	1038	0.820332	28974	0	17530.5	NonSpecific_Post_NR
Macro_NLRP3	Mono_CD16	ICAM1	ITGAL_ITGB2	0.000138014	7331.9	0.0106079	9005	0.831947	2263	2.12549	1604	0.913516	6257	0	17530.5	NonSpecific_Post_NR
Macro_FOLR2+APOE+	Mono_CD14	C1QA	CD33	0.000138397	8239.3	0.0106041	9010	0.637141	4594	2.00728	2058	0.905698	8004	0	17530.5	NonSpecific_Post_NR
Macro_FOLR2+APOE+	Macro_FOLR2+APOE+	LGALS9	MRC2	0.000138539	11052.5	0.0212658	2746	0.715257	3444	1.72445	3602	0.824693	27940	0	17530.5	NonSpecific_Post_NR
Macro_FOLR2+APOE+	Macro_ISG15	APOE	SDC2	0.000138551	6321.7	0.0272361	1798	0.809122	2465	2.47283	803	0.901185	9012	0	17530.5	NonSpecific_Post_NR
pDC_LILRA4	Macro_LYVE1	SPON2	ITGB2	0.00013905	5911.7	0.0381358	1041	1.08455	834	2.40814	916	0.900232	9237	0	17530.5	NonSpecific_Post_NR
cDC_CLEC9A	Mono_CD16	HLA-B	LILRA1	0.000139455	5535.5	0.018144	3608	0.87284	1891	2.2068	1355	0.928539	3293	0	17530.5	NonSpecific_Post_NR
Macro_FOLR2+APOE+	Macro_OLFML3	CCL18	CCR1	0.000139608	13034.7	0.0288741	1665	0.701777	3609	2.46629	818	0.767214	41551	0	17530.5	NonSpecific_Post_NR
Macro_FOLR2+APOE+	Mono_CD16	C1QA	CD33	0.000140018	8141.9	0.0105876	9031	0.636637	4601	2.14666	1527	0.905632	8020	0	17530.5	NonSpecific_Post_NR
pDC_LILRA4	Macro_FOLR2+APOE+	SERPINF1	PLXDC2	0.000140529	5300.9	0.018133	3615	0.907601	1684	3.05546	231	0.92779	3444	0	17530.5	NonSpecific_Post_NR
Macro_FOLR2+APOE+	Macro_OLFML3	HLA-B	LILRB2	0.000140992	9351.7	0.00612314	21676	0.700979	3618	1.78009	3233	0.943459	701	0	17530.5	NonSpecific_Post_NR
Macro_FOLR2+APOE+	Macro_FOLR2+APOE+	HLA-DMA	CD4	0.000141146	7007.9	0.00951574	10657	0.700839	3619	2.09668	1712	0.937211	1521	0	17530.5	NonSpecific_Post_NR
Macro_FOLR2+APOE+	Macro_ISG15	HLA-DQB2	LAG3	0.000141455	10544.1	0.0257595	1982	0.909894	1668	1.98245	2163	0.818742	29377	0	17530.5	NonSpecific_Post_NR
Macro_FOLR2+APOE+	pDC_LILRA4	FARP2	PLXNA4	0.00014161	18130.1	0.0521226	609	0.781222	2717	1.72206	3622	0.616812	66172	0	17530.5	NonSpecific_Post_NR
cDC_CLEC9A	pDC_LILRA4	GNAI2	CXCR3	0.000142661	5946.9	0.0379685	1050	1.12687	661	3.02484	251	0.896004	10242	0	17530.5	NonSpecific_Post_NR
Macro_OLFML3	cDC(CD1C)	B2M	CD1A	0.000143146	6314.7	0.0489346	679	0.67684	3949	1.86297	2754	0.911796	6661	0	17530.5	NonSpecific_Post_NR
Macro_FOLR2+APOE+	Macro_ISG15	CCL4	CCR1	0.000143476	6254.7	0.0249914	2089	0.976956	1315	2.63025	581	0.897951	9758	0	17530.5	NonSpecific_Post_NR
Macro_NLRP3	Macro_IER3	S100A8	ITGB2	0.000143778	7265.9	0.0123874	6948	0.827235	2304	1.22365	9079	0.946336	468	0	17530.5	NonSpecific_Post_NR
Macro_FOLR2+APOE+	Macro_NLRP3	C1QA	CR1	0.000143789	10090.7	0.0180783	3636	0.756693	2955	2.07497	1792	0.838391	24540	0	17530.5	NonSpecific_Post_NR
Macro_FOLR2+APOE+	Macro_ISG15	CCL5	CCR1	0.000144259	12496.5	0.0358335	1157	0.854248	2060	2.24739	1238	0.77185	40497	0	17530.5	NonSpecific_Post_NR
Macro_FOLR2+APOE+	cDC_CLEC9A	HLA-DRA	LAG3	0.000144652	6618.7	0.0176049	3803	0.956207	1414	2.24045	1256	0.900848	9090	0	17530.5	NonSpecific_Post_NR
pDC_LILRA4	cDC3_LAMP3	APP	TSPAN15	0.000144694	8505.7	0.0379285	1055	1.2635	313	2.89064	348	0.843602	23282	0	17530.5	NonSpecific_Post_NR
pDC_LILRA4	Macro_OLFML3	SPON2	ITGB1	0.000145103	8937.1	0.037911	1056	1.08575	827	2.80917	409	0.83709	24863	0	17530.5	NonSpecific_Post_NR
Macro_FOLR2+APOE+	Macro_NLRP3	MMP9	ITGAM	0.000145203	11259.7	0.0224691	2475	0.698593	3645	2.44539	851	0.808723	31797	0	17530.5	NonSpecific_Post_NR
Macro_NLRP3	Mono_CD16	VEGFA	CD44	0.000145769	7410.5	0.0151842	4897	0.879623	1858	1.71587	3663	0.900772	9104	0	17530.5	NonSpecific_Post_NR
Mono_CD16	Macro_LYVE1	SERPINA1	LRP1	0.00014625	8039.1	0.0105218	9110	0.714389	3455	1.46706	5873	0.923771	4227	0	17530.5	NonSpecific_Post_NR
Macro_OLFML3	Mast	LGALS1	CD69	0.00014631	5363.7	0.01926	3258	1.01405	1143	1.717	3652	0.938889	1235	0	17530.5	NonSpecific_Post_NR
Macro_FOLR2+APOE+	Macro_ISG15	CCL3L1	CCR1	0.000146469	8047.1	0.0239839	2218	0.895995	1755	2.16284	1484	0.869041	17248	0	17530.5	NonSpecific_Post_NR
Macro_NLRP3	cDC3_LAMP3	ADM	CALCRL	0.000146746	8596.3	0.0536878	573	1.20531	427	2.33248	1060	0.843154	23391	0	17530.5	NonSpecific_Post_NR
pDC_LILRA4	pDC_LILRA4	HSP90B1	TLR7	0.000146746	4949.5	0.0378284	1060	1.39609	159	3.98355	42	0.915027	5956	0	17530.5	NonSpecific_Post_NR
Macro_FOLR2+APOE+	Macro_ISG15	LGALS3	LAG3	0.000146787	7033.9	0.029019	1649	1.21839	396	2.62895	585	0.877741	15009	0	17530.5	NonSpecific_Post_NR
Macro_OLFML3	cDC(CD1C)	CXCL9	FCGR2A	0.000147216	6111.9	0.0186794	3439	0.99096	1245	2.27367	1174	0.909391	7171	0	17530.5	NonSpecific_Post_NR
Macro_FOLR2+APOE+	Macro_ISG15	MDK	SDC2	0.000147264	17109.3	0.0487688	683	0.742021	3122	1.81327	3037	0.661052	61174	0	17530.5	NonSpecific_Post_NR
Macro_NLRP3	Macro_ISG15	CXCL8	SDC2	0.000147572	7906.9	0.0378061	1062	1.13072	650	2.58354	647	0.858885	19645	0	17530.5	NonSpecific_Post_NR
Macro_NLRP3	cDC_CLEC9A	VCAN	SELL	0.0001477	5878.9	0.0311676	1447	1.16322	545	2.51892	744	0.900669	9128	0	17530.5	NonSpecific_Post_NR
Macro_NLRP3	Macro_ISG15	THBS1	CD47	0.000148024	6377.5	0.0213974	2714	0.990287	1250	2.23959	1261	0.90064	9132	0	17530.5	NonSpecific_Post_NR
Macro_FOLR2+APOE+	Mono_CD14	HLA-A	APLP2	0.000148543	8737.5	0.00668774	18850	0.69674	3666	1.81818	3013	0.944328	628	0	17530.5	NonSpecific_Post_NR
Macro_FOLR2+APOE+	cDC_CLEC9A	HLA-DPB1	LAG3	0.000148704	7166.7	0.0179798	3667	0.915808	1637	2.07659	1785	0.892133	11214	0	17530.5	NonSpecific_Post_NR
Mono_CD14	Macro_IER3	S100A12	TLR4	0.000148817	8617.1	0.0377684	1065	1.2794	291	2.35299	1019	0.844022	23180	0	17530.5	NonSpecific_Post_NR
Macro_NLRP3	Macro_FOLR2+APOE+	S100A9	CD36	0.000149	7063.5	0.0159286	4514	0.891393	1785	1.94191	2344	0.900612	9144	0	17530.5	NonSpecific_Post_NR
Macro_FOLR2+APOE+	Macro_ISG15	SNCA	LAG3	0.000149025	15240.9	0.0305392	1497	0.914134	1646	1.896	2567	0.713275	52964	0	17530.5	NonSpecific_Post_NR
[truncated: 20,256 more rows]

## Sheet: Supp_Fig7
UMAP_1	UMAP_2	Cell_Type
bcc.su002.post.tcell_AAGACCTGTTTAGCTG_3	1.57628	-2.89682	CD4(AREG+ Tm)
[truncated: 272,016+ more rows]

[truncated: 2 more sheets: Supp_Fig11, Supp_Fig12]
